# Supplementary material for: Delineating Mycobacterium abscessus population structure and transmission employing high-resolution core genome multilocus sequence typing
Source: Nat Commun. 2022 Aug 23;13:4936. doi: 10.1038/s41467-022-32122-5 (PMC9399081; doi:10.1038/s41467-022-32122-5)
Supplement: Supplementary file 4 — Supplementary Data 1 [file 41467_2022_32122_MOESM4_ESM.xlsx]

## Sheet: 1
Supplementary Data 1: Accession numbers and metadata of all publicly available assemblies (fastA) used in this study (n=1,797; public assembly set). This set includes the technical validation set (n=30), scheme creation set (n=97) and population structure analysis set (n=1,786). #N/A: Not assigned. 1 Subspecies was initially determined using phylogenetic placement in mashtree containing isolates …
Accession_Assembly	SeqSphere+ ID	BioSample	Scheme creation set	Technical validation set	Global population analysis set	Subspecies1	Strain	Country	Patient	Cluster (Ruis2021)	Cluster (phylogenetic position)2	Cluster (<250 alleles from reference)3	ST type (pubMLST)	Perc. Good cgMLST targets	Accession_fastQ	BioProject	Accession_ Assembly	Accession_NCBI	WGS	Replicons	Level	Scaffolds	Genome length (Mbp)	GC%	Plasmids	CDS	Release Date	RefSeq FTP	Included in SeqSphere list of chromosome/complete genomes_2021-06-23	Study	Disease state (Ruis2021)
GCF_000069185.1	MABA-NC_010397.1-Ripoll2009	SAMEA3138276	Yes, seed genome	No	Yes	abscessus	ATCC19977	Unknown	Unknown	NotIncluded	DCC1	DCC1	5	100	#N/A	PRJNA61613	GCA_000069185.1	NC_010397.1			Complete	1	5.1		no	4920	2018-08-02T00:00:00Z			#N/A	#N/A
GCF_000277775.2	GCF-000277775.2	SAMN02604144	Yes, penetration genome	No	Yes	massiliense	GO 06	Unknown	Unknown	NotIncluded	DCC3a	DCC3a	33	98.8	#N/A	PRJNA168263	GCA_000277775.2	NC_018150.2		chromosome:NC_018150.2/CP003699.2	Complete	1	4.7	64.3		4527	2012-07-16T00:00:00Z	ftp://ftp.ncbi.nlm.nih.gov/genomes/all/GCF/000/277/775/GCF_000277775.2_ASM27777v2	Yes	#N/A	#N/A
GCF_000445035.1	GCF-000445035.1	SAMN02603852	Yes, penetration genome	No	Yes	massiliense	50594	South Korea	Public_massiliense1	Massiliense2	#N/A	Non-DCC	120	98.8	#N/A	PRJNA191917	GCA_000445035.1	NC_021282.1		chromosome:NC_021282.1/CP004374.1; plasmid 1: NC_021278.1/CP004375.1; plasmid 2: NC_021279.1/CP004376.1	Complete	3	5.3	64.176	yes				Yes	Kim2013	#N/A
GCF_000497265.2	GCF-000497265.2	SAMD00036666	Yes, penetration genome	No	Yes	massiliense	JCM 15300	Unknown	Unknown	NotIncluded	#N/A	Non-DCC	63	98.3	#N/A	PRJDB747	GCA_000497265.2	NZ_AP014547.1		chromosome:NZ_AP014547.1/AP014547.1	Complete	1	5	64.1		4811	2014-12-09T00:00:00Z	ftp://ftp.ncbi.nlm.nih.gov/genomes/all/GCF/000/497/265/GCF_000497265.2_ASM49726v2	Yes	#N/A	#N/A
GCF_003609715.1	GCF-003609715.1	SAMD00106553	Yes, penetration genome	No	Yes	bolletii	BD	Unknown	Unknown	NotIncluded	#N/A	Non-DCC	71	98.9	#N/A	PRJDB6557	GCA_003609715.1	NZ_AP018436.1		chromosome:NZ_AP018436.1/AP018436.1	Complete	1	5.1	64.1		4883	2017-12-18T23:03:00Z	ftp://ftp.ncbi.nlm.nih.gov/genomes/all/GCF/003/609/715/GCF_003609715.1_ASM360971v1	Yes	#N/A	#N/A
GCF_010731915.1	GCF-010731915.1	SAMD00153219	Yes, penetration genome	No	Yes	massiliense	JCM 30620	Unknown	Unknown	NotIncluded	#N/A	Non-DCC	120	98.8	DRR161241	PRJDB7717	GCA_010731915.1	NZ_AP022621.1		chromosome:NZ_AP022621.1/AP022621.1; plasmid pJCM30620_1: NZ_AP022622.1/AP022622.1; plasmid pJCM30620_2: NZ_AP022623.1/AP022623.1	Complete	3	5.2	64.155	yes				Yes	Matsumoto2019	#N/A
GCF_001050395.1	GCF-001050395.1	SAMN03839812	Yes, penetration genome	No	Yes	abscessus	UC22	South Korea	Unknown	NotIncluded	#N/A	Non-DCC	32	99.1	#N/A	PRJNA80959	GCA_001050395.1	NZ_CP012044.1		chromosome:NZ_CP012044.1/CP012044.1	Complete	1	5.3	64		5049	2015-07-09T00:00:00Z	ftp://ftp.ncbi.nlm.nih.gov/genomes/all/GCF/001/050/395/GCF_001050395.1_ASM105039v1	Yes	#N/A	#N/A
GCF_001430775.1	GCF-001430775.1	SAMN04103082	Yes, penetration genome	No	Yes	abscessus	NOV0213	Russia	Unknown	NotIncluded	DCC1	DCC1	5	97.2	#N/A	PRJNA295901	GCA_001430775.1	NZ_CP013049.1		chromosome:NZ_CP013049.1/CP013049.1	Complete	1	5.2	64.2		4857	2015-11-03T00:00:00Z	ftp://ftp.ncbi.nlm.nih.gov/genomes/all/GCF/001/430/775/GCF_001430775.1_ASM143077v1	Yes	#N/A	#N/A
GCF_001606195.1	GCF-001606195.1	SAMN04572933	Yes, penetration genome	No	Yes	bolletii	FLAC003	USA	Unknown	NotIncluded	#N/A	Non-DCC	212	98.9	SRR3321816	PRJNA315990	GCA_001606195.1	NZ_CP014950.1		chromosome:NZ_CP014950.1/CP014950.1	Complete	1	4.8	64.1		4619	2016-04-04T00:00:00Z	ftp://ftp.ncbi.nlm.nih.gov/genomes/all/GCF/001/606/195/GCF_001606195.1_ASM160619v1	Yes	Caverly2016	#N/A
GCF_001606215.1	GCF-001606215.1	SAMN04572934	Yes, penetration genome	No	Yes	massiliense	FLAC004	USA	Unknown	NotIncluded	DCC3a	DCC3a	33	98.8	SRR3321817	PRJNA315990	GCA_001606215.1	NZ_CP014951.1		chromosome:NZ_CP014951.1/CP014951.1	Complete	1	5.2	64.1		5177	2016-04-04T00:00:00Z	ftp://ftp.ncbi.nlm.nih.gov/genomes/all/GCF/001/606/215/GCF_001606215.1_ASM160621v1	Yes	Caverly2016	#N/A
GCF_001606235.1	GCF-001606235.1	SAMN04572935	Yes, penetration genome	No	Yes	massiliense	FLAC005	USA	Unknown	NotIncluded	#N/A	Non-DCC	46	98.7	SRR3321820	PRJNA315990	GCA_001606235.1	NZ_CP014952.1		chromosome:NZ_CP014952.1/CP014952.1	Complete	1	4.9	64.3		4678	2016-04-04T00:00:00Z	ftp://ftp.ncbi.nlm.nih.gov/genomes/all/GCF/001/606/235/GCF_001606235.1_ASM160623v1	Yes	Caverly2016	#N/A
GCF_001606255.1	GCF-001606255.1	SAMN04572936	Yes, penetration genome	No	Yes	massiliense	FLAC007	USA	Unknown	NotIncluded	DCC3a	DCC3a	33	98.8	SRR3321821	PRJNA315990	GCA_001606255.1	NZ_CP014953.1		chromosome:NZ_CP014953.1/CP014953.1	Complete	1	5.1	64.1		4951	2016-04-04T00:00:00Z	ftp://ftp.ncbi.nlm.nih.gov/genomes/all/GCF/001/606/255/GCF_001606255.1_ASM160625v1	Yes	Caverly2016	#N/A
GCF_001606275.1	GCF-001606275.1	SAMN04572937	Yes, penetration genome	No	Yes	massiliense	FLAC008	USA	Unknown	NotIncluded	DCC3a	DCC3a	33	98.8	SRR3321822	PRJNA315990	GCA_001606275.1	NZ_CP014954.1		chromosome:NZ_CP014954.1/CP014954.1	Complete	1	5.2	64.1		5073	2016-04-04T00:00:00Z	ftp://ftp.ncbi.nlm.nih.gov/genomes/all/GCF/001/606/275/GCF_001606275.1_ASM160627v1	Yes	Caverly2016	#N/A
GCF_001606295.1	GCF-001606295.1	SAMN04572938	Yes, penetration genome	No	Yes	abscessus	FLAC013	USA	Unknown	NotIncluded	DCC1	DCC1	5	99.9	SRR3321823	PRJNA315990	GCA_001606295.1	NZ_CP014955.1		chromosome:NZ_CP014955.1/CP014955.1	Complete	1	5.1	64.1		4908	2016-04-04T00:00:00Z	ftp://ftp.ncbi.nlm.nih.gov/genomes/all/GCF/001/606/295/GCF_001606295.1_ASM160629v1	Yes	Caverly2016	#N/A
GCF_001606315.1	GCF-001606315.1	SAMN04572939	Yes, penetration genome	No	Yes	abscessus	FLAC029	USA	Unknown	NotIncluded	DCC1	DCC1	5	99.9	SRR3321824	PRJNA315990	GCA_001606315.1	NZ_CP014956.1		chromosome:NZ_CP014956.1/CP014956.1	Complete	1	5.2	64.2		5061	2016-04-04T00:00:00Z	ftp://ftp.ncbi.nlm.nih.gov/genomes/all/GCF/001/606/315/GCF_001606315.1_ASM160631v1	Yes	Caverly2016	#N/A
GCF_001606335.1	GCF-001606335.1	SAMN04572940	Yes, penetration genome	No	Yes	abscessus	FLAC031	USA	Unknown	NotIncluded	#N/A	Non-DCC	28	99.7	SRR3321825	PRJNA315990	GCA_001606335.1	NZ_CP014957.1		chromosome:NZ_CP014957.1/CP014957.1	Complete	1	5.1	64.3		4964	2016-04-04T00:00:00Z	ftp://ftp.ncbi.nlm.nih.gov/genomes/all/GCF/001/606/335/GCF_001606335.1_ASM160633v1	Yes	Caverly2016	#N/A
GCF_001610615.1	GCF-001610615.1	SAMN04572941	Yes, penetration genome	No	Yes	massiliense	FLAC045	USA	Unknown	NotIncluded	DCC3a	DCC3a	33	98.8	SRR3321826	PRJNA315990	GCA_001610615.1	NZ_CP014958.1		chromosome:NZ_CP014958.1/CP014958.1	Complete	1	5.2	64.1		5166	2016-04-04T00:00:00Z	ftp://ftp.ncbi.nlm.nih.gov/genomes/all/GCF/001/610/615/GCF_001610615.1_ASM161061v1	Yes	Caverly2016	#N/A
GCF_001610635.1	GCF-001610635.1	SAMN04572942	Yes, penetration genome	No	Yes	massiliense	FLAC048	USA	Unknown	NotIncluded	DCC7	DCC7	42	98.7	SRR3321827	PRJNA315990	GCA_001610635.1	NZ_CP014959.1		chromosome:NZ_CP014959.1/CP014959.1	Complete	1	4.9	64.2		4770	2016-04-04T00:00:00Z	ftp://ftp.ncbi.nlm.nih.gov/genomes/all/GCF/001/610/635/GCF_001610635.1_ASM161063v1	Yes	Caverly2016	#N/A
GCF_001610655.1	GCF-001610655.1	SAMN04572943	Yes, penetration genome	No	Yes	abscessus	FLAC049	USA	Unknown	NotIncluded	#N/A	Non-DCC	94	99.8	SRR3321818	PRJNA315990	GCA_001610655.1	NZ_CP014960.1		chromosome:NZ_CP014960.1/CP014960.1	Complete	1	4.8	64.2		4628	2016-04-04T00:00:00Z	ftp://ftp.ncbi.nlm.nih.gov/genomes/all/GCF/001/610/655/GCF_001610655.1_ASM161065v1	Yes	Caverly2016	#N/A
GCF_001610675.1	GCF-001610675.1	SAMN04572944	Yes, penetration genome	No	Yes	massiliense	FLAC054	USA	Unknown	NotIncluded	#N/A	Non-DCC	109	98.7	SRR3321819	PRJNA315990	GCA_001610675.1	NZ_CP014961.1		chromosome:NZ_CP014961.1/CP014961.1	Complete	1	5.3	64		5237	2016-04-04T00:00:00Z	ftp://ftp.ncbi.nlm.nih.gov/genomes/all/GCF/001/610/675/GCF_001610675.1_ASM161067v1	Yes	Caverly2016	#N/A
GCF_001677095.1	GCF-001677095.1	SAMN05244437	Yes, penetration genome	No	Yes	massiliense	FLAC006	USA	Unknown	NotIncluded	#N/A	Non-DCC	185	98.5	SRR3666120	PRJNA315990	GCA_001677095.1	NZ_CP016188.1		chromosome:NZ_CP016188.1/CP016188.1	Complete	1	4.9	64.2		4709	2016-06-28T00:00:00Z	ftp://ftp.ncbi.nlm.nih.gov/genomes/all/GCF/001/677/095/GCF_001677095.1_ASM167709v1	Yes	Caverly2016	#N/A
GCF_001677155.1	GCF-001677155.1	SAMN05244439	Yes, penetration genome	yes	Yes	abscessus	FLAC028	USA	Unknown	NotIncluded	DCC1	DCC1	5	99.9	SRR3666122	PRJNA315990	GCA_001677155.1	NZ_CP016190.1		chromosome:NZ_CP016190.1/CP016190.1	Complete	1	5.2	64.2		5060	2016-06-28T00:00:00Z	ftp://ftp.ncbi.nlm.nih.gov/genomes/all/GCF/001/677/155/GCF_001677155.1_ASM167715v1	Yes	Caverly2016	#N/A
GCF_001677175.1	GCF-001677175.1	SAMN05244440	Yes, penetration genome	No	Yes	massiliense	FLAC030	USA	Unknown	NotIncluded	DCC7	DCC7	112	98.6	SRR3666123	PRJNA315990	GCA_001677175.1	NZ_CP016191.1		chromosome:NZ_CP016191.1/CP016191.1	Complete	1	4.9	64.2		4703	2016-06-28T00:00:00Z	ftp://ftp.ncbi.nlm.nih.gov/genomes/all/GCF/001/677/175/GCF_001677175.1_ASM167717v1	Yes	Caverly2016	#N/A
GCF_001677195.1	GCF-001677195.1	SAMN05244441	Yes, penetration genome	No	Yes	abscessus	FLAC046	USA	Unknown	NotIncluded	DCC1	DCC1	5	99.9	SRR3666124	PRJNA315990	GCA_001677195.1	NZ_CP016192.1		chromosome:NZ_CP016192.1/CP016192.1	Complete	1	5.2	64.2		4991	2016-06-28T00:00:00Z	ftp://ftp.ncbi.nlm.nih.gov/genomes/all/GCF/001/677/195/GCF_001677195.1_ASM167719v1	Yes	Caverly2016	#N/A
GCF_001677215.1	GCF-001677215.1	SAMN05244442	Yes, penetration genome	No	Yes	massiliense	FLAC055	USA	Unknown	NotIncluded	#N/A	Non-DCC	109	98.7	SRR3666125	PRJNA315990	GCA_001677215.1	NZ_CP016193.1		chromosome:NZ_CP016193.1/CP016193.1	Complete	1	5.3	64		5237	2016-06-28T00:00:00Z	ftp://ftp.ncbi.nlm.nih.gov/genomes/all/GCF/001/677/215/GCF_001677215.1_ASM167721v1	Yes	Caverly2016	#N/A
GCF_002140035.1	GCF-002140035.1	SAMN06859124	Yes, penetration genome	No	Yes	massiliense	FLAC047	USA	Unknown	NotIncluded	DCC7	DCC7	42	98.7	#N/A	PRJNA315990	GCA_002140035.1	NZ_CP021122.1		chromosome:NZ_CP021122.1/CP021122.1	Complete	1	4.9	64.2		4747	2017-05-15T00:00:00Z	ftp://ftp.ncbi.nlm.nih.gov/genomes/all/GCF/002/140/035/GCF_002140035.1_ASM214003v1	Yes	Caverly2016	#N/A
GCF_005222645.1	GCF-005222645.1	SAMN07281091	No	No	No	massiliense	381	Brazil	Unknown	NotIncluded	#N/A	#N/A	33	94.9	#N/A	PRJNA392077	GCA_005222645.1	NZ_CP022230.1		chromosome:NZ_CP022230.1/CP022230.1; plasmid unnamed1: NZ_CP022234.1/CP022234.1; plasmid unnamed2: NZ_CP022235.1/CP022235.1	Chromosome	6	4.8	64.2354	yes				Yes, but outlier (>1000 failed cgMLST targets)	#N/A	#N/A
GCF_003076795.1	GCF-003076795.1	SAMN08931148	Yes, penetration genome	No	Yes	massiliense	G220	China	Unknown	NotIncluded	DCC3a	DCC3a	33	98.9	#N/A	PRJNA448987	GCA_003076795.1	NZ_CP029072.1		chromosome:NZ_CP029072.1/CP029072.1	Complete	1	4.8	64.2		4640	2018-05-02T00:00:00Z	ftp://ftp.ncbi.nlm.nih.gov/genomes/all/GCF/003/076/795/GCF_003076795.1_ASM307679v1	Yes	Chen2019	#N/A
GCF_003076815.1	GCF-003076815.1	SAMN08931144	Yes, penetration genome	No	Yes	abscessus	G122	China	Unknown	NotIncluded	#N/A	Non-DCC	43	99.4	#N/A	PRJNA448987	GCA_003076815.1	NZ_CP029073.1		chromosome:NZ_CP029073.1/CP029073.1	Chromosome	1	4.9	64.2		4786	2018-05-02T00:00:00Z	ftp://ftp.ncbi.nlm.nih.gov/genomes/all/GCF/003/076/815/GCF_003076815.1_ASM307681v1	Yes	Chen2019	#N/A
GCF_003076875.1	GCF-003076875.1	SAMN08931137	Yes, penetration genome	No	Yes	massiliense	G153	China	Unknown	NotIncluded	DCC3a	DCC3a	33	98.8	#N/A	PRJNA448987	GCA_003076875.1	NZ_CP029074.1		chromosome:NZ_CP029074.1/CP029074.1	Complete	1	4.9	64.2		4753	2018-05-02T00:00:00Z	ftp://ftp.ncbi.nlm.nih.gov/genomes/all/GCF/003/076/875/GCF_003076875.1_ASM307687v1	Yes	Chen2019	#N/A
GCF_003076855.1	GCF-003076855.1	SAMN08931136	Yes, penetration genome	No	Yes	massiliense	G141	China	Unknown	NotIncluded	DCC3a	DCC3a	33	98.8	#N/A	PRJNA448987	GCA_003076855.1	NZ_CP029075.1		chromosome:NZ_CP029075.1/CP029075.1	Complete	1	4.9	64.2		4749	2018-05-02T00:00:00Z	ftp://ftp.ncbi.nlm.nih.gov/genomes/all/GCF/003/076/855/GCF_003076855.1_ASM307685v1	Yes	Chen2019	#N/A
GCF_003076835.1	GCF-003076835.1	SAMN08931120	Yes, penetration genome	No	Yes	abscessus	199	China	Unknown	NotIncluded	#N/A	Non-DCC	19	99.7	#N/A	PRJNA448987	GCA_003076835.1	NZ_CP029076.1		chromosome:NZ_CP029076.1/CP029076.1	Chromosome	1	5.1	64		4878	2018-05-02T00:00:00Z	ftp://ftp.ncbi.nlm.nih.gov/genomes/all/GCF/003/076/835/GCF_003076835.1_ASM307683v1	Yes	Chen2019	#N/A
GCF_003586385.1	GCF-003586385.1	SAMN09621903	Yes, penetration genome	No	Yes	abscessus	7C	Malaysia	Unknown	NotIncluded	DCC1	DCC1	5	100	#N/A	PRJNA479934	GCA_003586385.1	NZ_CP030860.1		chromosome:NZ_CP030860.1/CP030860.1	Complete	1	5.1	64.1		4927	2018-09-21T00:00:00Z	ftp://ftp.ncbi.nlm.nih.gov/genomes/all/GCF/003/586/385/GCF_003586385.1_ASM358638v1	Yes	#N/A	#N/A
GCF_004028015.1	GCF-004028015.1	SAMN10391661	Yes, penetration genome	No	Yes	abscessus	GZ002	China	Unknown	NotIncluded	DCC1	DCC1	5	99.9	SRR9822118	PRJNA504433	GCA_004028015.1	NZ_CP034181.1		chromosome:NZ_CP034181.1/CP034181.1; plasmid pMabS_GZ002: CP034180.1; plasmid unnamed1: NZ_CP034180.1/	Complete	2	5.1	64.1274	yes				Yes	Chhotaray2020	#N/A
GCF_004027995.1	GCF-004027995.1	SAMN10188242	Yes, penetration genome	No	Yes	abscessus	GZ0 1	China	Unknown	NotIncluded	DCC1	DCC1	5	98.4	SRR9822120	PRJNA495001	GCA_004027995.1	NZ_CP034191.1		chromosome:NZ_CP034191.1/CP034191.1	Complete	1	5.1	64.2		4820	2019-01-16T00:00:00Z	ftp://ftp.ncbi.nlm.nih.gov/genomes/all/GCF/004/027/995/GCF_004027995.1_ASM402799v1	Yes	Chhotaray2020	#N/A
GCF_004209815.1	GCF-004209815.1	SAMN10921464	Yes, penetration genome	No	Yes	massiliense	GD01A	United Kingdom	Dedrick2019_1	NotIncluded	DCC7	DCC7	42	98.6	#N/A	PRJNA521964	GCA_004209815.1	NZ_CP035923.1		chromosome:NZ_CP035923.1/CP035923.1	Complete	1	4.9	64.3		4707	2019-02-19T00:00:00Z	ftp://ftp.ncbi.nlm.nih.gov/genomes/all/GCF/004/209/815/GCF_004209815.1_ASM420981v1	Yes	#N/A	#N/A
GCF_004209835.1	GCF-004209835.1	SAMN10921568	Yes, penetration genome	No	Yes	massiliense	GD01B	United Kingdom	Dedrick2019_1	NotIncluded	DCC7	DCC7	42	98.5	#N/A	PRJNA521972	GCA_004209835.1	NZ_CP035924.1		chromosome:NZ_CP035924.1/CP035924.1	Complete	1	4.9	64.3		4698	2019-02-19T00:00:00Z	ftp://ftp.ncbi.nlm.nih.gov/genomes/all/GCF/004/209/835/GCF_004209835.1_ASM420983v1	Yes	#N/A	#N/A
GCF_012273395.1	GCF-012273395.1	SAMN11056393	Yes, penetration genome	No	Yes	abscessus	FDAARGOS_678	USA	Unknown	NotIncluded	DCC1	DCC1	5	100	SRR9162613	PRJNA231221	GCA_012273395.1	NZ_CP050978.1		chromosome:NZ_CP050978.1/CP050978.1; plasmid unnamed1: NZ_CP050977.1/CP050977.1	Chromosome	2	5.1	64.1173	yes				Yes	Sichtig2019	#N/A
GCF_014843135.1	GCF-014843135.1	SAMN11100991	Yes, penetration genome	No	Yes	abscessus	JHN_AB_0004_2	USA	JHN_AB_0004	NotIncluded	#N/A	Non-DCC	216	99.5	SRR9213987	PRJNA523365	GCA_014843135.1	NZ_CP062130.1		chromosome:NZ_CP062130.1/CP062130.1	Complete	1	4.9	64.3		4706	2020-10-05T00:00:00Z	ftp://ftp.ncbi.nlm.nih.gov/genomes/all/GCF/014/843/135/GCF_014843135.1_ASM1484313v1	Yes	Bronson2021	#N/A
GCF_014843155.1	GCF-014843155.1	SAMN11100992	Yes, penetration genome	No	Yes	abscessus	JHN_AB_0009_1	USA	JHN_AB_0009	NotIncluded	#N/A	Non-DCC	218	99.8	SRR8752499	PRJNA523365	GCA_014843155.1	NZ_CP062131.1		chromosome:NZ_CP062131.1/CP062131.1	Complete	1	4.8	64.2		4623	2020-10-05T00:00:00Z	ftp://ftp.ncbi.nlm.nih.gov/genomes/all/GCF/014/843/155/GCF_014843155.1_ASM1484315v1	Yes	Bronson2021	#N/A
GCF_014843175.1	GCF-014843175.1	SAMN11101006	Yes, penetration genome	No	Yes	massiliense	JHN_AB_0023_1	USA	JHN_AB_0023	NotIncluded	DCC3b	DCC3b	37	99	SRR12574866	PRJNA523365	GCA_014843175.1	NZ_CP062132.1		chromosome:NZ_CP062132.1/CP062132.1	Complete	1	4.9	64.2		4732	2020-10-05T00:00:00Z	ftp://ftp.ncbi.nlm.nih.gov/genomes/all/GCF/014/843/175/GCF_014843175.1_ASM1484317v1	Yes	Bronson2021	#N/A
GCF_014843195.1	GCF-014843195.1	SAMN11101015	Yes, penetration genome	No	Yes	massiliense	JHN_AB_0032_1	USA	JHN_AB_0032	NotIncluded	DCC7	DCC7	42	98.6	SRR8752539	PRJNA523365	GCA_014843195.1	NZ_CP062133.1		chromosome:NZ_CP062133.1/CP062133.1	Complete	1	5.2	64.1		5024	2020-10-05T00:00:00Z	ftp://ftp.ncbi.nlm.nih.gov/genomes/all/GCF/014/843/195/GCF_014843195.1_ASM1484319v1	Yes	Bronson2021	#N/A
GCF_014843215.1	GCF-014843215.1	SAMN11101018	Yes, penetration genome	No	Yes	abscessus	JHN_AB_0006_3	USA	JHN_AB_0006	NotIncluded	#N/A	Non-DCC	3	99.1	SRR9213997	PRJNA523365	GCA_014843215.1	NZ_CP062134.1		chromosome:NZ_CP062134.1/CP062134.1	Complete	1	4.9	64		4609	2020-10-05T00:00:00Z	ftp://ftp.ncbi.nlm.nih.gov/genomes/all/GCF/014/843/215/GCF_014843215.1_ASM1484321v1	Yes	Bronson2021	#N/A
GCF_014843235.1	GCF-014843235.1	SAMN11101019	Yes, penetration genome	No	Yes	abscessus	JHN_AB_0006_2	USA	JHN_AB_0006	NotIncluded	#N/A	Non-DCC	3	99.1	SRR9213972	PRJNA523365	GCA_014843235.1	NZ_CP062135.1		chromosome:NZ_CP062135.1/CP062135.1	Complete	1	4.9	64		4609	2020-10-05T00:00:00Z	ftp://ftp.ncbi.nlm.nih.gov/genomes/all/GCF/014/843/235/GCF_014843235.1_ASM1484323v1	Yes	Bronson2021	#N/A
GCF_017183835.1	GCF-017183835.1	SAMN16428209	Yes, penetration genome	No	Yes	abscessus	GD17	USA	Unknown	NotIncluded	DCC1	DCC1	5	100	#N/A	PRJNA668996	GCA_017183835.1	NZ_CP063165.1		chromosome:NZ_CP063165.1/CP063165.1	Complete	1	5.1	64.1		4975	2021-03-05T00:00:00Z	ftp://ftp.ncbi.nlm.nih.gov/genomes/all/GCF/017/183/835/GCF_017183835.1_ASM1718383v1	Yes	#N/A	#N/A
GCF_017183555.1	GCF-017183555.1	SAMN16431561	Yes, penetration genome	No	Yes	abscessus	GD38	Canada	GD38	NotIncluded	DCC4	Non-DCC	241	99.4	#N/A	PRJNA669041	GCA_017183555.1	NZ_CP063318.1		chromosome:NZ_CP063318.1/CP063318.1	Complete	1	5.2	64.2		4984	2021-03-05T00:00:00Z	ftp://ftp.ncbi.nlm.nih.gov/genomes/all/GCF/017/183/555/GCF_017183555.1_ASM1718355v1	Yes	#N/A	#N/A
GCF_017183735.1	GCF-017183735.1	SAMN16431560	Yes, penetration genome	No	Yes	abscessus	GD26	USA	GD26	NotIncluded	DCC1	DCC1	5	99.9	#N/A	PRJNA669041	GCA_017183735.1	NZ_CP063319.1		chromosome:NZ_CP063319.1/CP063319.1	Complete	1	5.1	64.1		4942	2021-03-05T00:00:00Z	ftp://ftp.ncbi.nlm.nih.gov/genomes/all/GCF/017/183/735/GCF_017183735.1_ASM1718373v1	Yes	#N/A	#N/A
GCF_017183655.1	GCF-017183655.1	SAMN16431559	Yes, penetration genome	No	Yes	abscessus	GD25	USA	GD25	NotIncluded	DCC2	DCC2	9	99.6	#N/A	PRJNA669041	GCA_017183655.1	NZ_CP063320.1		chromosome:NZ_CP063320.1/CP063320.1; plasmid pGD25-1: NZ_CP063321.1/CP063321.1; plasmid pGD25-2: NZ_CP063322.1/CP063322.1; plasmid pGD25-3: NZ_CP063323.1/CP063323.1	Complete	4	5.2	64.197	yes				Yes	#N/A	#N/A
GCF_017183775.1	GCF-017183775.1	SAMN16431558	Yes, penetration genome	No	Yes	abscessus	GD22	USA	GD22	NotIncluded	DCC1	DCC1	5	100	#N/A	PRJNA669041	GCA_017183775.1	NZ_CP063324.1		chromosome:NZ_CP063324.1/CP063324.1; plasmid pGD22-1: NZ_CP063325.1/CP063325.1; plasmid pGD22-2: NZ_CP063326.1/CP063326.1	Complete	3	5.1	64.114	yes				Yes	#N/A	#N/A
GCF_017183795.1	GCF-017183795.1	SAMN16431557	Yes, penetration genome	No	Yes	abscessus	GD20	USA	GD20	NotIncluded	DCC1	DCC1	5	99.9	#N/A	PRJNA669041	GCA_017183795.1	NZ_CP063327.1		chromosome:NZ_CP063327.1/CP063327.1	Complete	1	5	64.1		4853	2021-03-05T00:00:00Z	ftp://ftp.ncbi.nlm.nih.gov/genomes/all/GCF/017/183/795/GCF_017183795.1_ASM1718379v1	Yes	#N/A	#N/A
GCF_017183815.1	GCF-017183815.1	SAMN16431556	Yes, penetration genome	No	Yes	abscessus	GD19	USA	GD19	NotIncluded	#N/A	Non-DCC	34	99.4	#N/A	PRJNA669041	GCA_017183815.1	NZ_CP063328.1		chromosome:NZ_CP063328.1/CP063328.1; plasmid pGD19: NZ_CP063329.1/CP063329.1	Complete	2	4.9	64.1966	yes				Yes	#N/A	#N/A
GCF_017183855.1	GCF-017183855.1	SAMN16581384	No	No	No	massiliense	GD53	USA	GD53	NotIncluded	#N/A	#N/A	33	85.9	#N/A	PRJNA669041	GCA_017183855.1	NZ_CP065033.1		chromosome:NZ_CP065033.1/CP065033.1	Complete	1	4.6	64.2		4607	2021-03-05T00:00:00Z	ftp://ftp.ncbi.nlm.nih.gov/genomes/all/GCF/017/183/855/GCF_017183855.1_ASM1718385v1	Yes, but outlier (>1000 failed cgMLST targets)	#N/A	#N/A
GCF_017183875.1	GCF-017183875.1	SAMN16828771	Yes, penetration genome	No	Yes	abscessus	GD100B	USA	GD100	NotIncluded	DCC1	DCC1	5	100	#N/A	PRJNA669041	GCA_017183875.1	NZ_CP065183.1		chromosome:NZ_CP065183.1/CP065183.1;plasmid pGD100B: NZ_CP065184.1/CP065184.1	Complete	2	5.2	64.0982	yes				Yes	#N/A	#N/A
GCF_017183895.1	GCF-017183895.1	SAMN16828770	Yes, penetration genome	No	Yes	abscessus	GD100A	USA	GD100	NotIncluded	DCC1	DCC1	5	100	#N/A	PRJNA669041	GCA_017183895.1	NZ_CP065263.1		chromosome:NZ_CP065263.1/CP065263.1; plasmid pGD100A: NZ_CP065264.1/CP065264.1	Complete	2	5.2	64.0982	yes				Yes	#N/A	#N/A
GCF_017183915.1	GCF-017183915.1	SAMN16828769	Yes, penetration genome	No	Yes	bolletii	GD91	France	GD91	NotIncluded	#N/A	Non-DCC	67	98.8	#N/A	PRJNA669041	GCA_017183915.1	NZ_CP065265.1		chromosome:NZ_CP065265.1/CP065265.1	Complete	1	5.3	63.9		5184	2021-03-05T00:00:00Z	ftp://ftp.ncbi.nlm.nih.gov/genomes/all/GCF/017/183/915/GCF_017183915.1_ASM1718391v1	Yes	#N/A	#N/A
GCF_017183935.1	GCF-017183935.1	SAMN16828768	Yes, penetration genome	No	Yes	abscessus	GD69B	USA	GD69	NotIncluded	#N/A	Non-DCC	35	99.4	#N/A	PRJNA669041	GCA_017183935.1	NZ_CP065266.1		chromosome:NZ_CP065266.1/CP065266.1; plasmid pGD69B-1: NZ_CP065267.1/CP065267.1; plasmid pGD69B-2: NZ_CP065268.1/CP065268.1	Complete	3	5.2	64.2046	yes				Yes	#N/A	#N/A
GCF_017183955.1	GCF-017183955.1	SAMN16828767	Yes, penetration genome	No	Yes	abscessus	GD69A	USA	GD69	NotIncluded	#N/A	Non-DCC	35	99.4	#N/A	PRJNA669041	GCA_017183955.1	NZ_CP065269.1		chromosome:NZ_CP065269.1/CP065269.1; plasmid pGD69A-1: NZ_CP065270.1/CP065270.1; plasmid pGD69A-2: NZ_CP065271.1/CP065271.1	Complete	3	5.2	64.2046	yes				Yes	#N/A	#N/A
GCF_017183975.1	GCF-017183975.1	SAMN16828766	Yes, penetration genome	No	Yes	massiliense	GD68B	USA	GD68	NotIncluded	DCC3a	DCC3a	33	98.7	#N/A	PRJNA669041	GCA_017183975.1	NZ_CP065272.1		chromosome:NZ_CP065272.1/CP065272.1	Complete	1	5.1	64.1		4999	2021-03-05T00:00:00Z	ftp://ftp.ncbi.nlm.nih.gov/genomes/all/GCF/017/183/975/GCF_017183975.1_ASM1718397v1	Yes	#N/A	#N/A
GCF_017190535.1	GCF-017190535.1	SAMN16828765	Yes, penetration genome	No	Yes	massiliense	GD68A	USA	GD68	NotIncluded	DCC3a	DCC3a	33	98.7	#N/A	PRJNA669041	GCA_017190535.1	NZ_CP065273.1		chromosome:NZ_CP065273.1/CP065273.1	Complete	1	5.1	64.1		4998	2021-03-05T00:00:00Z	ftp://ftp.ncbi.nlm.nih.gov/genomes/all/GCF/017/190/535/GCF_017190535.1_ASM1719053v1	Yes	#N/A	#N/A
GCF_017189355.1	GCF-017189355.1	SAMN16828764	Yes, penetration genome	No	Yes	abscessus	GD59	USA	GD59	NotIncluded	DCC1	DCC1	5	100	#N/A	PRJNA669041	GCA_017189355.1	NZ_CP065274.1		chromosome:NZ_CP065274.1/CP065274.1	Complete	1	5.1	64.1		4907	2021-03-05T00:00:00Z	ftp://ftp.ncbi.nlm.nih.gov/genomes/all/GCF/017/189/355/GCF_017189355.1_ASM1718935v1	Yes	#N/A	#N/A
GCF_017189375.1	GCF-017189375.1	SAMN16828763	Yes, penetration genome	No	Yes	abscessus	GD57	Spain	GD57	NotIncluded	DCC1	DCC1	5	99.8	#N/A	PRJNA669041	GCA_017189375.1	NZ_CP065275.1		chromosome:NZ_CP065275.1/CP065275.1	Complete	1	5.1	64.1		4971	2021-03-05T00:00:00Z	ftp://ftp.ncbi.nlm.nih.gov/genomes/all/GCF/017/189/375/GCF_017189375.1_ASM1718937v1	Yes	#N/A	#N/A
GCF_017189395.1	GCF-017189395.1	SAMN16828762	Yes, penetration genome	No	Yes	abscessus	GD54	Australia	GD54	NotIncluded	DCC2	DCC2	9	99.7	#N/A	PRJNA669041	GCA_017189395.1	NZ_CP065276.1		chromosome:NZ_CP065276.1/CP065276.1; plasmid pGD54: NZ_CP065277.1/CP065277.1	Complete	2	5.2	64.0849	yes				Yes	#N/A	#N/A
GCF_017189415.1	GCF-017189415.1	SAMN16828761	Yes, penetration genome	No	Yes	abscessus	GD43B	Australia	GD43	NotIncluded	DCC1	DCC1	5	100	#N/A	PRJNA669041	GCA_017189415.1	NZ_CP065278.1		chromosome:NZ_CP065278.1/CP065278.1	Complete	1	5.3	64.1		5207	2021-03-05T00:00:00Z	ftp://ftp.ncbi.nlm.nih.gov/genomes/all/GCF/017/189/415/GCF_017189415.1_ASM1718941v1	Yes	#N/A	#N/A
GCF_017189435.1	GCF-017189435.1	SAMN16828760	Yes, penetration genome	No	Yes	abscessus	GD43A	Australia	GD43	NotIncluded	DCC1	DCC1	5	99.9	#N/A	PRJNA669041	GCA_017189435.1	NZ_CP065279.1		chromosome:NZ_CP065279.1/CP065279.1	Complete	1	5.4	64		5329	2021-03-05T00:00:00Z	ftp://ftp.ncbi.nlm.nih.gov/genomes/all/GCF/017/189/435/GCF_017189435.1_ASM1718943v1	Yes	#N/A	#N/A
GCF_017190595.1	GCF-017190595.1	SAMN16828759	Yes, penetration genome	No	Yes	abscessus	GD42	USA	GD42	NotIncluded	DCC1	DCC1	5	100	#N/A	PRJNA669041	GCA_017190595.1	NZ_CP065280.1		chromosome:NZ_CP065280.1/CP065280.1; plasmid pGD42-1: NZ_CP065281.1/CP065281.1; plasmid pGD42-2: NZ_CP065282.1/CP065282.1	Complete	3	5.2	64.1041	yes				Yes	#N/A	#N/A
GCF_017190695.1	GCF-017190695.1	SAMN16828758	Yes, penetration genome	No	Yes	abscessus	GD41	USA	GD41	NotIncluded	DCC1	DCC1	5	100	#N/A	PRJNA669041	GCA_017190695.1	NZ_CP065283.1		chromosome:NZ_CP065283.1/CP065283.1	Complete	1	5.1	64.1		4907	2021-03-05T00:00:00Z	ftp://ftp.ncbi.nlm.nih.gov/genomes/all/GCF/017/190/695/GCF_017190695.1_ASM1719069v1	Yes	#N/A	#N/A
GCF_017190875.1	GCF-017190875.1	SAMN16828757	Yes, penetration genome	No	Yes	abscessus	GD21	USA	GD21	NotIncluded	DCC1	DCC1	5	99.9	#N/A	PRJNA669041	GCA_017190875.1	NZ_CP065284.1		chromosome:NZ_CP065284.1/CP065284.1; plasmid pGD21-1: NZ_CP065285.1/CP065285.1; plasmid pGD21-2: NZ_CP065286.1/CP065286.1	Complete	3	5.5	63.9019	yes				Yes	#N/A	#N/A
GCF_017190795.1	GCF-017190795.1	SAMN16828756	Yes, penetration genome	No	Yes	abscessus	GD05	USA	GD05	NotIncluded	#N/A	Non-DCC	191	99.5	#N/A	PRJNA669041	GCA_017190795.1	NZ_CP065287.1		chromosome:NZ_CP065287.1/CP065287.1	Complete	1	5.4	64.1		5245	2021-03-05T00:00:00Z	ftp://ftp.ncbi.nlm.nih.gov/genomes/all/GCF/017/190/795/GCF_017190795.1_ASM1719079v1	Yes	#N/A	#N/A
GCF_000333695.1	GCF-000333695.1	SAMEA2271995	No	No	Yes	abscessus	CF	Unknown	Unknown	NotIncluded	#N/A	Non-DCC	27	99.2	#N/A	PRJEA114709	GCA_000333695.1		CAHZ01		Scaffold	1	5	64.1		4766	2013-01-07T00:00:00Z	ftp://ftp.ncbi.nlm.nih.gov/genomes/all/GCF/000/333/695/GCF_000333695.1_ASM33369v1	#N/A	#N/A	#N/A
GCF_900169205.1	GCF-900169205.1	SAMEA3375782	No	yes	Yes	massiliense	3275STDY5961976	Brazil	Brazil_P96	DCC3	DCC3a	DCC3a	33	98.9	ERR1045629	PRJEB7058	GCA_900169205.1		FWDG01		Scaffold	2	4.8	64.3		4654	2017-03-16T00:00:00Z	ftp://ftp.ncbi.nlm.nih.gov/genomes/all/GCF/900/169/205/GCF_900169205.1_16933_5_1	#N/A	Everall et al 2017	Non-CF
GCF_000523915.1	GCF-000523915.1	SAMN02641618	No	No	Yes	massiliense	MAB_091912_2455	USA	Public_massiliense9	DCC3	DCC3a	DCC3a	33	98.5	SRR989487	PRJNA203570	GCA_000523915.1		JAOV01		Contig	2	4.8	64.2		4681	2014-01-27T00:00:00Z	ftp://ftp.ncbi.nlm.nih.gov/genomes/all/GCF/000/523/915/GCF_000523915.1_ASM52391v1	#N/A	#N/A	#N/A
GCF_900132105.1	GCF-900132105.1	SAMEA2068805	No	No	Yes	massiliense	309	United Kingdom	Unknown	NotIncluded	DCC3a	DCC3a	33	98.9	ERR337870	PRJEB2779	GCA_900132105.1		FVEK01		Contig	2	4.9	64.2		4729	2017-03-10T00:00:00Z	ftp://ftp.ncbi.nlm.nih.gov/genomes/all/GCF/900/132/105/GCF_900132105.1_10665_4_54	#N/A	#N/A	#N/A
GCF_015023755.1	GCF-015023755.1	SAMN11101007	No	No	Yes	massiliense	JHN_AB_0024_1	USA	JHN_AB_0024	NotIncluded	DCC3b	DCC3b	37	99	SRR12574865	PRJNA523365	GCA_015023755.1		JACVDT01		Contig	2	4.9	64.3		4747	2020-10-27T00:00:00Z	ftp://ftp.ncbi.nlm.nih.gov/genomes/all/GCF/015/023/755/GCF_015023755.1_ASM1502375v1	#N/A	Bronson2021	#N/A
GCF_000271285.1	GCF-000271285.1	SAMN00672647	No	No	Yes	massiliense	1S-152-0914	USA	Unknown	NotIncluded	DCC3b	DCC3b	37	99.1	SRR315365	PRJNA65139	GCA_000271285.1		AKUJ01		Contig	2	4.9	64.3		4759	2012-06-19T00:00:00Z	ftp://ftp.ncbi.nlm.nih.gov/genomes/all/GCF/000/271/285/GCF_000271285.1_ASM27128v1	#N/A	#N/A	#N/A
GCF_015023995.1	GCF-015023995.1	SAMN11100989	No	No	Yes	abscessus	JHN_AB_0004_1B	USA	JHN_AB_0004	NotIncluded	#N/A	Non-DCC	216	99.6	SRR9020455	PRJNA523365	GCA_015023995.1		JACVDG01		Contig	2	4.9	64.3		4700	2020-10-27T00:00:00Z	ftp://ftp.ncbi.nlm.nih.gov/genomes/all/GCF/015/023/995/GCF_015023995.1_ASM1502399v1	#N/A	Bronson2021	#N/A
GCF_017175095.1	GCF-017175095.1	SAMN16581385	No	No	Yes	massiliense	GD79	USA	GD79	NotIncluded	#N/A	Non-DCC	231	98.2	#N/A	PRJNA669041	GCA_017175095.1		JADLLC01		Contig	2	4.9	64.1		4738	2021-03-05T00:00:00Z	ftp://ftp.ncbi.nlm.nih.gov/genomes/all/GCF/017/175/095/GCF_017175095.1_ASM1717509v1	#N/A	#N/A	#N/A
GCF_900453225.1	GCF-900453225.1	SAMEA4017704	No	No	Yes	abscessus	NCTC13031	Unknown	Unknown	NotIncluded	DCC1	DCC1	5	99.6	ERR1588635	PRJEB6403	GCA_900453225.1		UGQJ01		Contig	2	5.1	64.1		4924	2018-07-30T00:00:00Z	ftp://ftp.ncbi.nlm.nih.gov/genomes/all/GCF/900/453/225/GCF_900453225.1_46941_C01	#N/A	#N/A	#N/A
GCF_015023695.1	GCF-015023695.1	SAMN11101014	No	No	Yes	abscessus	JHN_AB_0031_1	USA	JHN_AB_0031	NotIncluded	DCC1	DCC1	5	99.8	SRR12574859	PRJNA523365	GCA_015023695.1		JACVDY01		Contig	2	5.2	64.2		4996	2020-10-27T00:00:00Z	ftp://ftp.ncbi.nlm.nih.gov/genomes/all/GCF/015/023/695/GCF_015023695.1_ASM1502369v1	#N/A	Bronson2021	#N/A
GCF_900138325.1	GCF-900138325.1	SAMEA2266543	No	No	Yes	massiliense	1168_3	United Kingdom	Unknown	NotIncluded	DCC3a	DCC3a	33	98.5	ERR460047	PRJEB2779	GCA_900138325.1		FVRC01		Scaffold	2	5.2	64.1		5062	2017-03-10T00:00:00Z	ftp://ftp.ncbi.nlm.nih.gov/genomes/all/GCF/900/138/325/GCF_900138325.1_11893_7_44	#N/A	#N/A	#N/A
GCF_015023775.1	GCF-015023775.1	SAMN11101008	No	No	Yes	abscessus	JHN_AB_0025_1	USA	JHN_AB_0025	NotIncluded	DCC1	DCC1	5	99.9	SRR12574863	PRJNA523365	GCA_015023775.1		JACVDU01		Contig	2	5.2	64.1		5038	2020-10-27T00:00:00Z	ftp://ftp.ncbi.nlm.nih.gov/genomes/all/GCF/015/023/775/GCF_015023775.1_ASM1502377v1	#N/A	Bronson2021	#N/A
GCF_002142845.1	GCF-002142845.1	SAMN06806043	No	No	Yes	abscessus	FLAC015	USA	Unknown	NotIncluded	DCC2	DCC2	9	99.8	SRR5483264	PRJNA315990	GCA_002142845.1		NEGU01		Contig	2	5.2	64.1		5128	2017-05-16T00:00:00Z	ftp://ftp.ncbi.nlm.nih.gov/genomes/all/GCF/002/142/845/GCF_002142845.1_ASM214284v1	#N/A	Caverly2016	#N/A
GCF_003071785.1	GCF-003071785.1	SAMN08931143	No	No	Yes	abscessus	G218	China	Unknown	NotIncluded	#N/A	Non-DCC	274	99.5	#N/A	PRJNA448987	GCA_003071785.1		QDEH01		Scaffold	3	4.7	64.3		4490	2018-04-25T00:00:00Z	ftp://ftp.ncbi.nlm.nih.gov/genomes/all/GCF/003/071/785/GCF_003071785.1_ASM307178v1	#N/A	Ye2019	#N/A
GCF_015023625.1	GCF-015023625.1	SAMN11101016	No	No	Yes	massiliense	JHN_AB_0033_1	USA	JHN_AB_0033	NotIncluded	#N/A	Non-DCC	219	98.8	SRR8752520	PRJNA523365	GCA_015023625.1		JACVDZ01		Contig	3	4.8	64.4		4592	2020-10-27T00:00:00Z	ftp://ftp.ncbi.nlm.nih.gov/genomes/all/GCF/015/023/625/GCF_015023625.1_ASM1502362v1	#N/A	Bronson2021	#N/A
GCF_003071805.1	GCF-003071805.1	SAMN08931142	No	No	Yes	abscessus	G162	China	Unknown	NotIncluded	#N/A	Non-DCC	78	98.8	#N/A	PRJNA448987	GCA_003071805.1		QDEI01		Scaffold	3	4.8	64.2		4567	2018-04-25T00:00:00Z	ftp://ftp.ncbi.nlm.nih.gov/genomes/all/GCF/003/071/805/GCF_003071805.1_ASM307180v1	#N/A	Ye2019	#N/A
GCF_003582165.1	GCF-003582165.1	SAMN09917562	No	No	Yes	massiliense	G190	China	Unknown	NotIncluded	DCC3b	DCC3b	37	99.1	#N/A	PRJNA488058	GCA_003582165.1		QXAT01		Scaffold	3	4.8	64.3		4680	2018-09-20T00:00:00Z	ftp://ftp.ncbi.nlm.nih.gov/genomes/all/GCF/003/582/165/GCF_003582165.1_ASM358216v1	#N/A	Ye2019	#N/A
GCF_003071905.1	GCF-003071905.1	SAMN08931135	No	No	Yes	massiliense	G203	China	Unknown	NotIncluded	#N/A	Non-DCC	46	98.7	#N/A	PRJNA448987	GCA_003071905.1		QDEN01		Scaffold	3	4.9	64.2		4695	2018-04-25T00:00:00Z	ftp://ftp.ncbi.nlm.nih.gov/genomes/all/GCF/003/071/905/GCF_003071905.1_ASM307190v1	#N/A	Ye2019	#N/A
GCF_003583035.1	GCF-003583035.1	SAMN09917505	No	No	Yes	massiliense	G105	China	Unknown	NotIncluded	#N/A	Non-DCC	46	98.6	#N/A	PRJNA488058	GCA_003583035.1		QXCL01		Contig	3	4.9	64.2		4689	2018-09-20T00:00:00Z	ftp://ftp.ncbi.nlm.nih.gov/genomes/all/GCF/003/583/035/GCF_003583035.1_ASM358303v1	#N/A	Ye2019	#N/A
GCF_015023815.1	GCF-015023815.1	SAMN11101004	No	No	Yes	abscessus	JHN_AB_0021_1	USA	JHN_AB_0021	NotIncluded	#N/A	Non-DCC	220	99.4	SRR9027955	PRJNA523365	GCA_015023815.1		JACVDR01		Contig	3	5	64.2		4762	2020-10-27T00:00:00Z	ftp://ftp.ncbi.nlm.nih.gov/genomes/all/GCF/015/023/815/GCF_015023815.1_ASM1502381v1	#N/A	Bronson2021	#N/A
GCF_015024045.1	GCF-015024045.1	SAMN11100993	No	No	Yes	abscessus	JHN_AB_0010_1	USA	JHN_AB_0010	NotIncluded	#N/A	Non-DCC	30	99.4	SRR8752500	PRJNA523365	GCA_015024045.1		JACVDH01		Contig	3	5.1	64.2		4846	2020-10-27T00:00:00Z	ftp://ftp.ncbi.nlm.nih.gov/genomes/all/GCF/015/024/045/GCF_015024045.1_ASM1502404v1	#N/A	Bronson2021	#N/A
GCF_015023765.1	GCF-015023765.1	SAMN11101011	No	No	Yes	massiliense	JHN_AB_0028_1	USA	JHN_AB_0028	NotIncluded	DCC7	DCC7	42	98.6	SRR9213998	PRJNA523365	GCA_015023765.1		JACVDW01		Contig	3	5.1	64.3		4934	2020-10-27T00:00:00Z	ftp://ftp.ncbi.nlm.nih.gov/genomes/all/GCF/015/023/765/GCF_015023765.1_ASM1502376v1	#N/A	Bronson2021	#N/A
GCF_015024015.1	GCF-015024015.1	SAMN11100995	No	No	Yes	abscessus	JHN_AB_0005_2	USA	JHN_AB_0005	NotIncluded	DCC2	DCC2	9	99.5	SRR8752535	PRJNA523365	GCA_015024015.1		JACVDJ01		Contig	3	5.1	64.2		4917	2020-10-27T00:00:00Z	ftp://ftp.ncbi.nlm.nih.gov/genomes/all/GCF/015/024/015/GCF_015024015.1_ASM1502401v1	#N/A	Bronson2021	#N/A
GCF_015024075.1	GCF-015024075.1	SAMN11100988	No	No	Yes	abscessus	JHN_AB_0003_1	USA	JHN_AB_0003	NotIncluded	DCC1	DCC1	5	99.7	SRR9213979	PRJNA523365	GCA_015024075.1		JACVDF01		Contig	3	5.2	64.1		5000	2020-10-27T00:00:00Z	ftp://ftp.ncbi.nlm.nih.gov/genomes/all/GCF/015/024/075/GCF_015024075.1_ASM1502407v1	#N/A	Bronson2021	#N/A
GCF_900138505.1	GCF-900138505.1	SAMEA2376774	No	No	Yes	massiliense	1177	United Kingdom	Unknown	NotIncluded	DCC3a	DCC3a	33	98.6	ERR516498	PRJEB2779	GCA_900138505.1		FVRU01		Scaffold	3	5.2	64.1		5066	2017-03-10T00:00:00Z	ftp://ftp.ncbi.nlm.nih.gov/genomes/all/GCF/900/138/505/GCF_900138505.1_12454_1_92	#N/A	#N/A	#N/A
GCF_015023905.1	GCF-015023905.1	SAMN11101001	No	No	Yes	abscessus	JHN_AB_0018_1	USA	JHN_AB_0018	NotIncluded	DCC2	DCC2	221	99.6	SRR9027953	PRJNA523365	GCA_015023905.1		JACVDO01		Contig	3	5.3	64.2		5153	2020-10-27T00:00:00Z	ftp://ftp.ncbi.nlm.nih.gov/genomes/all/GCF/015/023/905/GCF_015023905.1_ASM1502390v1	#N/A	Bronson2021	#N/A
GCF_012845855.1	GCF-012845855.1	SAMN14548548	No	No	Yes	abscessus	1322-S0	China	Unknown	NotIncluded	#N/A	Non-DCC	146	99.4	#N/A	PRJNA623500	GCA_012845855.1		JABAOK01		Contig	3	5.3	64.2		4959	2020-04-27T00:00:00Z	ftp://ftp.ncbi.nlm.nih.gov/genomes/all/GCF/012/845/855/GCF_012845855.1_ASM1284585v1	#N/A	#N/A	#N/A
GCF_003582005.1	GCF-003582005.1	SAMN09917570	No	No	Yes	abscessus	G201	China	Unknown	NotIncluded	#N/A	Non-DCC	137	99.5	#N/A	PRJNA488058	GCA_003582005.1		QXAL01		Contig	4	4.7	64.3		4531	2018-09-20T00:00:00Z	ftp://ftp.ncbi.nlm.nih.gov/genomes/all/GCF/003/582/005/GCF_003582005.1_ASM358200v1	#N/A	Ye2019	#N/A
GCF_900137725.1	GCF-900137725.1	SAMEA2275758	No	No	Yes	massiliense	1032	United Kingdom	BIR_Y	DCC3	DCC3a	DCC3a	33	98.5	ERR494891	PRJEB2779	GCA_900137725.1		FVPN01		Scaffold	4	4.9	64.2		4736	2017-03-10T00:00:00Z	ftp://ftp.ncbi.nlm.nih.gov/genomes/all/GCF/900/137/725/GCF_900137725.1_12163_2_5	#N/A	Bryant et al 2016	CF
GCF_003072405.1	GCF-003072405.1	SAMN08931119	No	No	Yes	abscessus	A321	China	Unknown	NotIncluded	#N/A	Non-DCC	74	99.4	#N/A	PRJNA448987	GCA_003072405.1		QDFC01		Scaffold	4	4.9	64.2		4691	2018-04-25T00:00:00Z	ftp://ftp.ncbi.nlm.nih.gov/genomes/all/GCF/003/072/405/GCF_003072405.1_ASM307240v1	#N/A	Ye2019	#N/A
GCF_900136325.1	GCF-900136325.1	SAMEA2275743	No	yes	Yes	massiliense	1017	United Kingdom	BIR_R	DCC3	DCC3b	DCC3b	37	99	ERR494878	PRJEB2779	GCA_900136325.1		FVMU01		Scaffold	4	4.9	64.2		4762	2017-03-10T00:00:00Z	ftp://ftp.ncbi.nlm.nih.gov/genomes/all/GCF/900/136/325/GCF_900136325.1_12163_1_88	#N/A	Bryant et al 2016	CF
GCF_015023895.1	GCF-015023895.1	SAMN11101000	No	No	Yes	abscessus	JHN_AB_0017_1	USA	JHN_AB_0017	NotIncluded	DCC4	Non-DCC	97	99.3	SRR9027957	PRJNA523365	GCA_015023895.1		JACVDN01		Contig	4	4.9	64.3		4683	2020-10-27T00:00:00Z	ftp://ftp.ncbi.nlm.nih.gov/genomes/all/GCF/015/023/895/GCF_015023895.1_ASM1502389v1	#N/A	Bronson2021	#N/A
GCF_003582475.1	GCF-003582475.1	SAMN09917541	No	No	Yes	massiliense	G157	China	Unknown	NotIncluded	DCC3b	DCC3b	37	99.1	#N/A	PRJNA488058	GCA_003582475.1		QXBJ01		Scaffold	4	5	64.3		4868	2018-09-20T00:00:00Z	ftp://ftp.ncbi.nlm.nih.gov/genomes/all/GCF/003/582/475/GCF_003582475.1_ASM358247v1	#N/A	Ye2019	#N/A
GCF_015023975.1	GCF-015023975.1	SAMN11100996	No	No	Yes	massiliense	JHN_AB_0013_1	USA	JHN_AB_0013	NotIncluded	DCC7	DCC7	42	98.4	SRR9213992	PRJNA523365	GCA_015023975.1		JACVDK01		Contig	4	5	64.2		4818	2020-10-27T00:00:00Z	ftp://ftp.ncbi.nlm.nih.gov/genomes/all/GCF/015/023/975/GCF_015023975.1_ASM1502397v1	#N/A	Bronson2021	#N/A
GCF_003582745.1	GCF-003582745.1	SAMN09917521	No	No	Yes	massiliense	G126	China	Unknown	NotIncluded	DCC6	DCC6	39	98.9	#N/A	PRJNA488058	GCA_003582745.1		QXBW01		Contig	4	5	64.2		4920	2018-09-20T00:00:00Z	ftp://ftp.ncbi.nlm.nih.gov/genomes/all/GCF/003/582/745/GCF_003582745.1_ASM358274v1	#N/A	Ye2019	#N/A
GCF_003072145.1	GCF-003072145.1	SAMN08931134	No	No	Yes	abscessus	G219	China	Unknown	NotIncluded	#N/A	Non-DCC	19	99.4	#N/A	PRJNA448987	GCA_003072145.1		QDEO01		Contig	4	5.1	64		4918	2018-04-25T00:00:00Z	ftp://ftp.ncbi.nlm.nih.gov/genomes/all/GCF/003/072/145/GCF_003072145.1_ASM307214v1	#N/A	Ye2019	#N/A
GCF_900135905.1	GCF-900135905.1	SAMEA2275634	No	No	Yes	massiliense	1172	United Kingdom	PAP_H	DCC3	DCC3a	DCC3a	33	98.6	ERR473274	PRJEB2779	GCA_900135905.1		FVLS01		Scaffold	4	5.2	64.1		5054	2017-03-10T00:00:00Z	ftp://ftp.ncbi.nlm.nih.gov/genomes/all/GCF/900/135/905/GCF_900135905.1_12078_1_69	#N/A	Bryant et al 2016	CF
GCF_900138535.1	GCF-900138535.1	SAMEA2518390	No	No	Yes	massiliense	Room_15_sink	United Kingdom	Unknown	NotIncluded	DCC3a	DCC3a	33	98.6	ERR572847	PRJEB2779	GCA_900138535.1		FVRW01		Scaffold	4	5.2	64.1		5066	2017-03-10T00:00:00Z	ftp://ftp.ncbi.nlm.nih.gov/genomes/all/GCF/900/138/535/GCF_900138535.1_13109_1_72	#N/A	#N/A	#N/A
GCF_900138495.1	GCF-900138495.1	SAMEA2376775	No	No	Yes	massiliense	1178	United Kingdom	Unknown	NotIncluded	DCC3a	DCC3a	33	98.6	ERR516499	PRJEB2779	GCA_900138495.1		FVRV01		Contig	4	5.2	64.1		5065	2017-03-10T00:00:00Z	ftp://ftp.ncbi.nlm.nih.gov/genomes/all/GCF/900/138/495/GCF_900138495.1_12454_1_93	#N/A	#N/A	#N/A
GCF_900141515.1	GCF-900141515.1	SAMEA2275628	No	No	Yes	massiliense	1166	United Kingdom	PAP_E	DCC3	DCC3a	DCC3a	33	98.7	ERR473268	PRJEB2779	GCA_900141515.1		FVYN01		Scaffold	4	5.2	64.1		5064	2017-03-10T00:00:00Z	ftp://ftp.ncbi.nlm.nih.gov/genomes/all/GCF/900/141/515/GCF_900141515.1_12078_1_63	#N/A	Bryant et al 2016	CF
GCF_003071825.1	GCF-003071825.1	SAMN08931141	No	No	Yes	abscessus	G152	China	Unknown	NotIncluded	DCC1	DCC1	5	99.7	#N/A	PRJNA448987	GCA_003071825.1		QDEJ01		Scaffold	4	5.2	64.1		5066	2018-04-25T00:00:00Z	ftp://ftp.ncbi.nlm.nih.gov/genomes/all/GCF/003/071/825/GCF_003071825.1_ASM307182v1	#N/A	Ye2019	#N/A
GCF_900130665.1	GCF-900130665.1	SAMEA2071284	No	No	Yes	massiliense	178	United Kingdom	Unknown	NotIncluded	DCC3a	DCC3a	33	98.7	ERR330843	PRJEB2779	GCA_900130665.1		FVAR01		Contig	4	5.2	64.1		5135	2017-03-10T00:00:00Z	ftp://ftp.ncbi.nlm.nih.gov/genomes/all/GCF/900/130/665/GCF_900130665.1_10665_3_8	#N/A	#N/A	#N/A
GCF_900131685.1	GCF-900131685.1	SAMEA2068796	No	No	Yes	massiliense	282	United Kingdom	Unknown	NotIncluded	DCC3a	DCC3a	33	98.7	ERR337843	PRJEB2779	GCA_900131685.1		FVDG01		Contig	4	5.2	64.1		5135	2017-03-10T00:00:00Z	ftp://ftp.ncbi.nlm.nih.gov/genomes/all/GCF/900/131/685/GCF_900131685.1_10665_4_27	#N/A	#N/A	#N/A
GCF_900136345.1	GCF-900136345.1	SAMEA2275845	No	No	Yes	massiliense	1119	Australia	AUS_P	DCC3	DCC3a	DCC3a	33	98.8	ERR494962	PRJEB2779	GCA_900136345.1		FVMW01		Scaffold	5	4.8	64.2		4675	2017-03-10T00:00:00Z	ftp://ftp.ncbi.nlm.nih.gov/genomes/all/GCF/900/136/345/GCF_900136345.1_12163_2_79	#N/A	Bryant et al 2016	CF
GCF_003582175.1	GCF-003582175.1	SAMN09917560	No	No	Yes	massiliense	G188	China	Unknown	NotIncluded	DCC3b	DCC3b	37	99.1	#N/A	PRJNA488058	GCA_003582175.1		QXAU01		Contig	5	4.8	64.3		4684	2018-09-20T00:00:00Z	ftp://ftp.ncbi.nlm.nih.gov/genomes/all/GCF/003/582/175/GCF_003582175.1_ASM358217v1	#N/A	Ye2019	#N/A
GCF_000270685.2	GCF-000270685.2	SAMN00728552	No	No	Yes	abscessus	4S-0116-R	USA	Unknown	NotIncluded	#N/A	Non-DCC	31	99.2	SRR350329	PRJNA65179	GCA_000270685.2		AKVD01		Contig	5	4.8	64.2		4697	2012-06-19T00:00:00Z	ftp://ftp.ncbi.nlm.nih.gov/genomes/all/GCF/000/270/685/GCF_000270685.2_ASM27068v2	#N/A	#N/A	#N/A
GCF_900140385.1	GCF-900140385.1	SAMEA2071357	No	No	Yes	massiliense	259	United Kingdom	Unknown	NotIncluded	DCC3a	DCC3a	33	98.8	ERR337820	PRJEB2779	GCA_900140385.1		FVWE01		Contig	5	4.9	64.2		4705	2017-03-10T00:00:00Z	ftp://ftp.ncbi.nlm.nih.gov/genomes/all/GCF/900/140/385/GCF_900140385.1_10665_4_4	#N/A	#N/A	#N/A
GCF_900133155.1	GCF-900133155.1	SAMEA2275646	No	No	Yes	massiliense	924	United Kingdom	Unknown	NotIncluded	DCC3a	DCC3a	33	98.8	ERR490669	PRJEB2779	GCA_900133155.1		FVGU01		Scaffold	5	4.9	64.2		4750	2017-03-10T00:00:00Z	ftp://ftp.ncbi.nlm.nih.gov/genomes/all/GCF/900/133/155/GCF_900133155.1_12163_1_3	#N/A	#N/A	#N/A
GCF_900136005.1	GCF-900136005.1	SAMEA2275707	No	No	Yes	massiliense	981	United Kingdom	BIR_Y	DCC3	DCC3a	DCC3a	33	98.8	ERR494846	PRJEB2779	GCA_900136005.1		FVMB01		Scaffold	5	4.9	64.2		4753	2017-03-10T00:00:00Z	ftp://ftp.ncbi.nlm.nih.gov/genomes/all/GCF/900/136/005/GCF_900136005.1_12163_1_56	#N/A	Bryant et al 2016	CF
GCF_900139435.1	GCF-900139435.1	SAMEA2071201	No	yes	Yes	abscessus	85	Ireland	Unknown	NotIncluded	#N/A	Non-DCC	129	99.5	ERR330835	PRJEB2779	GCA_900139435.1		FVUG01		Contig	5	4.9	64.2		4696	2017-03-10T00:00:00Z	ftp://ftp.ncbi.nlm.nih.gov/genomes/all/GCF/900/139/435/GCF_900139435.1_10625_4_85	#N/A	#N/A	#N/A
GCF_000308015.1	GCF-000308015.1	SAMN00672618	No	No	Yes	massiliense	1S-154-0310	USA	Unknown	NotIncluded	DCC3b	DCC3b	37	99	SRR315266	PRJNA65145	GCA_000308015.1		AKUL01		Contig	5	4.9	64.3		4761	2012-06-19T00:00:00Z	ftp://ftp.ncbi.nlm.nih.gov/genomes/all/GCF/000/308/015/GCF_000308015.1_ASM30801v1	#N/A	#N/A	#N/A
GCF_900132925.1	GCF-900132925.1	SAMEA2259602	No	No	Yes	massiliense	797	Australia	AUS_P	DCC3	DCC3a	DCC3a	33	98.8	ERR459808	PRJEB2779	GCA_900132925.1		FVGE01		Scaffold	5	4.9	64.1		4801	2017-03-10T00:00:00Z	ftp://ftp.ncbi.nlm.nih.gov/genomes/all/GCF/900/132/925/GCF_900132925.1_11861_7_62	#N/A	Bryant et al 2016	CF
GCF_900140155.1	GCF-900140155.1	SAMEA2163411	No	No	Yes	massiliense	524	Denmark	DEN_H	DCC3	DCC3a	DCC3a	33	98.9	ERR369144	PRJEB2779	GCA_900140155.1		FVVU01		Contig	5	4.9	64.1		4789	2017-03-10T00:00:00Z	ftp://ftp.ncbi.nlm.nih.gov/genomes/all/GCF/900/140/155/GCF_900140155.1_10665_2_70	#N/A	Bryant et al 2016	CF
GCF_003582325.1	GCF-003582325.1	SAMN09917550	No	No	Yes	abscessus	G177	China	Unknown	NotIncluded	#N/A	Non-DCC	213	99.4	#N/A	PRJNA488058	GCA_003582325.1		QXBB01		Scaffold	5	4.9	64.2		4746	2018-09-20T00:00:00Z	ftp://ftp.ncbi.nlm.nih.gov/genomes/all/GCF/003/582/325/GCF_003582325.1_ASM358232v1	#N/A	Ye2019	#N/A
GCF_005281705.1	GCF-005281705.1	SAMN07281161	No	No	Yes	massiliense	1189	Brazil	Unknown	NotIncluded	#N/A	Non-DCC	46	96.7	#N/A	PRJNA392077	GCA_005281705.1		NKHI01		Contig	5	4.9	64.2		4642	2019-05-13T00:00:00Z	ftp://ftp.ncbi.nlm.nih.gov/genomes/all/GCF/005/281/705/GCF_005281705.1_ASM528170v1	#N/A	#N/A	#N/A
GCF_003072265.1	GCF-003072265.1	SAMN08931125	No	No	Yes	massiliense	175	China	Unknown	NotIncluded	#N/A	Non-DCC	46	98.7	#N/A	PRJNA448987	GCA_003072265.1		QDEX01		Scaffold	5	4.9	64.2		4778	2018-04-25T00:00:00Z	ftp://ftp.ncbi.nlm.nih.gov/genomes/all/GCF/003/072/265/GCF_003072265.1_ASM307226v1	#N/A	Ye2019	#N/A
GCF_003072155.1	GCF-003072155.1	SAMN08931140	No	No	Yes	massiliense	G147	China	Unknown	NotIncluded	DCC3a	DCC3a	33	98.9	#N/A	PRJNA448987	GCA_003072155.1		QDEK01		Scaffold	5	5	64.1		4856	2018-04-25T00:00:00Z	ftp://ftp.ncbi.nlm.nih.gov/genomes/all/GCF/003/072/155/GCF_003072155.1_ASM307215v1	#N/A	Ye2019	#N/A
GCF_000270985.1	GCF-000270985.1	SAMN00672655	No	No	Yes	abscessus	6G-0125-R	USA	6G-0125	DCC1	DCC1	DCC1	5	99.8	SRR315382	PRJNA65211	GCA_000270985.1		AKUE01		Contig	5	5.1	64.1		5003	2012-06-19T00:00:00Z	ftp://ftp.ncbi.nlm.nih.gov/genomes/all/GCF/000/270/985/GCF_000270985.1_ASM27098v1	#N/A	#N/A	#N/A
GCF_900137185.1	GCF-900137185.1	SAMEA2275635	No	No	Yes	massiliense	1173	United Kingdom	PAP_H	DCC3	DCC3a	DCC3a	33	98.6	ERR473275	PRJEB2779	GCA_900137185.1		FVOO01		Scaffold	5	5.2	64.1		5054	2017-03-10T00:00:00Z	ftp://ftp.ncbi.nlm.nih.gov/genomes/all/GCF/900/137/185/GCF_900137185.1_12078_1_70	#N/A	Bryant et al 2016	CF
GCF_900138135.1	GCF-900138135.1	SAMEA2275630	No	No	Yes	massiliense	1168	United Kingdom	PAP_F	DCC3	DCC3a	DCC3a	33	98.6	ERR473270	PRJEB2779	GCA_900138135.1		FVQL01		Contig	5	5.2	64.1		5070	2017-03-10T00:00:00Z	ftp://ftp.ncbi.nlm.nih.gov/genomes/all/GCF/900/138/135/GCF_900138135.1_12078_1_65	#N/A	Bryant et al 2016	CF
GCF_900135915.1	GCF-900135915.1	SAMEA2275636	No	No	Yes	massiliense	1174	United Kingdom	PAP_I	DCC3	DCC3a	DCC3a	33	98.7	ERR473276	PRJEB2779	GCA_900135915.1		FVLV01		Scaffold	5	5.2	64.1		5064	2017-03-10T00:00:00Z	ftp://ftp.ncbi.nlm.nih.gov/genomes/all/GCF/900/135/915/GCF_900135915.1_12078_1_71	#N/A	Bryant et al 2016	Non-CF
GCF_000270665.1	GCF-000270665.1	SAMN00672674	No	No	No	massiliense	CCUG 48898T	France	Public_massiliense20	Massiliense14	#N/A	#N/A	63	93.4	SRR315577	PRJNA65215	GCA_000270665.1		AKVF01		Contig	5	5.2	64.1		5010	2012-06-19T00:00:00Z	ftp://ftp.ncbi.nlm.nih.gov/genomes/all/GCF/000/270/665/GCF_000270665.1_ASM27066v1	#N/A	Sapriel2016	#N/A
GCF_900130745.1	GCF-900130745.1	SAMEA2070838	No	No	Yes	massiliense	192	United Kingdom	Unknown	NotIncluded	DCC3a	DCC3a	33	98.7	ERR330857	PRJEB2779	GCA_900130745.1		FVBV01		Contig	5	5.2	64.1		5125	2017-03-10T00:00:00Z	ftp://ftp.ncbi.nlm.nih.gov/genomes/all/GCF/900/130/745/GCF_900130745.1_10665_3_22	#N/A	#N/A	#N/A
GCF_000271045.1	GCF-000271045.1	SAMN00672658	No	No	Yes	massiliense	5S-1215	USA	Unknown	NotIncluded	#N/A	Non-DCC	60	97.5	SRR315387	PRJNA65197	GCA_000271045.1		AKUD01		Contig	5	5.2	64		5111	2012-06-19T00:00:00Z	ftp://ftp.ncbi.nlm.nih.gov/genomes/all/GCF/000/271/045/GCF_000271045.1_ASM27104v1	#N/A	#N/A	#N/A
GCF_015023875.1	GCF-015023875.1	SAMN11101005	No	No	Yes	massiliense	JHN_AB_0022_1	USA	JHN_AB_0022	NotIncluded	DCC7	DCC7	42	98.4	SRR8752523	PRJNA523365	GCA_015023875.1		JACVDS01		Contig	5	5.3	64.1		5193	2020-10-27T00:00:00Z	ftp://ftp.ncbi.nlm.nih.gov/genomes/all/GCF/015/023/875/GCF_015023875.1_ASM1502387v1	#N/A	Bronson2021	#N/A
GCF_015023615.1	GCF-015023615.1	SAMN11101017	No	No	Yes	abscessus	JHN_AB_0034_1	USA	JHN_AB_0034	NotIncluded	DCC1	DCC1	5	100	SRR9213974	PRJNA523365	GCA_015023615.1		JACVEA01		Contig	5	5.4	64.2		5248	2020-10-27T00:00:00Z	ftp://ftp.ncbi.nlm.nih.gov/genomes/all/GCF/015/023/615/GCF_015023615.1_ASM1502361v1	#N/A	Bronson2021	#N/A
GCF_017176555.1	GCF-017176555.1	SAMN16581379	No	No	Yes	abscessus	GD34	USA	GD34	NotIncluded	DCC1	DCC1	5	100	#N/A	PRJNA669041	GCA_017176555.1		JADLKX01		Contig	5	5.4	64		5358	2021-03-05T00:00:00Z	ftp://ftp.ncbi.nlm.nih.gov/genomes/all/GCF/017/176/555/GCF_017176555.1_ASM1717655v1	#N/A	#N/A	#N/A
GCF_003582265.1	GCF-003582265.1	SAMN09917553	No	No	Yes	abscessus	G180	China	Unknown	NotIncluded	#N/A	Non-DCC	117	99.7	#N/A	PRJNA488058	GCA_003582265.1		QXAY01		Contig	6	4.7	64.3		4535	2018-09-20T00:00:00Z	ftp://ftp.ncbi.nlm.nih.gov/genomes/all/GCF/003/582/265/GCF_003582265.1_ASM358226v1	#N/A	Ye2019	#N/A
GCF_003071705.1	GCF-003071705.1	SAMN08931147	No	No	Yes	abscessus	G160	China	Unknown	NotIncluded	#N/A	Non-DCC	78	98.9	#N/A	PRJNA448987	GCA_003071705.1		QDEE01		Contig	6	4.8	64.2		4570	2018-04-25T00:00:00Z	ftp://ftp.ncbi.nlm.nih.gov/genomes/all/GCF/003/071/705/GCF_003071705.1_ASM307170v1	#N/A	Ye2019	#N/A
GCF_900140005.1	GCF-900140005.1	SAMEA2154544	No	yes	Yes	abscessus	539	Denmark	DEN_N	Abscessus12	#N/A	Non-DCC	177	99.9	ERR363459	PRJEB2779	GCA_900140005.1		FVVK01		Scaffold	6	4.8	64.3		4613	2017-03-10T00:00:00Z	ftp://ftp.ncbi.nlm.nih.gov/genomes/all/GCF/900/140/005/GCF_900140005.1_10660_1_53	#N/A	Bryant et al 2016	CF
GCF_900134685.1	GCF-900134685.1	SAMEA2275844	No	No	Yes	massiliense	1118	Australia	AUS_P	DCC3	DCC3a	DCC3a	33	98.7	ERR494961	PRJEB2779	GCA_900134685.1		FVJV01		Scaffold	6	4.8	64.2		4677	2017-03-10T00:00:00Z	ftp://ftp.ncbi.nlm.nih.gov/genomes/all/GCF/900/134/685/GCF_900134685.1_12163_2_78	#N/A	Bryant et al 2016	CF
GCF_900137875.1	GCF-900137875.1	SAMEA2275846	No	No	Yes	massiliense	1120	Australia	AUS_P	DCC3	DCC3a	DCC3a	33	98.8	ERR494963	PRJEB2779	GCA_900137875.1		FVPW01		Scaffold	6	4.8	64.2		4675	2017-03-10T00:00:00Z	ftp://ftp.ncbi.nlm.nih.gov/genomes/all/GCF/900/137/875/GCF_900137875.1_12163_2_80	#N/A	Bryant et al 2016	CF
GCF_000270905.1	GCF-000270905.1	SAMN00672642	No	No	Yes	massiliense	2B-0626	USA	2B	NotIncluded	DCC3a	DCC3a	33	98.9	SRR315356	PRJNA65147	GCA_000270905.1		AKUM01		Contig	6	4.8	64.2		4670	2012-06-19T00:00:00Z	ftp://ftp.ncbi.nlm.nih.gov/genomes/all/GCF/000/270/905/GCF_000270905.1_ASM27090v1	#N/A	#N/A	#N/A
GCF_900138695.1	GCF-900138695.1	SAMEA4008295	No	No	Yes	massiliense	aerosol_7	Australia	Unknown	NotIncluded	#N/A	Non-DCC	52	98.7	ERR1583687	PRJEB2779	GCA_900138695.1		FVSS01		Scaffold	6	4.8	64.2		4592	2017-03-10T00:00:00Z	ftp://ftp.ncbi.nlm.nih.gov/genomes/all/GCF/900/138/695/GCF_900138695.1_20034_1_6	#N/A	#N/A	#N/A
GCF_900138575.1	GCF-900138575.1	SAMEA4008301	No	No	Yes	massiliense	aerosol_15	Australia	Unknown	NotIncluded	#N/A	Non-DCC	52	98.7	ERR1583693	PRJEB2779	GCA_900138575.1		FVSB01		Scaffold	6	4.8	64.1		4594	2017-03-10T00:00:00Z	ftp://ftp.ncbi.nlm.nih.gov/genomes/all/GCF/900/138/575/GCF_900138575.1_20034_1_12	#N/A	#N/A	#N/A
GCF_900138625.1	GCF-900138625.1	SAMEA4008311	No	No	Yes	massiliense	aerosol_25	Australia	Unknown	NotIncluded	#N/A	Non-DCC	52	98.7	ERR1583703	PRJEB2779	GCA_900138625.1		FVSJ01		Scaffold	6	4.8	64.2		4589	2017-03-10T00:00:00Z	ftp://ftp.ncbi.nlm.nih.gov/genomes/all/GCF/900/138/625/GCF_900138625.1_20034_1_22	#N/A	#N/A	#N/A
GCF_900138665.1	GCF-900138665.1	SAMEA4008293	No	No	Yes	massiliense	aerosol_5	Australia	Unknown	NotIncluded	#N/A	Non-DCC	52	98.7	ERR1583685	PRJEB2779	GCA_900138665.1		FVSL01		Scaffold	6	4.8	64.2		4593	2017-03-10T00:00:00Z	ftp://ftp.ncbi.nlm.nih.gov/genomes/all/GCF/900/138/665/GCF_900138665.1_20034_1_4	#N/A	#N/A	#N/A
GCF_900138715.1	GCF-900138715.1	SAMEA4008298	Yes, penetration genome	No	Yes	massiliense	aerosol_11	Australia	Unknown	NotIncluded	#N/A	Non-DCC	52	98.7	ERR1583690	PRJEB2779	GCA_900138715.1		FVSW01		Scaffold	6	4.8	64.2		4590	2017-03-10T00:00:00Z	ftp://ftp.ncbi.nlm.nih.gov/genomes/all/GCF/900/138/715/GCF_900138715.1_20034_1_9	#N/A	#N/A	#N/A
GCF_900131585.1	GCF-900131585.1	SAMEA1967392	No	No	Yes	massiliense	271	United Kingdom	Unknown	NotIncluded	DCC3a	DCC3a	33	98.8	ERR337832	PRJEB2779	GCA_900131585.1		FVCS01		Scaffold	6	4.8	64.2		4669	2017-03-10T00:00:00Z	ftp://ftp.ncbi.nlm.nih.gov/genomes/all/GCF/900/131/585/GCF_900131585.1_10665_4_16	#N/A	#N/A	#N/A
GCF_000271245.1	GCF-000271245.1	SAMN00728582	No	No	Yes	abscessus	4S-0726-RA	USA	Unknown	NotIncluded	#N/A	Non-DCC	31	99.2	SRR350367	PRJNA65181	GCA_000271245.1		AKTV01		Contig	6	4.8	64.2		4689	2012-06-19T00:00:00Z	ftp://ftp.ncbi.nlm.nih.gov/genomes/all/GCF/000/271/245/GCF_000271245.1_ASM27124v1	#N/A	#N/A	#N/A
GCF_003071845.1	GCF-003071845.1	SAMN08931139	No	No	Yes	abscessus	G94	China	Unknown	NotIncluded	DCC4	DCC4	101	99.3	#N/A	PRJNA448987	GCA_003071845.1		QDEL01		Contig	6	4.9	64.3		4637	2018-04-25T00:00:00Z	ftp://ftp.ncbi.nlm.nih.gov/genomes/all/GCF/003/071/845/GCF_003071845.1_ASM307184v1	#N/A	Ye2019	#N/A
GCF_900133865.1	GCF-900133865.1	SAMEA2070782	No	No	Yes	massiliense	392	United Kingdom	SMRL_BI	DCC3	DCC3a	DCC3a	33	98.9	ERR343223	PRJEB2779	GCA_900133865.1		FVIH01		Contig	6	4.9	64.2		4738	2017-03-10T00:00:00Z	ftp://ftp.ncbi.nlm.nih.gov/genomes/all/GCF/900/133/865/GCF_900133865.1_10250_1_52	#N/A	Bryant et al 2016	CF
GCF_000271265.1	GCF-000271265.1	SAMN00728583	No	No	Yes	abscessus	4S-0726-RB	USA	Unknown	NotIncluded	#N/A	Non-DCC	31	99.1	SRR350370	PRJNA65183	GCA_000271265.1		AKTW01		Contig	6	4.9	64.2		4690	2012-06-19T00:00:00Z	ftp://ftp.ncbi.nlm.nih.gov/genomes/all/GCF/000/271/265/GCF_000271265.1_ASM27126v1	#N/A	#N/A	#N/A
GCF_900133615.1	GCF-900133615.1	SAMEA2275672	No	No	Yes	massiliense	950	United Kingdom	BIR_Y	DCC3	DCC3a	DCC3a	33	98.5	ERR484966	PRJEB2779	GCA_900133615.1		FVIA01		Scaffold	6	4.9	64.2		4739	2017-03-10T00:00:00Z	ftp://ftp.ncbi.nlm.nih.gov/genomes/all/GCF/900/133/615/GCF_900133615.1_12082_5_57	#N/A	Bryant et al 2016	CF
GCF_003582765.1	GCF-003582765.1	SAMN09917520	No	No	Yes	abscessus	G125	China	Unknown	NotIncluded	DCC4	DCC4	101	99.4	#N/A	PRJNA488058	GCA_003582765.1		QXBX01		Contig	6	4.9	64.3		4660	2018-09-20T00:00:00Z	ftp://ftp.ncbi.nlm.nih.gov/genomes/all/GCF/003/582/765/GCF_003582765.1_ASM358276v1	#N/A	Ye2019	#N/A
GCF_900139915.1	GCF-900139915.1	SAMEA2150176	No	No	Yes	massiliense	526	Denmark	DEN_AE	Massiliense4	#N/A	Non-DCC	119	98.6	ERR363442	PRJEB2779	GCA_900139915.1		FVVG01		Scaffold	6	4.9	64.2		4675	2017-03-10T00:00:00Z	ftp://ftp.ncbi.nlm.nih.gov/genomes/all/GCF/900/139/915/GCF_900139915.1_10660_1_36	#N/A	Bryant et al 2016	CF
GCF_000271165.1	GCF-000271165.1	SAMN02435974	No	No	Yes	massiliense	1S-151-0930	USA	Unknown	NotIncluded	DCC3b	DCC3b	37	99	#N/A	PRJNA65137	GCA_000271165.1		AKUI01		Contig	6	4.9	64.3		4760	2012-06-19T00:00:00Z	ftp://ftp.ncbi.nlm.nih.gov/genomes/all/GCF/000/271/165/GCF_000271165.1_ASM27116v1	#N/A	#N/A	#N/A
GCF_900135965.1	GCF-900135965.1	SAMEA2275732	No	No	Yes	massiliense	1006	United Kingdom	Unknown	NotIncluded	DCC3b	DCC3b	37	99	ERR484973	PRJEB2779	GCA_900135965.1		FVLW01		Scaffold	6	4.9	64.2		4761	2017-03-10T00:00:00Z	ftp://ftp.ncbi.nlm.nih.gov/genomes/all/GCF/900/135/965/GCF_900135965.1_12082_5_64	#N/A	#N/A	#N/A
GCF_900132035.1	GCF-900132035.1	SAMEA2068803	No	No	Yes	massiliense	303	United Kingdom	Unknown	NotIncluded	DCC3b	DCC3b	37	99.1	ERR337864	PRJEB2779	GCA_900132035.1		FVEF01		Contig	6	4.9	64.2		4761	2017-03-10T00:00:00Z	ftp://ftp.ncbi.nlm.nih.gov/genomes/all/GCF/900/132/035/GCF_900132035.1_10665_4_48	#N/A	#N/A	#N/A
GCF_900137945.1	GCF-900137945.1	SAMEA2275761	No	No	Yes	massiliense	1035	United Kingdom	BIR_R	DCC3	DCC3b	DCC3b	37	99	ERR494894	PRJEB2779	GCA_900137945.1		FVPV01		Scaffold	6	4.9	64.2		4765	2017-03-10T00:00:00Z	ftp://ftp.ncbi.nlm.nih.gov/genomes/all/GCF/900/137/945/GCF_900137945.1_12163_2_9	#N/A	Bryant et al 2016	CF
GCF_900135955.1	GCF-900135955.1	SAMEA2275730	No	No	Yes	massiliense	1004	United Kingdom	BIR_R	DCC3	DCC3b	DCC3b	37	99.1	ERR484972	PRJEB2779	GCA_900135955.1		FVLX01		Scaffold	6	4.9	64.2		4760	2017-03-10T00:00:00Z	ftp://ftp.ncbi.nlm.nih.gov/genomes/all/GCF/900/135/955/GCF_900135955.1_12082_5_63	#N/A	Bryant et al 2016	CF
GCF_900131755.1	GCF-900131755.1	SAMEA2071358	No	No	Yes	massiliense	262	United Kingdom	Unknown	NotIncluded	DCC3a	DCC3a	33	98.8	ERR337823	PRJEB2779	GCA_900131755.1		FVDO01		Contig	6	4.9	64.1		4760	2017-03-10T00:00:00Z	ftp://ftp.ncbi.nlm.nih.gov/genomes/all/GCF/900/131/755/GCF_900131755.1_10665_4_7	#N/A	#N/A	#N/A
GCF_900140365.1	GCF-900140365.1	SAMEA2068676	No	No	Yes	massiliense	243	United Kingdom	Unknown	NotIncluded	DCC3a	DCC3a	33	98.8	ERR330908	PRJEB2779	GCA_900140365.1		FVWF01		Contig	6	4.9	64.1		4763	2017-03-10T00:00:00Z	ftp://ftp.ncbi.nlm.nih.gov/genomes/all/GCF/900/140/365/GCF_900140365.1_10665_3_73	#N/A	#N/A	#N/A
GCF_900131655.1	GCF-900131655.1	SAMEA2070653	No	No	Yes	massiliense	278	United Kingdom	Unknown	NotIncluded	DCC3a	DCC3a	33	98.8	ERR337839	PRJEB2779	GCA_900131655.1		FVCX01		Contig	6	4.9	64.1		4762	2017-03-10T00:00:00Z	ftp://ftp.ncbi.nlm.nih.gov/genomes/all/GCF/900/131/655/GCF_900131655.1_10665_4_23	#N/A	#N/A	#N/A
GCF_900139005.1	GCF-900139005.1	SAMEA2146915	No	No	Yes	massiliense	525	Denmark	DEN_I	DCC3	DCC3a	DCC3a	33	98.9	ERR349263	PRJEB2779	GCA_900139005.1		FVTN01		Contig	6	4.9	64.1		4791	2017-03-10T00:00:00Z	ftp://ftp.ncbi.nlm.nih.gov/genomes/all/GCF/900/139/005/GCF_900139005.1_10465_1_44	#N/A	Bryant et al 2016	CF
GCF_900134025.1	GCF-900134025.1	SAMEA2070790	No	No	Yes	massiliense	416	United Kingdom	SMRL_G	DCC3	DCC3b	DCC3b	37	99.1	ERR343241	PRJEB2779	GCA_900134025.1		FVIN01		Contig	6	5	64.2		4853	2017-03-10T00:00:00Z	ftp://ftp.ncbi.nlm.nih.gov/genomes/all/GCF/900/134/025/GCF_900134025.1_10250_1_76	#N/A	Bryant et al 2016	?
GCF_013140085.1	GCF-013140085.1	SAMN14540184	No	No	Yes	massiliense	131	China	Unknown	NotIncluded	DCC6	DCC6	39	98.7	#N/A	PRJNA595783	GCA_013140085.1		JAAZWG01		Scaffold	6	5	64.2		4806	2020-05-21T00:00:00Z	ftp://ftp.ncbi.nlm.nih.gov/genomes/all/GCF/013/140/085/GCF_013140085.1_ASM1314008v1	#N/A	#N/A	#N/A
GCF_003582895.1	GCF-003582895.1	SAMN09917512	No	No	Yes	abscessus	G113	China	Unknown	NotIncluded	#N/A	Non-DCC	27	99.3	#N/A	PRJNA488058	GCA_003582895.1		QXCE01		Scaffold	6	5	64.2		4788	2018-09-20T00:00:00Z	ftp://ftp.ncbi.nlm.nih.gov/genomes/all/GCF/003/582/895/GCF_003582895.1_ASM358289v1	#N/A	Ye2019	#N/A
GCF_003071975.1	GCF-003071975.1	SAMN08931131	No	No	Yes	abscessus	G91	China	Unknown	NotIncluded	#N/A	Non-DCC	19	99.5	#N/A	PRJNA448987	GCA_003071975.1		QDER01		Contig	6	5	64.1		4830	2018-04-25T00:00:00Z	ftp://ftp.ncbi.nlm.nih.gov/genomes/all/GCF/003/071/975/GCF_003071975.1_ASM307197v1	#N/A	Ye2019	#N/A
GCF_015023835.1	GCF-015023835.1	SAMN11101003	No	No	Yes	massiliense	JHN_AB_0020_1	USA	JHN_AB_0020	NotIncluded	DCC7	DCC7	42	98.6	SRR9213986	PRJNA523365	GCA_015023835.1		JACVDQ01		Contig	6	5	64.1		4885	2020-10-27T00:00:00Z	ftp://ftp.ncbi.nlm.nih.gov/genomes/all/GCF/015/023/835/GCF_015023835.1_ASM1502383v1	#N/A	Bronson2021	#N/A
GCF_017175145.1	GCF-017175145.1	SAMN16581380	No	No	Yes	abscessus	GD35	USA	GD35	NotIncluded	DCC1	DCC1	5	99.9	#N/A	PRJNA669041	GCA_017175145.1		JADLKY01		Contig	6	5.1	64.1		4902	2021-03-05T00:00:00Z	ftp://ftp.ncbi.nlm.nih.gov/genomes/all/GCF/017/175/145/GCF_017175145.1_ASM1717514v1	#N/A	#N/A	#N/A
GCF_900138295.1	GCF-900138295.1	SAMEA2266541	No	No	Yes	massiliense	1168_1	United Kingdom	Unknown	NotIncluded	DCC3a	DCC3a	33	98.6	ERR460045	PRJEB2779	GCA_900138295.1		FVRA01		Scaffold	6	5.2	64.1		5068	2017-03-10T00:00:00Z	ftp://ftp.ncbi.nlm.nih.gov/genomes/all/GCF/900/138/295/GCF_900138295.1_11893_7_41	#N/A	#N/A	#N/A
GCF_900138335.1	GCF-900138335.1	SAMEA2266546	No	No	Yes	massiliense	1168_6	United Kingdom	Unknown	NotIncluded	DCC3a	DCC3a	33	98.6	ERR460050	PRJEB2779	GCA_900138335.1		FVRF01		Scaffold	6	5.2	64.1		5062	2017-03-10T00:00:00Z	ftp://ftp.ncbi.nlm.nih.gov/genomes/all/GCF/900/138/335/GCF_900138335.1_11893_7_47	#N/A	#N/A	#N/A
GCF_900138395.1	GCF-900138395.1	SAMEA2266551	No	No	Yes	massiliense	1168_11	United Kingdom	Unknown	NotIncluded	DCC3a	DCC3a	33	98.3	ERR460055	PRJEB2779	GCA_900138395.1		FVRJ01		Scaffold	6	5.2	64.1		5054	2017-03-10T00:00:00Z	ftp://ftp.ncbi.nlm.nih.gov/genomes/all/GCF/900/138/395/GCF_900138395.1_11893_7_52	#N/A	#N/A	#N/A
GCF_900141505.1	GCF-900141505.1	SAMEA2275629	No	No	Yes	massiliense	1167	United Kingdom	PAP_E	DCC3	DCC3a	DCC3a	33	98.7	ERR473269	PRJEB2779	GCA_900141505.1		FVYT01		Scaffold	6	5.2	64.1		5066	2017-03-10T00:00:00Z	ftp://ftp.ncbi.nlm.nih.gov/genomes/all/GCF/900/141/505/GCF_900141505.1_12078_1_64	#N/A	Bryant et al 2016	CF
GCF_003072425.1	GCF-003072425.1	SAMN08931118	No	No	Yes	abscessus	A305	China	Unknown	NotIncluded	DCC1	DCC1	5	99.9	#N/A	PRJNA448987	GCA_003072425.1		QDFD01		Contig	6	5.2	64.2		5069	2018-04-25T00:00:00Z	ftp://ftp.ncbi.nlm.nih.gov/genomes/all/GCF/003/072/425/GCF_003072425.1_ASM307242v1	#N/A	Ye2019	#N/A
GCF_003071925.1	GCF-003071925.1	SAMN08931132	No	No	Yes	abscessus	A213	China	Unknown	NotIncluded	DCC1	DCC1	5	100	#N/A	PRJNA448987	GCA_003071925.1		QDEQ01		Contig	6	5.2	64.2		5090	2018-04-25T00:00:00Z	ftp://ftp.ncbi.nlm.nih.gov/genomes/all/GCF/003/071/925/GCF_003071925.1_ASM307192v1	#N/A	Ye2019	#N/A
GCF_003071865.1	GCF-003071865.1	SAMN08931133	No	No	Yes	abscessus	G119	China	Unknown	NotIncluded	DCC1	DCC1	5	100	#N/A	PRJNA448987	GCA_003071865.1		QDEP01		Contig	6	5.2	64.2		5091	2018-04-25T00:00:00Z	ftp://ftp.ncbi.nlm.nih.gov/genomes/all/GCF/003/071/865/GCF_003071865.1_ASM307186v1	#N/A	Ye2019	#N/A
GCF_900130465.1	GCF-900130465.1	SAMEA2071281	No	No	Yes	massiliense	169	United Kingdom	Unknown	NotIncluded	DCC3a	DCC3a	33	98.8	ERR337815	PRJEB2779	GCA_900130465.1		FVBM01		Contig	6	5.2	64.1		5129	2017-03-10T00:00:00Z	ftp://ftp.ncbi.nlm.nih.gov/genomes/all/GCF/900/130/465/GCF_900130465.1_10625_5_84	#N/A	#N/A	#N/A
GCF_900131425.1	GCF-900131425.1	SAMEA2070551	No	No	Yes	massiliense	257	United Kingdom	Unknown	NotIncluded	DCC3a	DCC3a	33	98.7	ERR337818	PRJEB2779	GCA_900131425.1		FVDM01		Contig	6	5.2	64.1		5134	2017-03-10T00:00:00Z	ftp://ftp.ncbi.nlm.nih.gov/genomes/all/GCF/900/131/425/GCF_900131425.1_10665_4_2	#N/A	#N/A	#N/A
GCF_000271225.1	GCF-000271225.1	SAMN00728602	No	No	Yes	massiliense	5S-0421	USA	Unknown	NotIncluded	#N/A	Non-DCC	60	98.4	SRR350465	PRJNA65187	GCA_000271225.1		AKTY01		Contig	6	5.2	64		5147	2012-06-19T00:00:00Z	ftp://ftp.ncbi.nlm.nih.gov/genomes/all/GCF/000/271/225/GCF_000271225.1_ASM27122v1	#N/A	#N/A	#N/A
GCF_000271085.1	GCF-000271085.1	SAMN00728603	No	No	Yes	massiliense	5S-0708	USA	Unknown	NotIncluded	#N/A	Non-DCC	60	98.6	SRR350466	PRJNA65189	GCA_000271085.1		AKUA01		Contig	6	5.3	64		5160	2012-06-19T00:00:00Z	ftp://ftp.ncbi.nlm.nih.gov/genomes/all/GCF/000/271/085/GCF_000271085.1_ASM27108v1	#N/A	#N/A	#N/A
GCF_000271185.1	GCF-000271185.1	SAMN00672661	No	No	Yes	abscessus	6G-0728-S	USA	6G	NotIncluded	DCC1	DCC1	5	99.9	SRR315393	PRJNA65203	GCA_000271185.1		AKUG01		Contig	6	5.3	64.1		5242	2012-06-19T00:00:00Z	ftp://ftp.ncbi.nlm.nih.gov/genomes/all/GCF/000/271/185/GCF_000271185.1_ASM27118v1	#N/A	#N/A	#N/A
GCF_900135985.1	GCF-900135985.1	SAMEA2275839	No	No	Yes	massiliense	1113	Australia	Unknown	NotIncluded	#N/A	Non-DCC	72	98.9	ERR484988	PRJEB2779	GCA_900135985.1		FVLY01		Scaffold	7	4.7	64.3		4539	2017-03-10T00:00:00Z	ftp://ftp.ncbi.nlm.nih.gov/genomes/all/GCF/900/135/985/GCF_900135985.1_12082_5_79	#N/A	#N/A	#N/A
GCF_000270945.1	GCF-000270945.1	SAMN00714551	No	No	Yes	massiliense	2B-0107	USA	2B	NotIncluded	DCC3a	DCC3a	33	98.9	SRR340137	PRJNA65151	GCA_000270945.1		AKUN01		Contig	7	4.8	64.2		4671	2012-06-19T00:00:00Z	ftp://ftp.ncbi.nlm.nih.gov/genomes/all/GCF/000/270/945/GCF_000270945.1_ASM27094v1	#N/A	#N/A	#N/A
GCF_900131735.1	GCF-900131735.1	SAMEA2070552	No	No	Yes	massiliense	260	United Kingdom	Unknown	NotIncluded	DCC3a	DCC3a	33	98.7	ERR337821	PRJEB2779	GCA_900131735.1		FVCW01		Contig	7	4.8	64.2		4661	2017-03-10T00:00:00Z	ftp://ftp.ncbi.nlm.nih.gov/genomes/all/GCF/900/131/735/GCF_900131735.1_10665_4_5	#N/A	#N/A	#N/A
GCF_900138635.1	GCF-900138635.1	SAMEA4008309	No	No	Yes	massiliense	aerosol_Sputum_2	Australia	Unknown	NotIncluded	#N/A	Non-DCC	52	98.6	ERR1583701	PRJEB2779	GCA_900138635.1		FVSH01		Scaffold	7	4.8	64.1		4591	2017-03-10T00:00:00Z	ftp://ftp.ncbi.nlm.nih.gov/genomes/all/GCF/900/138/635/GCF_900138635.1_20034_1_20	#N/A	#N/A	#N/A
GCF_900138685.1	GCF-900138685.1	SAMEA4008294	No	No	Yes	massiliense	aerosol_6	Australia	Unknown	NotIncluded	#N/A	Non-DCC	52	98.7	ERR1583686	PRJEB2779	GCA_900138685.1		FWCS01		Scaffold	7	4.8	64.2		4594	2017-03-16T00:00:00Z	ftp://ftp.ncbi.nlm.nih.gov/genomes/all/GCF/900/138/685/GCF_900138685.1_20034_1_5	#N/A	#N/A	#N/A
GCF_900138615.1	GCF-900138615.1	SAMEA4008304	No	No	Yes	massiliense	aerosol_18	Australia	Unknown	NotIncluded	#N/A	Non-DCC	52	98.7	ERR1583696	PRJEB2779	GCA_900138615.1		FVSF01		Scaffold	7	4.8	64.2		4592	2017-03-10T00:00:00Z	ftp://ftp.ncbi.nlm.nih.gov/genomes/all/GCF/900/138/615/GCF_900138615.1_20034_1_15	#N/A	#N/A	#N/A
GCF_900131205.1	GCF-900131205.1	SAMEA2070544	No	No	Yes	massiliense	236	United Kingdom	Unknown	NotIncluded	DCC3a	DCC3a	33	98.8	ERR330901	PRJEB2779	GCA_900131205.1		FVCM01		Contig	7	4.8	64.2		4669	2017-03-10T00:00:00Z	ftp://ftp.ncbi.nlm.nih.gov/genomes/all/GCF/900/131/205/GCF_900131205.1_10665_3_66	#N/A	#N/A	#N/A
GCF_000270625.1	GCF-000270625.1	SAMN00728579	No	No	Yes	abscessus	4S-0116-S	USA	Unknown	NotIncluded	#N/A	Non-DCC	31	99.2	SRR350361	PRJNA65177	GCA_000270625.1		AKVE01		Contig	7	4.8	64.2		4693	2012-06-19T00:00:00Z	ftp://ftp.ncbi.nlm.nih.gov/genomes/all/GCF/000/270/625/GCF_000270625.1_ASM27062v1	#N/A	#N/A	#N/A
GCF_900132265.1	GCF-900132265.1	SAMEA2259689	No	No	Yes	massiliense	884	Australia	AUS_AU	Massiliense8	#N/A	Non-DCC	59	98.8	ERR459962	PRJEB2779	GCA_900132265.1		FVEW01		Scaffold	7	4.8	64.2		4704	2017-03-10T00:00:00Z	ftp://ftp.ncbi.nlm.nih.gov/genomes/all/GCF/900/132/265/GCF_900132265.1_11893_6_46	#N/A	Bryant et al 2016	Non-CF
GCF_900131815.1	GCF-900131815.1	SAMEA2259600	No	No	Yes	massiliense	795	Australia	AUS_P	DCC3	DCC3a	DCC3a	33	98.8	ERR459806	PRJEB2779	GCA_900131815.1		FVDN01		Scaffold	7	4.9	64.2		4746	2017-03-10T00:00:00Z	ftp://ftp.ncbi.nlm.nih.gov/genomes/all/GCF/900/131/815/GCF_900131815.1_11861_7_60	#N/A	Bryant et al 2016	CF
GCF_900134445.1	GCF-900134445.1	SAMEA2275680	No	No	Yes	massiliense	958	United Kingdom	BIR_Y	DCC3	DCC3a	DCC3a	33	98.6	ERR490694	PRJEB2779	GCA_900134445.1		FVIZ01		Scaffold	7	4.9	64.2		4745	2017-03-10T00:00:00Z	ftp://ftp.ncbi.nlm.nih.gov/genomes/all/GCF/900/134/445/GCF_900134445.1_12163_1_34	#N/A	Bryant et al 2016	CF
GCF_900131635.1	GCF-900131635.1	SAMEA2070557	No	No	Yes	massiliense	275	United Kingdom	Unknown	NotIncluded	DCC3a	DCC3a	33	98.8	ERR337836	PRJEB2779	GCA_900131635.1		FVDI01		Contig	7	4.9	64.1		4762	2017-03-10T00:00:00Z	ftp://ftp.ncbi.nlm.nih.gov/genomes/all/GCF/900/131/635/GCF_900131635.1_10665_4_20	#N/A	#N/A	#N/A
GCF_900131405.1	GCF-900131405.1	SAMEA2071361	No	No	Yes	massiliense	274	United Kingdom	Unknown	NotIncluded	DCC3a	DCC3a	33	98.8	ERR337835	PRJEB2779	GCA_900131405.1		FVCT01		Contig	7	4.9	64.1		4758	2017-03-10T00:00:00Z	ftp://ftp.ncbi.nlm.nih.gov/genomes/all/GCF/900/131/405/GCF_900131405.1_10665_4_19	#N/A	#N/A	#N/A
GCF_003072285.1	GCF-003072285.1	SAMN08931123	No	No	Yes	abscessus	G112	China	Unknown	NotIncluded	#N/A	Non-DCC	181	99.3	#N/A	PRJNA448987	GCA_003072285.1		QDEZ01		Scaffold	7	4.9	64.1		4720	2018-04-25T00:00:00Z	ftp://ftp.ncbi.nlm.nih.gov/genomes/all/GCF/003/072/285/GCF_003072285.1_ASM307228v1	#N/A	Ye2019	#N/A
GCF_900134675.1	GCF-900134675.1	SAMEA2275848	No	No	Yes	abscessus	1122	Australia	AUS_AD	Abscessus12	#N/A	Non-DCC	228	99.6	ERR494965	PRJEB2779	GCA_900134675.1		FVJY01		Scaffold	7	5	64.1		4777	2017-03-10T00:00:00Z	ftp://ftp.ncbi.nlm.nih.gov/genomes/all/GCF/900/134/675/GCF_900134675.1_12163_2_82	#N/A	Bryant et al 2016	CF
GCF_003071695.1	GCF-003071695.1	SAMN08931149	No	No	Yes	abscessus	A137	China	Unknown	NotIncluded	DCC4	DCC4	101	99.3	#N/A	PRJNA448987	GCA_003071695.1		QDED01		Contig	7	5	64.1		4837	2018-04-25T00:00:00Z	ftp://ftp.ncbi.nlm.nih.gov/genomes/all/GCF/003/071/695/GCF_003071695.1_ASM307169v1	#N/A	Ye2019	#N/A
GCF_900133735.1	GCF-900133735.1	SAMEA2275667	No	No	Yes	massiliense	945	United Kingdom	BIR_O	DCC3	DCC3a	DCC3a	33	98.6	ERR490684	PRJEB2779	GCA_900133735.1		FVIC01		Scaffold	7	5.1	64.2		4952	2017-03-10T00:00:00Z	ftp://ftp.ncbi.nlm.nih.gov/genomes/all/GCF/900/133/735/GCF_900133735.1_12163_1_23	#N/A	Bryant et al 2016	CF
GCF_015023715.1	GCF-015023715.1	SAMN11101013	No	No	Yes	abscessus	JHN_AB_0008_1	USA	JHN_AB_0008	NotIncluded	DCC1	DCC1	5	99.8	SRR8752522	PRJNA523365	GCA_015023715.1		JACVDX01		Contig	7	5.1	64.1		4923	2020-10-27T00:00:00Z	ftp://ftp.ncbi.nlm.nih.gov/genomes/all/GCF/015/023/715/GCF_015023715.1_ASM1502371v1	#N/A	Bronson2021	#N/A
GCF_015023595.1	GCF-015023595.1	SAMN11101020	No	No	Yes	abscessus	JHN_AB_0037_1	USA	JHN_AB_0037	NotIncluded	DCC1	DCC1	5	99.9	SRR8752514	PRJNA523365	GCA_015023595.1		JACVEB01		Contig	7	5.2	64.2		5001	2020-10-27T00:00:00Z	ftp://ftp.ncbi.nlm.nih.gov/genomes/all/GCF/015/023/595/GCF_015023595.1_ASM1502359v1	#N/A	Bronson2021	#N/A
GCF_900138435.1	GCF-900138435.1	SAMEA2266555	No	No	Yes	massiliense	1168_15	United Kingdom	Unknown	NotIncluded	DCC3a	DCC3a	33	98.6	ERR460059	PRJEB2779	GCA_900138435.1		FVRO01		Scaffold	7	5.2	64.1		5060	2017-03-10T00:00:00Z	ftp://ftp.ncbi.nlm.nih.gov/genomes/all/GCF/900/138/435/GCF_900138435.1_11893_7_56	#N/A	#N/A	#N/A
GCF_900138485.1	GCF-900138485.1	SAMEA2266568	Yes, penetration genome	No	Yes	massiliense	1168_20	United Kingdom	Unknown	NotIncluded	DCC3a	DCC3a	33	98.6	ERR460071	PRJEB2779	GCA_900138485.1		FVRT01		Scaffold	7	5.2	64.1		5062	2017-03-10T00:00:00Z	ftp://ftp.ncbi.nlm.nih.gov/genomes/all/GCF/900/138/485/GCF_900138485.1_11893_7_68	#N/A	#N/A	#N/A
GCF_900138315.1	GCF-900138315.1	SAMEA2266544	No	No	Yes	massiliense	1168_4	United Kingdom	Unknown	NotIncluded	DCC3a	DCC3a	33	98.6	ERR460048	PRJEB2779	GCA_900138315.1		FVRE01		Scaffold	7	5.2	64.1		5065	2017-03-10T00:00:00Z	ftp://ftp.ncbi.nlm.nih.gov/genomes/all/GCF/900/138/315/GCF_900138315.1_11893_7_45	#N/A	#N/A	#N/A
GCF_900138475.1	GCF-900138475.1	SAMEA2266559	No	No	Yes	massiliense	1168_19	United Kingdom	Unknown	NotIncluded	DCC3a	DCC3a	33	98.5	ERR460063	PRJEB2779	GCA_900138475.1		FVRS01		Scaffold	7	5.2	64.1		5061	2017-03-10T00:00:00Z	ftp://ftp.ncbi.nlm.nih.gov/genomes/all/GCF/900/138/475/GCF_900138475.1_11893_7_60	#N/A	#N/A	#N/A
GCF_900131995.1	GCF-900131995.1	SAMEA2068802	No	No	Yes	massiliense	300	United Kingdom	Unknown	NotIncluded	DCC3a	DCC3a	33	98.8	ERR337861	PRJEB2779	GCA_900131995.1		FVED01		Contig	7	5.2	64.1		5135	2017-03-10T00:00:00Z	ftp://ftp.ncbi.nlm.nih.gov/genomes/all/GCF/900/131/995/GCF_900131995.1_10665_4_45	#N/A	#N/A	#N/A
GCF_003071935.1	GCF-003071935.1	SAMN08931124	No	No	Yes	abscessus	A247	China	Unknown	NotIncluded	DCC1	DCC1	5	100	#N/A	PRJNA448987	GCA_003071935.1		QDEY01		Scaffold	7	5.2	64.2		5090	2018-04-25T00:00:00Z	ftp://ftp.ncbi.nlm.nih.gov/genomes/all/GCF/003/071/935/GCF_003071935.1_ASM307193v1	#N/A	Ye2019	#N/A
GCF_900130675.1	GCF-900130675.1	SAMEA2070428	No	No	Yes	massiliense	179	United Kingdom	Unknown	NotIncluded	DCC3a	DCC3a	33	98.7	ERR330844	PRJEB2779	GCA_900130675.1		FVAS01		Scaffold	7	5.2	64.1		5134	2017-03-10T00:00:00Z	ftp://ftp.ncbi.nlm.nih.gov/genomes/all/GCF/900/130/675/GCF_900130675.1_10665_3_9	#N/A	#N/A	#N/A
GCF_900130535.1	GCF-900130535.1	SAMEA2070833	No	No	Yes	massiliense	177	United Kingdom	Unknown	NotIncluded	DCC3a	DCC3a	33	98.7	ERR330842	PRJEB2779	GCA_900130535.1		FVBU01		Contig	7	5.2	64.1		5140	2017-03-10T00:00:00Z	ftp://ftp.ncbi.nlm.nih.gov/genomes/all/GCF/900/130/535/GCF_900130535.1_10665_3_7	#N/A	#N/A	#N/A
GCF_900130585.1	GCF-900130585.1	SAMEA2071286	No	No	Yes	massiliense	184	United Kingdom	SMRL_AT	DCC3	DCC3a	DCC3a	208	98.7	ERR330849	PRJEB2779	GCA_900130585.1		FVAO01		Contig	7	5.2	64.1		5134	2017-03-10T00:00:00Z	ftp://ftp.ncbi.nlm.nih.gov/genomes/all/GCF/900/130/585/GCF_900130585.1_10060_8_14	#N/A	Bryant et al 2016	CF
GCF_000271025.1	GCF-000271025.1	SAMN00672656	No	No	Yes	massiliense	5S-1212	USA	Unknown	NotIncluded	#N/A	Non-DCC	60	98.6	SRR315384	PRJNA65195	GCA_000271025.1		AKUC01		Contig	7	5.2	64		5138	2012-06-19T00:00:00Z	ftp://ftp.ncbi.nlm.nih.gov/genomes/all/GCF/000/271/025/GCF_000271025.1_ASM27102v1	#N/A	#N/A	#N/A
GCF_000271205.1	GCF-000271205.1	SAMN00728601	No	No	Yes	massiliense	5S-0304	USA	Unknown	NotIncluded	#N/A	Non-DCC	60	98.7	SRR350462	PRJNA65185	GCA_000271205.1		AKTX01		Contig	7	5.3	64		5160	2012-06-19T00:00:00Z	ftp://ftp.ncbi.nlm.nih.gov/genomes/all/GCF/000/271/205/GCF_000271205.1_ASM27120v1	#N/A	#N/A	#N/A
GCF_003582785.1	GCF-003582785.1	SAMN09917519	No	No	Yes	massiliense	G124	China	Unknown	NotIncluded	#N/A	Non-DCC	46	98.2	#N/A	PRJNA488058	GCA_003582785.1		QXBY01		Contig	8	4.7	64.3		4535	2018-09-20T00:00:00Z	ftp://ftp.ncbi.nlm.nih.gov/genomes/all/GCF/003/582/785/GCF_003582785.1_ASM358278v1	#N/A	Ye2019	#N/A
GCF_900138705.1	GCF-900138705.1	SAMEA4008297	No	No	Yes	massiliense	aerosol_10	Australia	Unknown	NotIncluded	#N/A	Non-DCC	52	98.7	ERR1583689	PRJEB2779	GCA_900138705.1		FVSV01		Scaffold	8	4.8	64.2		4586	2017-03-10T00:00:00Z	ftp://ftp.ncbi.nlm.nih.gov/genomes/all/GCF/900/138/705/GCF_900138705.1_20034_1_8	#N/A	#N/A	#N/A
GCF_900138545.1	GCF-900138545.1	SAMEA4008299	No	No	Yes	massiliense	aerosol_13	Australia	Unknown	NotIncluded	#N/A	Non-DCC	52	98.7	ERR1583691	PRJEB2779	GCA_900138545.1		FVRX01		Scaffold	8	4.8	64.2		4591	2017-03-10T00:00:00Z	ftp://ftp.ncbi.nlm.nih.gov/genomes/all/GCF/900/138/545/GCF_900138545.1_20034_1_10	#N/A	#N/A	#N/A
GCF_900136405.1	GCF-900136405.1	SAMEA4008306	No	No	Yes	massiliense	aerosol_Bronch_1	Australia	Unknown	NotIncluded	#N/A	Non-DCC	52	98.7	ERR1583698	PRJEB2779	GCA_900136405.1		FVMX01		Scaffold	8	4.8	64.2		4592	2017-03-10T00:00:00Z	ftp://ftp.ncbi.nlm.nih.gov/genomes/all/GCF/900/136/405/GCF_900136405.1_20034_1_17	#N/A	#N/A	#N/A
GCF_900138585.1	GCF-900138585.1	SAMEA4008305	No	No	Yes	massiliense	aerosol_19	Australia	Unknown	NotIncluded	#N/A	Non-DCC	52	98.7	ERR1583697	PRJEB2779	GCA_900138585.1		FVSD01		Scaffold	8	4.8	64.2		4591	2017-03-10T00:00:00Z	ftp://ftp.ncbi.nlm.nih.gov/genomes/all/GCF/900/138/585/GCF_900138585.1_20034_1_16	#N/A	#N/A	#N/A
GCF_900138725.1	GCF-900138725.1	SAMEA4008296	No	No	Yes	massiliense	aerosol_9	Australia	Unknown	NotIncluded	#N/A	Non-DCC	52	98.6	ERR1583688	PRJEB2779	GCA_900138725.1		FVSP01		Scaffold	8	4.8	64.2		4591	2017-03-10T00:00:00Z	ftp://ftp.ncbi.nlm.nih.gov/genomes/all/GCF/900/138/725/GCF_900138725.1_20034_1_7	#N/A	#N/A	#N/A
GCF_900138595.1	GCF-900138595.1	SAMEA4008303	No	No	Yes	massiliense	aerosol_17	Australia	Unknown	NotIncluded	#N/A	Non-DCC	52	98.7	ERR1583695	PRJEB2779	GCA_900138595.1		FVSC01		Scaffold	8	4.8	64.2		4596	2017-03-10T00:00:00Z	ftp://ftp.ncbi.nlm.nih.gov/genomes/all/GCF/900/138/595/GCF_900138595.1_20034_1_14	#N/A	#N/A	#N/A
GCF_900138655.1	GCF-900138655.1	SAMEA4008310	No	No	Yes	massiliense	aerosol_24	Australia	Unknown	NotIncluded	#N/A	Non-DCC	52	98.6	ERR1583702	PRJEB2779	GCA_900138655.1		FVSI01		Scaffold	8	4.8	64.1		4592	2017-03-10T00:00:00Z	ftp://ftp.ncbi.nlm.nih.gov/genomes/all/GCF/900/138/655/GCF_900138655.1_20034_1_21	#N/A	#N/A	#N/A
GCF_900131945.1	GCF-900131945.1	SAMEA2070656	No	No	Yes	massiliense	290	United Kingdom	Unknown	NotIncluded	DCC3a	DCC3a	33	98.8	ERR337851	PRJEB2779	GCA_900131945.1		FVDX01		Contig	8	4.9	64.2		4703	2017-03-10T00:00:00Z	ftp://ftp.ncbi.nlm.nih.gov/genomes/all/GCF/900/131/945/GCF_900131945.1_10665_4_35	#N/A	#N/A	#N/A
GCF_000271125.1	GCF-000271125.1	SAMN00728581	No	No	Yes	abscessus	4S-0303	USA	Unknown	NotIncluded	#N/A	Non-DCC	31	99.3	SRR350366	PRJNA65173	GCA_000271125.1		AKTU01		Contig	8	4.9	64.2		4693	2012-06-19T00:00:00Z	ftp://ftp.ncbi.nlm.nih.gov/genomes/all/GCF/000/271/125/GCF_000271125.1_ASM27112v1	#N/A	#N/A	#N/A
GCF_900137475.1	GCF-900137475.1	SAMEA2275775	No	No	Yes	massiliense	1049	United Kingdom	BIR_Y	DCC3	DCC3a	DCC3a	33	98.6	ERR494907	PRJEB2779	GCA_900137475.1		FWCQ01		Scaffold	8	4.9	64.2		4745	2017-03-16T00:00:00Z	ftp://ftp.ncbi.nlm.nih.gov/genomes/all/GCF/900/137/475/GCF_900137475.1_12163_2_22	#N/A	Bryant et al 2016	CF
GCF_900137625.1	GCF-900137625.1	SAMEA2275792	No	No	Yes	massiliense	1066	United Kingdom	Unknown	NotIncluded	DCC3a	DCC3a	33	98.8	ERR494923	PRJEB2779	GCA_900137625.1		FVPJ01		Scaffold	8	4.9	64.2		4788	2017-03-10T00:00:00Z	ftp://ftp.ncbi.nlm.nih.gov/genomes/all/GCF/900/137/625/GCF_900137625.1_12163_2_39	#N/A	#N/A	#N/A
GCF_900137485.1	GCF-900137485.1	SAMEA2275778	No	No	Yes	massiliense	1052	United Kingdom	LEI_I	DCC3	DCC3b	DCC3b	37	99	ERR494910	PRJEB2779	GCA_900137485.1		FVPI01		Scaffold	8	4.9	64.2		4765	2017-03-10T00:00:00Z	ftp://ftp.ncbi.nlm.nih.gov/genomes/all/GCF/900/137/485/GCF_900137485.1_12163_2_25	#N/A	Bryant et al 2016	CF
GCF_900130435.1	GCF-900130435.1	SAMEA2070423	No	No	Yes	massiliense	164	United Kingdom	Unknown	NotIncluded	DCC3a	DCC3a	33	98.8	ERR337810	PRJEB2779	GCA_900130435.1		FVBQ01		Contig	8	4.9	64.1		4760	2017-03-10T00:00:00Z	ftp://ftp.ncbi.nlm.nih.gov/genomes/all/GCF/900/130/435/GCF_900130435.1_10625_5_79	#N/A	#N/A	#N/A
GCF_900130885.1	GCF-900130885.1	SAMEA1970107	No	No	Yes	massiliense	211	United Kingdom	Unknown	NotIncluded	DCC3a	DCC3a	33	98.8	ERR330876	PRJEB2779	GCA_900130885.1		FVBJ01		Contig	8	4.9	64.1		4765	2017-03-10T00:00:00Z	ftp://ftp.ncbi.nlm.nih.gov/genomes/all/GCF/900/130/885/GCF_900130885.1_10665_3_41	#N/A	#N/A	#N/A
GCF_003581725.1	GCF-003581725.1	SAMN09917588	No	No	Yes	abscessus	G89	China	Unknown	NotIncluded	#N/A	Non-DCC	139	99.6	#N/A	PRJNA488058	GCA_003581725.1		QWZX01		Scaffold	8	5	64.2		4792	2018-09-20T00:00:00Z	ftp://ftp.ncbi.nlm.nih.gov/genomes/all/GCF/003/581/725/GCF_003581725.1_ASM358172v1	#N/A	Ye2019	#N/A
GCF_003583005.1	GCF-003583005.1	SAMN09917507	No	No	Yes	massiliense	G107	China	Unknown	NotIncluded	DCC3a	DCC3a	33	98.8	#N/A	PRJNA488058	GCA_003583005.1		QXCJ01		Contig	8	5	64.2		4862	2018-09-20T00:00:00Z	ftp://ftp.ncbi.nlm.nih.gov/genomes/all/GCF/003/583/005/GCF_003583005.1_ASM358300v1	#N/A	Ye2019	#N/A
GCF_900131025.1	GCF-900131025.1	SAMEA2259599	No	No	Yes	massiliense	794	Australia	AUS_P	DCC3	DCC3a	DCC3a	33	98.8	ERR459805	PRJEB2779	GCA_900131025.1		FVCG01		Scaffold	8	5	64.1		4911	2017-03-10T00:00:00Z	ftp://ftp.ncbi.nlm.nih.gov/genomes/all/GCF/900/131/025/GCF_900131025.1_11861_7_59	#N/A	Bryant et al 2016	CF
GCF_900133875.1	GCF-900133875.1	SAMEA2275818	No	No	Yes	massiliense	1092	Australia	AUS_AZ	Massiliense8	#N/A	Non-DCC	59	98.8	ERR494944	PRJEB2779	GCA_900133875.1		FWCY01		Scaffold	8	5	64.1		4934	2017-03-16T00:00:00Z	ftp://ftp.ncbi.nlm.nih.gov/genomes/all/GCF/900/133/875/GCF_900133875.1_12163_2_61	#N/A	Bryant et al 2016	Non-CF
GCF_900134635.1	GCF-900134635.1	SAMEA2275820	No	No	Yes	massiliense	1094	Australia	AUS_AZ	Massiliense8	#N/A	Non-DCC	59	98.8	ERR494946	PRJEB2779	GCA_900134635.1		FVJU01		Scaffold	8	5	64.1		4931	2017-03-10T00:00:00Z	ftp://ftp.ncbi.nlm.nih.gov/genomes/all/GCF/900/134/635/GCF_900134635.1_12163_2_63	#N/A	Bryant et al 2016	Non-CF
GCF_900130385.1	GCF-900130385.1	SAMEA2070421	No	yes	Yes	massiliense	158	United Kingdom	Unknown	NotIncluded	#N/A	Non-DCC	57	98.6	ERR337804	PRJEB2779	GCA_900130385.1		FVAQ01		Contig	8	5	64.2		4896	2017-03-10T00:00:00Z	ftp://ftp.ncbi.nlm.nih.gov/genomes/all/GCF/900/130/385/GCF_900130385.1_10625_5_73	#N/A	#N/A	#N/A
GCF_900130375.1	GCF-900130375.1	SAMEA2070420	No	No	Yes	massiliense	155	United Kingdom	Unknown	NotIncluded	#N/A	Non-DCC	57	98.7	ERR337801	PRJEB2779	GCA_900130375.1		FVBH01		Contig	8	5	64.2		4899	2017-03-10T00:00:00Z	ftp://ftp.ncbi.nlm.nih.gov/genomes/all/GCF/900/130/375/GCF_900130375.1_10625_5_70	#N/A	#N/A	#N/A
GCF_003581985.1	GCF-003581985.1	SAMN09917571	No	No	Yes	abscessus	G204	China	Unknown	NotIncluded	#N/A	Non-DCC	20	99.6	#N/A	PRJNA488058	GCA_003581985.1		QXAK01		Scaffold	8	5	64.1		4826	2018-09-20T00:00:00Z	ftp://ftp.ncbi.nlm.nih.gov/genomes/all/GCF/003/581/985/GCF_003581985.1_ASM358198v1	#N/A	Ye2019	#N/A
GCF_900141525.1	GCF-900141525.1	SAMEA2275862	No	No	Yes	abscessus	1136	Sweden	SWE_A	DCC1	DCC1	DCC1	5	99.8	ERR484992	PRJEB2779	GCA_900141525.1		FSQN01		Scaffold	8	5.1	64.1		4965	2016-12-14T00:00:00Z	ftp://ftp.ncbi.nlm.nih.gov/genomes/all/GCF/900/141/525/GCF_900141525.1_12082_5_83	#N/A	Bryant et al 2016	CF
GCF_900137795.1	GCF-900137795.1	SAMEA2275806	No	No	Yes	abscessus	1080	United Kingdom	LEI_A	DCC1	DCC1	DCC1	5	99.4	ERR494936	PRJEB2779	GCA_900137795.1		FSLG01		Scaffold	8	5.2	64.1		5050	2016-12-14T00:00:00Z	ftp://ftp.ncbi.nlm.nih.gov/genomes/all/GCF/900/137/795/GCF_900137795.1_12163_2_53	#N/A	Bryant et al 2016	CF
GCF_003582375.1	GCF-003582375.1	SAMN09917547	No	No	Yes	massiliense	G173	China	Unknown	NotIncluded	#N/A	Non-DCC	214	98.5	#N/A	PRJNA488058	GCA_003582375.1		QXBE01		Scaffold	8	5.2	64.1		5112	2018-09-20T00:00:00Z	ftp://ftp.ncbi.nlm.nih.gov/genomes/all/GCF/003/582/375/GCF_003582375.1_ASM358237v1	#N/A	Ye2019	#N/A
GCF_900138365.1	GCF-900138365.1	SAMEA2266549	No	No	Yes	massiliense	1168_9	United Kingdom	Unknown	NotIncluded	DCC3a	DCC3a	33	98.6	ERR460053	PRJEB2779	GCA_900138365.1		FVRK01		Scaffold	8	5.2	64.1		5056	2017-03-10T00:00:00Z	ftp://ftp.ncbi.nlm.nih.gov/genomes/all/GCF/900/138/365/GCF_900138365.1_11893_7_50	#N/A	#N/A	#N/A
GCF_900138355.1	GCF-900138355.1	SAMEA2266547	No	No	Yes	massiliense	1168_7	United Kingdom	Unknown	NotIncluded	DCC3a	DCC3a	33	98.6	ERR460051	PRJEB2779	GCA_900138355.1		FVRG01		Scaffold	8	5.2	64.1		5060	2017-03-10T00:00:00Z	ftp://ftp.ncbi.nlm.nih.gov/genomes/all/GCF/900/138/355/GCF_900138355.1_11893_7_48	#N/A	#N/A	#N/A
GCF_900138445.1	GCF-900138445.1	SAMEA2266558	No	No	Yes	massiliense	1168_18	United Kingdom	Unknown	NotIncluded	DCC3a	DCC3a	33	98.6	ERR460062	PRJEB2779	GCA_900138445.1		FVRQ01		Scaffold	8	5.2	64.1		5062	2017-03-10T00:00:00Z	ftp://ftp.ncbi.nlm.nih.gov/genomes/all/GCF/900/138/445/GCF_900138445.1_11893_7_59	#N/A	#N/A	#N/A
GCF_900138415.1	GCF-900138415.1	SAMEA2266554	No	No	Yes	massiliense	1168_14	United Kingdom	Unknown	NotIncluded	DCC3a	DCC3a	33	98.6	ERR460058	PRJEB2779	GCA_900138415.1		FVRN01		Scaffold	8	5.2	64.1		5062	2017-03-10T00:00:00Z	ftp://ftp.ncbi.nlm.nih.gov/genomes/all/GCF/900/138/415/GCF_900138415.1_11893_7_55	#N/A	#N/A	#N/A
GCF_900138345.1	GCF-900138345.1	SAMEA2266545	No	No	Yes	massiliense	1168_5	United Kingdom	Unknown	NotIncluded	DCC3a	DCC3a	33	98.6	ERR460049	PRJEB2779	GCA_900138345.1		FVRD01		Scaffold	8	5.2	64.1		5064	2017-03-10T00:00:00Z	ftp://ftp.ncbi.nlm.nih.gov/genomes/all/GCF/900/138/345/GCF_900138345.1_11893_7_46	#N/A	#N/A	#N/A
GCF_900133625.1	GCF-900133625.1	SAMEA2275655	No	yes	Yes	bolletii	933	United Kingdom	Unknown	NotIncluded	#N/A	Non-DCC	64	98.6	ERR490672	PRJEB2779	GCA_900133625.1		FVHY01		Scaffold	8	5.2	64.1		5035	2017-03-10T00:00:00Z	ftp://ftp.ncbi.nlm.nih.gov/genomes/all/GCF/900/133/625/GCF_900133625.1_12163_1_11	#N/A	#N/A	#N/A
GCF_900131385.1	GCF-900131385.1	SAMEA2071356	No	No	Yes	massiliense	256	United Kingdom	Unknown	NotIncluded	DCC3a	DCC3a	33	98.7	ERR337817	PRJEB2779	GCA_900131385.1		FVCQ01		Contig	8	5.2	64.1		5134	2017-03-10T00:00:00Z	ftp://ftp.ncbi.nlm.nih.gov/genomes/all/GCF/900/131/385/GCF_900131385.1_10665_4_1	#N/A	#N/A	#N/A
GCF_900130905.1	GCF-900130905.1	SAMEA2068668	Yes, penetration genome	No	Yes	massiliense	213	United Kingdom	Unknown	NotIncluded	DCC3a	DCC3a	33	98.7	ERR330878	PRJEB2779	GCA_900130905.1		FVAN01		Contig	8	5.2	64.1		5132	2017-03-10T00:00:00Z	ftp://ftp.ncbi.nlm.nih.gov/genomes/all/GCF/900/130/905/GCF_900130905.1_10665_3_43	#N/A	#N/A	#N/A
GCF_000270865.1	GCF-000270865.1	SAMN00672659	No	No	Yes	abscessus	6G-0125-S	USA	6G	NotIncluded	DCC1	DCC1	5	99.8	SRR315389	PRJNA65213	GCA_000270865.1		AKUF01		Contig	8	5.3	64.1		5230	2012-06-19T00:00:00Z	ftp://ftp.ncbi.nlm.nih.gov/genomes/all/GCF/000/270/865/GCF_000270865.1_ASM27086v1	#N/A	#N/A	#N/A
GCF_000270605.1	GCF-000270605.1	SAMN00717269	No	No	Yes	abscessus	6G-0728-R	USA	6G	NotIncluded	DCC1	DCC1	5	99.9	SRR343084	PRJNA65205	GCA_000270605.1		AKUS01		Contig	8	5.3	64.1		5240	2012-06-19T00:00:00Z	ftp://ftp.ncbi.nlm.nih.gov/genomes/all/GCF/000/270/605/GCF_000270605.1_ASM27060v1	#N/A	#N/A	#N/A
GCF_003582345.1	GCF-003582345.1	SAMN09917549	No	No	Yes	abscessus	G176	China	Unknown	NotIncluded	#N/A	Non-DCC	117	99.7	#N/A	PRJNA488058	GCA_003582345.1		QXBC01		Contig	9	4.7	64.3		4538	2018-09-20T00:00:00Z	ftp://ftp.ncbi.nlm.nih.gov/genomes/all/GCF/003/582/345/GCF_003582345.1_ASM358234v1	#N/A	Ye2019	#N/A
GCF_000270765.1	GCF-000270765.1	SAMN00672641	No	No	Yes	massiliense	2B-0307	USA	2B	DCC3	DCC3a	DCC3a	33	98.8	SRR315352	PRJNA65157	GCA_000270765.1		AKUU01		Contig	9	4.8	64.2		4662	2012-06-19T00:00:00Z	ftp://ftp.ncbi.nlm.nih.gov/genomes/all/GCF/000/270/765/GCF_000270765.1_ASM27076v1	#N/A	#N/A	#N/A
GCF_000270805.1	GCF-000270805.1	SAMN00672643	No	No	Yes	massiliense	2B-0912-R	USA	2B	NotIncluded	DCC3a	DCC3a	33	98.8	SRR315358	PRJNA65153	GCA_000270805.1		AKUV01		Contig	9	4.8	64.2		4662	2012-06-19T00:00:00Z	ftp://ftp.ncbi.nlm.nih.gov/genomes/all/GCF/000/270/805/GCF_000270805.1_ASM27080v1	#N/A	#N/A	#N/A
GCF_000270925.1	GCF-000270925.1	SAMN00672644	No	No	Yes	massiliense	2B-1231	USA	2B	NotIncluded	DCC3a	DCC3a	33	98.9	SRR315360	PRJNA65149	GCA_000270925.1		AKUO01		Contig	9	4.8	64.2		4674	2012-06-19T00:00:00Z	ftp://ftp.ncbi.nlm.nih.gov/genomes/all/GCF/000/270/925/GCF_000270925.1_ASM27092v1	#N/A	#N/A	#N/A
GCF_900138155.1	GCF-900138155.1	SAMEA2275866	No	No	Yes	massiliense	1140	United Kingdom	KIN_A	Massiliense11	#N/A	Non-DCC	102	98.9	ERR484993	PRJEB2779	GCA_900138155.1		FVQH01		Scaffold	9	4.8	64.1		4691	2017-03-10T00:00:00Z	ftp://ftp.ncbi.nlm.nih.gov/genomes/all/GCF/900/138/155/GCF_900138155.1_12082_5_84	#N/A	Bryant et al 2016	Non-CF
GCF_900138165.1	GCF-900138165.1	SAMEA2275867	No	No	Yes	massiliense	1141	United Kingdom	KIN_A	Massiliense11	#N/A	Non-DCC	102	98.9	ERR484994	PRJEB2779	GCA_900138165.1		FVQP01		Scaffold	9	4.8	64.1		4690	2017-03-10T00:00:00Z	ftp://ftp.ncbi.nlm.nih.gov/genomes/all/GCF/900/138/165/GCF_900138165.1_12082_5_85	#N/A	Bryant et al 2016	Non-CF
GCF_900138555.1	GCF-900138555.1	SAMEA4008300	No	yes	Yes	massiliense	aerosol_14	Australia	Unknown	NotIncluded	#N/A	Non-DCC	52	98.6	ERR1583692	PRJEB2779	GCA_900138555.1		FVRZ01		Scaffold	9	4.8	64.1		4592	2017-03-10T00:00:00Z	ftp://ftp.ncbi.nlm.nih.gov/genomes/all/GCF/900/138/555/GCF_900138555.1_20034_1_11	#N/A	#N/A	#N/A
GCF_900138515.1	GCF-900138515.1	SAMEA4008290	No	No	Yes	massiliense	aerosol_1	Australia	Unknown	NotIncluded	#N/A	Non-DCC	52	98.6	ERR1583682	PRJEB2779	GCA_900138515.1		FVRY01		Scaffold	9	4.8	64.2		4590	2017-03-10T00:00:00Z	ftp://ftp.ncbi.nlm.nih.gov/genomes/all/GCF/900/138/515/GCF_900138515.1_20034_1_1	#N/A	#N/A	#N/A
GCF_900136425.1	GCF-900136425.1	SAMEA4008307	No	No	Yes	massiliense	aerosol_Bronch_2	Australia	Unknown	NotIncluded	#N/A	Non-DCC	52	98.7	ERR1583699	PRJEB2779	GCA_900136425.1		FVMZ01		Scaffold	9	4.8	64.1		4595	2017-03-10T00:00:00Z	ftp://ftp.ncbi.nlm.nih.gov/genomes/all/GCF/900/136/425/GCF_900136425.1_20034_1_18	#N/A	#N/A	#N/A
GCF_900132075.1	GCF-900132075.1	SAMEA2071371	No	No	Yes	massiliense	307	United Kingdom	Unknown	NotIncluded	DCC3a	DCC3a	33	98.8	ERR337868	PRJEB2779	GCA_900132075.1		FVEI01		Contig	9	4.8	64.2		4671	2017-03-10T00:00:00Z	ftp://ftp.ncbi.nlm.nih.gov/genomes/all/GCF/900/132/075/GCF_900132075.1_10665_4_52	#N/A	#N/A	#N/A
GCF_900132895.1	GCF-900132895.1	SAMEA2259603	No	No	Yes	massiliense	798	Australia	AUS_P	DCC3	DCC3a	DCC3a	33	98.8	ERR459809	PRJEB2779	GCA_900132895.1		FVGF01		Scaffold	9	4.9	64.2		4744	2017-03-10T00:00:00Z	ftp://ftp.ncbi.nlm.nih.gov/genomes/all/GCF/900/132/895/GCF_900132895.1_11861_7_63	#N/A	Bryant et al 2016	CF
GCF_900134075.1	GCF-900134075.1	SAMEA2068968	No	No	Yes	massiliense	396	United Kingdom	SMRL_BI	DCC3	DCC3a	DCC3a	33	98.8	ERR351973	PRJEB2779	GCA_900134075.1		FVIP01		Scaffold	9	4.9	64.2		4733	2017-03-10T00:00:00Z	ftp://ftp.ncbi.nlm.nih.gov/genomes/all/GCF/900/134/075/GCF_900134075.1_10396_8_5	#N/A	Bryant et al 2016	CF
GCF_900136275.1	GCF-900136275.1	SAMEA2275738	No	No	Yes	massiliense	1012	United Kingdom	BIR_R	DCC3	DCC3b	DCC3b	37	99	ERR494873	PRJEB2779	GCA_900136275.1		FVMR01		Scaffold	9	4.9	64.2		4761	2017-03-10T00:00:00Z	ftp://ftp.ncbi.nlm.nih.gov/genomes/all/GCF/900/136/275/GCF_900136275.1_12163_1_83	#N/A	Bryant et al 2016	CF
GCF_900136195.1	GCF-900136195.1	SAMEA2275727	No	No	Yes	massiliense	1001	United Kingdom	BIR_R	DCC3	DCC3b	DCC3b	37	99.1	ERR494865	PRJEB2779	GCA_900136195.1		FVML01		Scaffold	9	4.9	64.2		4770	2017-03-10T00:00:00Z	ftp://ftp.ncbi.nlm.nih.gov/genomes/all/GCF/900/136/195/GCF_900136195.1_12163_1_75	#N/A	Bryant et al 2016	CF
GCF_900131665.1	GCF-900131665.1	SAMEA2071363	No	No	Yes	abscessus	280	United Kingdom	Unknown	NotIncluded	#N/A	Non-DCC	126	99.7	ERR337841	PRJEB2779	GCA_900131665.1		FSAT01		Contig	9	4.9	64.1		4725	2016-12-14T00:00:00Z	ftp://ftp.ncbi.nlm.nih.gov/genomes/all/GCF/900/131/665/GCF_900131665.1_10665_4_25	#N/A	#N/A	#N/A
GCF_015023845.1	GCF-015023845.1	SAMN11101002	No	No	Yes	massiliense	JHN_AB_0019_1	USA	JHN_AB_0019	NotIncluded	DCC7	DCC7	42	98.6	SRR12574870	PRJNA523365	GCA_015023845.1		JACVDP01		Contig	9	4.9	64.2		4731	2020-10-27T00:00:00Z	ftp://ftp.ncbi.nlm.nih.gov/genomes/all/GCF/015/023/845/GCF_015023845.1_ASM1502384v1	#N/A	Bronson2021	#N/A
GCF_900137325.1	GCF-900137325.1	SAMEA2275753	No	No	Yes	abscessus	1027	United Kingdom	Unknown	NotIncluded	DCC4	Non-DCC	97	99.2	ERR494887	PRJEB2779	GCA_900137325.1		FVPA01		Scaffold	9	4.9	64.3		4719	2017-03-10T00:00:00Z	ftp://ftp.ncbi.nlm.nih.gov/genomes/all/GCF/900/137/325/GCF_900137325.1_12163_2_1	#N/A	#N/A	#N/A
GCF_003582435.1	GCF-003582435.1	SAMN09917544	Yes, penetration genome	No	Yes	abscessus	G164	China	Unknown	NotIncluded	#N/A	Non-DCC	34	99.5	#N/A	PRJNA488058	GCA_003582435.1		QXBH01		Contig	9	4.9	64.2		4776	2018-09-20T00:00:00Z	ftp://ftp.ncbi.nlm.nih.gov/genomes/all/GCF/003/582/435/GCF_003582435.1_ASM358243v1	#N/A	Ye2019	#N/A
GCF_900132815.1	GCF-900132815.1	SAMEA2071446	No	No	Yes	massiliense	346	United Kingdom	SMRL_AY	DCC3	DCC3a	DCC3a	33	98.8	ERR343180	PRJEB2779	GCA_900132815.1		FVGA01		Contig	9	4.9	64.1		4805	2017-03-10T00:00:00Z	ftp://ftp.ncbi.nlm.nih.gov/genomes/all/GCF/900/132/815/GCF_900132815.1_10250_1_6	#N/A	Bryant et al 2016	Non-CF
GCF_003582965.1	GCF-003582965.1	SAMN09917509	No	No	Yes	abscessus	G109	China	Unknown	NotIncluded	#N/A	Non-DCC	19	99.7	#N/A	PRJNA488058	GCA_003582965.1		QXCH01		Scaffold	9	5	64.1		4764	2018-09-20T00:00:00Z	ftp://ftp.ncbi.nlm.nih.gov/genomes/all/GCF/003/582/965/GCF_003582965.1_ASM358296v1	#N/A	Ye2019	#N/A
GCF_003582605.1	GCF-003582605.1	SAMN09917532	No	No	Yes	abscessus	G140	China	Unknown	NotIncluded	#N/A	Non-DCC	28	99.4	#N/A	PRJNA488058	GCA_003582605.1		QXBP01		Contig	9	5	64.2		4815	2018-09-20T00:00:00Z	ftp://ftp.ncbi.nlm.nih.gov/genomes/all/GCF/003/582/605/GCF_003582605.1_ASM358260v1	#N/A	Ye2019	#N/A
GCF_900133195.1	GCF-900133195.1	SAMEA2275817	No	No	Yes	massiliense	1091	Australia	AUS_AZ	Massiliense8	#N/A	Non-DCC	59	98.8	ERR494943	PRJEB2779	GCA_900133195.1		FVHN01		Scaffold	9	5	64.1		4935	2017-03-10T00:00:00Z	ftp://ftp.ncbi.nlm.nih.gov/genomes/all/GCF/900/133/195/GCF_900133195.1_12163_2_60	#N/A	Bryant et al 2016	Non-CF
GCF_900139655.1	GCF-900139655.1	SAMEA2070826	No	No	Yes	massiliense	156	United Kingdom	Unknown	NotIncluded	#N/A	Non-DCC	57	98.6	ERR337802	PRJEB2779	GCA_900139655.1		FVUL01		Contig	9	5	64.2		4901	2017-03-10T00:00:00Z	ftp://ftp.ncbi.nlm.nih.gov/genomes/all/GCF/900/139/655/GCF_900139655.1_10625_5_71	#N/A	#N/A	#N/A
GCF_900130365.1	GCF-900130365.1	SAMEA2071249	No	No	Yes	massiliense	154	United Kingdom	Unknown	NotIncluded	#N/A	Non-DCC	57	98.7	ERR337800	PRJEB2779	GCA_900130365.1		FVBT01		Contig	9	5	64.2		4899	2017-03-10T00:00:00Z	ftp://ftp.ncbi.nlm.nih.gov/genomes/all/GCF/900/130/365/GCF_900130365.1_10625_5_69	#N/A	#N/A	#N/A
GCF_003582115.1	GCF-003582115.1	SAMN09917564	No	No	Yes	abscessus	G193	China	Unknown	NotIncluded	#N/A	Non-DCC	155	99.8	#N/A	PRJNA488058	GCA_003582115.1		QXAR01		Scaffold	9	5.1	64.2		4900	2018-09-20T00:00:00Z	ftp://ftp.ncbi.nlm.nih.gov/genomes/all/GCF/003/582/115/GCF_003582115.1_ASM358211v1	#N/A	Ye2019	#N/A
GCF_900134575.1	GCF-900134575.1	SAMEA2275697	No	No	Yes	massiliense	971	United Kingdom	BIR_O	DCC3	DCC3a	DCC3a	33	98.5	ERR494837	PRJEB2779	GCA_900134575.1		FVJO01		Scaffold	9	5.1	64.2		4954	2017-03-10T00:00:00Z	ftp://ftp.ncbi.nlm.nih.gov/genomes/all/GCF/900/134/575/GCF_900134575.1_12163_1_47	#N/A	Bryant et al 2016	CF
GCF_900138375.1	GCF-900138375.1	SAMEA2266550	No	No	Yes	massiliense	1168_10	United Kingdom	Unknown	NotIncluded	DCC3a	DCC3a	33	98.5	ERR460054	PRJEB2779	GCA_900138375.1		FVRH01		Scaffold	9	5.2	64.1		5059	2017-03-10T00:00:00Z	ftp://ftp.ncbi.nlm.nih.gov/genomes/all/GCF/900/138/375/GCF_900138375.1_11893_7_51	#N/A	#N/A	#N/A
GCF_900138385.1	GCF-900138385.1	SAMEA2266548	No	No	Yes	massiliense	1168_8	United Kingdom	Unknown	NotIncluded	DCC3a	DCC3a	33	98.6	ERR460052	PRJEB2779	GCA_900138385.1		FVRI01		Scaffold	9	5.2	64.1		5056	2017-03-10T00:00:00Z	ftp://ftp.ncbi.nlm.nih.gov/genomes/all/GCF/900/138/385/GCF_900138385.1_11893_7_49	#N/A	#N/A	#N/A
GCF_900138465.1	GCF-900138465.1	SAMEA2266556	No	No	Yes	massiliense	1168_16	United Kingdom	Unknown	NotIncluded	DCC3a	DCC3a	33	98.5	ERR460060	PRJEB2779	GCA_900138465.1		FVRP01		Scaffold	9	5.2	64.1		5065	2017-03-10T00:00:00Z	ftp://ftp.ncbi.nlm.nih.gov/genomes/all/GCF/900/138/465/GCF_900138465.1_11893_7_57	#N/A	#N/A	#N/A
GCF_900138085.1	GCF-900138085.1	SAMEA2259647	No	No	Yes	massiliense	842	Australia	AUS_AH	DCC3	DCC3a	DCC3a	33	98.8	ERR459927	PRJEB2779	GCA_900138085.1		FVQE01		Scaffold	9	5.2	64.1		5095	2017-03-10T00:00:00Z	ftp://ftp.ncbi.nlm.nih.gov/genomes/all/GCF/900/138/085/GCF_900138085.1_11893_6_9	#N/A	Bryant et al 2016	CF
GCF_900133635.1	GCF-900133635.1	SAMEA2275656	No	No	Yes	bolletii	934	United Kingdom	Unknown	NotIncluded	#N/A	Non-DCC	64	98.5	ERR490673	PRJEB2779	GCA_900133635.1		FVHV01		Scaffold	9	5.2	64.1		5031	2017-03-10T00:00:00Z	ftp://ftp.ncbi.nlm.nih.gov/genomes/all/GCF/900/133/635/GCF_900133635.1_12163_1_12	#N/A	#N/A	#N/A
GCF_900131695.1	GCF-900131695.1	SAMEA2070655	No	No	Yes	massiliense	284	United Kingdom	Unknown	NotIncluded	DCC3a	DCC3a	33	98.7	ERR337845	PRJEB2779	GCA_900131695.1		FVDH01		Contig	9	5.2	64.1		5131	2017-03-10T00:00:00Z	ftp://ftp.ncbi.nlm.nih.gov/genomes/all/GCF/900/131/695/GCF_900131695.1_10665_4_29	#N/A	#N/A	#N/A
GCF_900130795.1	GCF-900130795.1	SAMEA2070435	No	No	Yes	massiliense	200	United Kingdom	Unknown	NotIncluded	DCC3a	DCC3a	33	98.7	ERR330865	PRJEB2779	GCA_900130795.1		FVBD01		Contig	9	5.2	64.1		5137	2017-03-10T00:00:00Z	ftp://ftp.ncbi.nlm.nih.gov/genomes/all/GCF/900/130/795/GCF_900130795.1_10665_3_30	#N/A	#N/A	#N/A
GCF_003581785.1	GCF-003581785.1	SAMN09917584	No	No	Yes	abscessus	G82	China	Unknown	NotIncluded	DCC1	DCC1	5	100	#N/A	PRJNA488058	GCA_003581785.1		QXAA01		Contig	9	5.3	64.1		5221	2018-09-20T00:00:00Z	ftp://ftp.ncbi.nlm.nih.gov/genomes/all/GCF/003/581/785/GCF_003581785.1_ASM358178v1	#N/A	Ye2019	#N/A
GCF_003068665.1	GCF-003068665.1	SAMN08867878	No	No	No	bolletii	GO_160526	Brazil	Unknown	NotIncluded	#N/A	#N/A	182	93.6	#N/A	PRJNA448834	GCA_003068665.1		QANJ01		Contig	10	4.7	64.1		4494	2018-04-23T00:00:00Z	ftp://ftp.ncbi.nlm.nih.gov/genomes/all/GCF/003/068/665/GCF_003068665.1_ASM306866v1	#N/A	#N/A	#N/A
GCF_900132275.1	GCF-900132275.1	SAMEA2259645	No	No	Yes	massiliense	840	Australia	AUS_AF	Massiliense11	#N/A	Non-DCC	73	98.6	ERR459926	PRJEB2779	GCA_900132275.1		FVES01		Scaffold	10	4.7	64.3		4562	2017-03-10T00:00:00Z	ftp://ftp.ncbi.nlm.nih.gov/genomes/all/GCF/900/132/275/GCF_900132275.1_11893_6_7	#N/A	Bryant et al 2016	CF
GCF_900131515.1	GCF-900131515.1	SAMEA2259642	No	No	Yes	massiliense	837	Australia	AUS_AF	Massiliense11	#N/A	Non-DCC	73	98.8	ERR459923	PRJEB2779	GCA_900131515.1		FVCU01		Scaffold	10	4.7	64.3		4569	2017-03-10T00:00:00Z	ftp://ftp.ncbi.nlm.nih.gov/genomes/all/GCF/900/131/515/GCF_900131515.1_11893_6_4	#N/A	Bryant et al 2016	CF
GCF_900140545.1	GCF-900140545.1	SAMEA2158095	No	No	Yes	abscessus	591	USA	UNC_CA	Abscessus12	#N/A	Non-DCC	94	99.8	ERR373961	PRJEB2779	GCA_900140545.1		FSOV01		Scaffold	10	4.8	64.1		4631	2016-12-14T00:00:00Z	ftp://ftp.ncbi.nlm.nih.gov/genomes/all/GCF/900/140/545/GCF_900140545.1_10702_1_20	#N/A	Bryant et al 2016	Non-CF
GCF_900135835.1	GCF-900135835.1	SAMEA2259661	No	No	Yes	massiliense	856	Australia	AUS_AM	Massiliense8	#N/A	Non-DCC	59	98.6	ERR459940	PRJEB2779	GCA_900135835.1		FVLR01		Scaffold	10	4.8	64.2		4668	2017-03-10T00:00:00Z	ftp://ftp.ncbi.nlm.nih.gov/genomes/all/GCF/900/135/835/GCF_900135835.1_11893_6_22	#N/A	Bryant et al 2016	Non-CF
GCF_900135735.1	GCF-900135735.1	SAMEA2259630	No	No	Yes	massiliense	825	Australia	AUS_AB	Massiliense11	#N/A	Non-DCC	52	98.6	ERR459831	PRJEB2779	GCA_900135735.1		FVLJ01		Scaffold	10	4.8	64.1		4594	2017-03-10T00:00:00Z	ftp://ftp.ncbi.nlm.nih.gov/genomes/all/GCF/900/135/735/GCF_900135735.1_11861_7_85	#N/A	Bryant et al 2016	CF
GCF_900131065.1	GCF-900131065.1	SAMEA2071296	No	No	Yes	massiliense	220	United Kingdom	Unknown	NotIncluded	DCC3a	DCC3a	33	98.8	ERR330885	PRJEB2779	GCA_900131065.1		FVCD01		Contig	10	4.8	64.2		4670	2017-03-10T00:00:00Z	ftp://ftp.ncbi.nlm.nih.gov/genomes/all/GCF/900/131/065/GCF_900131065.1_10665_3_50	#N/A	#N/A	#N/A
GCF_900139925.1	GCF-900139925.1	SAMEA2161018	No	No	Yes	abscessus	531	Denmark	DEN_AA	Abscessus12	#N/A	Non-DCC	174	99.6	ERR363448	PRJEB2779	GCA_900139925.1		FVVI01		Contig	10	4.8	64.2		4661	2017-03-10T00:00:00Z	ftp://ftp.ncbi.nlm.nih.gov/genomes/all/GCF/900/139/925/GCF_900139925.1_10660_1_42	#N/A	Bryant et al 2016	CF
GCF_900131535.1	GCF-900131535.1	SAMEA2259688	No	No	Yes	massiliense	883	Australia	AUS_AU	Massiliense8	#N/A	Non-DCC	59	98.8	ERR459961	PRJEB2779	GCA_900131535.1		FVDD01		Scaffold	10	4.8	64.2		4708	2017-03-10T00:00:00Z	ftp://ftp.ncbi.nlm.nih.gov/genomes/all/GCF/900/131/535/GCF_900131535.1_11893_6_45	#N/A	Bryant et al 2016	Non-CF
GCF_900133025.1	GCF-900133025.1	SAMEA2259690	No	No	Yes	massiliense	885	Australia	AUS_AU	Massiliense8	#N/A	Non-DCC	59	98.7	ERR459963	PRJEB2779	GCA_900133025.1		FVGM01		Scaffold	10	4.8	64.2		4710	2017-03-10T00:00:00Z	ftp://ftp.ncbi.nlm.nih.gov/genomes/all/GCF/900/133/025/GCF_900133025.1_11893_6_47	#N/A	Bryant et al 2016	Non-CF
GCF_000270745.2	GCF-000270745.2	SAMN00728580	No	No	Yes	abscessus	4S-0206	USA	Unknown	NotIncluded	#N/A	Non-DCC	31	99.2	SRR350364	PRJNA65175	GCA_000270745.2		AKUT01		Contig	10	4.8	64.2		4707	2012-06-19T00:00:00Z	ftp://ftp.ncbi.nlm.nih.gov/genomes/all/GCF/000/270/745/GCF_000270745.2_ASM27074v2	#N/A	#N/A	#N/A
GCF_900131905.1	GCF-900131905.1	SAMEA2071367	No	No	Yes	massiliense	292	United Kingdom	Unknown	NotIncluded	DCC3a	DCC3a	33	98.8	ERR337853	PRJEB2779	GCA_900131905.1		FWCR01		Contig	10	4.9	64.2		4707	2017-03-16T00:00:00Z	ftp://ftp.ncbi.nlm.nih.gov/genomes/all/GCF/900/131/905/GCF_900131905.1_10665_4_37	#N/A	#N/A	#N/A
GCF_003582905.1	GCF-003582905.1	SAMN09917511	No	No	Yes	abscessus	G111	China	Unknown	NotIncluded	#N/A	Non-DCC	86	99.6	#N/A	PRJNA488058	GCA_003582905.1		QXCF01		Contig	10	4.9	64.2		4701	2018-09-20T00:00:00Z	ftp://ftp.ncbi.nlm.nih.gov/genomes/all/GCF/003/582/905/GCF_003582905.1_ASM358290v1	#N/A	Ye2019	#N/A
GCF_900140175.1	GCF-900140175.1	SAMEA2148691	No	No	Yes	bolletii	523	Denmark	Unknown	NotIncluded	#N/A	Non-DCC	203	98.7	ERR369143	PRJEB2779	GCA_900140175.1		FVVT01		Contig	10	4.9	64.2		4694	2017-03-10T00:00:00Z	ftp://ftp.ncbi.nlm.nih.gov/genomes/all/GCF/900/140/175/GCF_900140175.1_10665_2_69	#N/A	#N/A	#N/A
GCF_900136635.1	GCF-900136635.1	SAMEA2070706	No	yes	Yes	massiliense	84	United Kingdom	Unknown	NotIncluded	DCC7	DCC7	42	98.7	ERR330834	PRJEB2779	GCA_900136635.1		FVNK01		Contig	10	4.9	64.2		4704	2017-03-10T00:00:00Z	ftp://ftp.ncbi.nlm.nih.gov/genomes/all/GCF/900/136/635/GCF_900136635.1_10625_4_84	#N/A	#N/A	#N/A
GCF_002800585.1	GCF-002800585.1	SAMN07501878	No	No	Yes	abscessus	A197	China	China_abscessus_38	Abscessus7	#N/A	Non-DCC	123	99.3	#N/A	PRJNA398137	GCA_002800585.1		NQRJ01		Contig	10	4.9	64.2		4709	2017-11-29T00:00:00Z	ftp://ftp.ncbi.nlm.nih.gov/genomes/all/GCF/002/800/585/GCF_002800585.1_ASM280058v1	#N/A	Li2017	#N/A
GCF_015023925.1	GCF-015023925.1	SAMN11100998	No	No	Yes	abscessus	JHN_AB_0006_4	USA	JHN_AB_0006	NotIncluded	#N/A	Non-DCC	3	99.1	SRR9213995	PRJNA523365	GCA_015023925.1		JACVDL01		Contig	10	4.9	64		4613	2020-10-27T00:00:00Z	ftp://ftp.ncbi.nlm.nih.gov/genomes/all/GCF/015/023/925/GCF_015023925.1_ASM1502392v1	#N/A	Bronson2021	#N/A
GCF_900133775.1	GCF-900133775.1	SAMEA2275666	No	No	Yes	abscessus	944	United Kingdom	LEI_G	Abscessus7	#N/A	Non-DCC	34	99.4	ERR490683	PRJEB2779	GCA_900133775.1		FSDR01		Scaffold	10	4.9	64.2		4722	2016-12-14T00:00:00Z	ftp://ftp.ncbi.nlm.nih.gov/genomes/all/GCF/900/133/775/GCF_900133775.1_12163_1_22	#N/A	Bryant et al 2016	CF
GCF_900139095.1	GCF-900139095.1	SAMEA2158812	No	No	Yes	massiliense	609	USA	UNC_BF	DCC3	DCC3a	DCC3a	33	98.9	ERR349272	PRJEB2779	GCA_900139095.1		FVTO01		Contig	10	4.9	64.1		4783	2017-03-10T00:00:00Z	ftp://ftp.ncbi.nlm.nih.gov/genomes/all/GCF/900/139/095/GCF_900139095.1_10465_1_53	#N/A	Bryant et al 2016	CF
GCF_900140055.1	GCF-900140055.1	SAMEA2153565	No	No	Yes	bolletii	511	Denmark	Unknown	NotIncluded	#N/A	Non-DCC	160	98.6	ERR369134	PRJEB2779	GCA_900140055.1		FSOE01		Contig	10	4.9	64.2		4723	2016-12-14T00:00:00Z	ftp://ftp.ncbi.nlm.nih.gov/genomes/all/GCF/900/140/055/GCF_900140055.1_10665_2_60	#N/A	#N/A	#N/A
GCF_002802075.1	GCF-002802075.1	SAMN07501875	No	No	Yes	abscessus	A137	China	China_abscessus_37	Abscessus7	#N/A	Non-DCC	43	99.4	#N/A	PRJNA398137	GCA_002802075.1		NQRM01		Contig	10	4.9	64.2		4785	2017-11-29T00:00:00Z	ftp://ftp.ncbi.nlm.nih.gov/genomes/all/GCF/002/802/075/GCF_002802075.1_ASM280207v1	#N/A	Li2017	#N/A
GCF_900139815.1	GCF-900139815.1	SAMEA2152657	No	No	Yes	abscessus	608	USA	UNC_G	Abscessus12	#N/A	Non-DCC	187	99.6	ERR363432	PRJEB2779	GCA_900139815.1		FSNR01		Contig	10	5	64.1		4806	2016-12-14T00:00:00Z	ftp://ftp.ncbi.nlm.nih.gov/genomes/all/GCF/900/139/815/GCF_900139815.1_10660_1_26	#N/A	Bryant et al 2016	CF
GCF_900139675.1	GCF-900139675.1	SAMEA2157401	No	No	Yes	abscessus	706	USA	UNC_BZ	Abscessus12	#N/A	Non-DCC	94	99.8	ERR363407	PRJEB2779	GCA_900139675.1		FSNL01		Contig	10	5	64.1		4845	2016-12-14T00:00:00Z	ftp://ftp.ncbi.nlm.nih.gov/genomes/all/GCF/900/139/675/GCF_900139675.1_10660_1_1	#N/A	Bryant et al 2016	Non-CF
GCF_900132635.1	GCF-900132635.1	SAMEA2275843	No	No	Yes	massiliense	1117	Australia	AUS_AZ	Massiliense8	#N/A	Non-DCC	59	98.8	ERR494960	PRJEB2779	GCA_900132635.1		FVFP01		Scaffold	10	5	64.1		4930	2017-03-10T00:00:00Z	ftp://ftp.ncbi.nlm.nih.gov/genomes/all/GCF/900/132/635/GCF_900132635.1_12163_2_77	#N/A	Bryant et al 2016	Non-CF
GCF_900134655.1	GCF-900134655.1	SAMEA2275819	No	No	Yes	massiliense	1093	Australia	AUS_AZ	Massiliense8	#N/A	Non-DCC	59	98.6	ERR494945	PRJEB2779	GCA_900134655.1		FVJS01		Scaffold	10	5	64.1		4939	2017-03-10T00:00:00Z	ftp://ftp.ncbi.nlm.nih.gov/genomes/all/GCF/900/134/655/GCF_900134655.1_12163_2_62	#N/A	Bryant et al 2016	Non-CF
GCF_900131265.1	GCF-900131265.1	SAMEA2071303	No	No	Yes	massiliense	241	United Kingdom	Unknown	NotIncluded	#N/A	Non-DCC	57	98.7	ERR330906	PRJEB2779	GCA_900131265.1		FVCO01		Contig	10	5	64.2		4899	2017-03-10T00:00:00Z	ftp://ftp.ncbi.nlm.nih.gov/genomes/all/GCF/900/131/265/GCF_900131265.1_10665_3_71	#N/A	#N/A	#N/A
GCF_003583065.1	GCF-003583065.1	SAMN09917504	No	No	Yes	abscessus	G104	China	Unknown	NotIncluded	#N/A	Non-DCC	19	99.6	#N/A	PRJNA488058	GCA_003583065.1		QXCM01		Scaffold	10	5.1	64		4874	2018-09-20T00:00:00Z	ftp://ftp.ncbi.nlm.nih.gov/genomes/all/GCF/003/583/065/GCF_003583065.1_ASM358306v1	#N/A	Ye2019	#N/A
GCF_015024085.1	GCF-015024085.1	SAMN11100986	No	No	Yes	abscessus	JHN_AB_19977	USA	JHN_AB_19977	NotIncluded	DCC1	DCC1	5	99.9	SRR8752501	PRJNA523365	GCA_015024085.1		JACVDD01		Contig	10	5.1	64.1		4940	2020-10-27T00:00:00Z	ftp://ftp.ncbi.nlm.nih.gov/genomes/all/GCF/015/024/085/GCF_015024085.1_ASM1502408v1	#N/A	Bronson2021	#N/A
GCF_900139645.1	GCF-900139645.1	SAMEA2070709	No	No	Yes	massiliense	93	Ireland	Unknown	NotIncluded	DCC6	DCC6	39	98.9	ERR337739	PRJEB2779	GCA_900139645.1		FVUP01		Contig	10	5.1	64.2		5017	2017-03-10T00:00:00Z	ftp://ftp.ncbi.nlm.nih.gov/genomes/all/GCF/900/139/645/GCF_900139645.1_10625_5_8	#N/A	#N/A	#N/A
GCF_900132085.1	GCF-900132085.1	SAMEA2070662	No	No	Yes	massiliense	308	United Kingdom	Unknown	NotIncluded	DCC3a	DCC3a	33	98.8	ERR337869	PRJEB2779	GCA_900132085.1		FVEJ01		Scaffold	10	5.1	64.1		5032	2017-03-10T00:00:00Z	ftp://ftp.ncbi.nlm.nih.gov/genomes/all/GCF/900/132/085/GCF_900132085.1_10665_4_53	#N/A	#N/A	#N/A
GCF_900138405.1	GCF-900138405.1	SAMEA2266553	No	No	Yes	massiliense	1168_13	United Kingdom	Unknown	NotIncluded	DCC3a	DCC3a	33	98.6	ERR460057	PRJEB2779	GCA_900138405.1		FVRM01		Scaffold	10	5.2	64.1		5058	2017-03-10T00:00:00Z	ftp://ftp.ncbi.nlm.nih.gov/genomes/all/GCF/900/138/405/GCF_900138405.1_11893_7_54	#N/A	#N/A	#N/A
GCF_900134155.1	GCF-900134155.1	SAMEA2259584	No	No	Yes	abscessus	779	Netherlands	HOL_A	DCC1	DCC1	DCC1	5	99.8	ERR459794	PRJEB2779	GCA_900134155.1		FSEK01		Scaffold	10	5.2	64.1		5093	2016-12-14T00:00:00Z	ftp://ftp.ncbi.nlm.nih.gov/genomes/all/GCF/900/134/155/GCF_900134155.1_11861_7_48	#N/A	Bryant et al 2016	CF
GCF_015024035.1	GCF-015024035.1	SAMN11100994	No	No	Yes	abscessus	JHN_AB_0001_1A	USA	JHN_AB_0001	NotIncluded	#N/A	Non-DCC	51	99.3	SRR8752502	PRJNA523365	GCA_015024035.1		JACVDI01		Contig	10	5.2	64.2		5025	2020-10-27T00:00:00Z	ftp://ftp.ncbi.nlm.nih.gov/genomes/all/GCF/015/024/035/GCF_015024035.1_ASM1502403v1	#N/A	Bronson2021	#N/A
GCF_900131325.1	GCF-900131325.1	SAMEA2068677	No	No	Yes	massiliense	249	United Kingdom	Unknown	NotIncluded	DCC3a	DCC3a	33	98.7	ERR330914	PRJEB2779	GCA_900131325.1		FWDE01		Contig	10	5.2	64.1		5133	2017-03-16T00:00:00Z	ftp://ftp.ncbi.nlm.nih.gov/genomes/all/GCF/900/131/325/GCF_900131325.1_10665_3_79	#N/A	#N/A	#N/A
GCF_900130855.1	GCF-900130855.1	SAMEA2071293	No	No	Yes	massiliense	208	United Kingdom	Unknown	NotIncluded	DCC3a	DCC3a	33	98.7	ERR330873	PRJEB2779	GCA_900130855.1		FVAX01		Scaffold	10	5.2	64.1		5134	2017-03-10T00:00:00Z	ftp://ftp.ncbi.nlm.nih.gov/genomes/all/GCF/900/130/855/GCF_900130855.1_10665_3_38	#N/A	#N/A	#N/A
GCF_900130825.1	GCF-900130825.1	SAMEA2070533	No	No	Yes	massiliense	203	United Kingdom	Unknown	NotIncluded	DCC3a	DCC3a	33	98.7	ERR330868	PRJEB2779	GCA_900130825.1		FVAK01		Contig	10	5.2	64.1		5133	2017-03-10T00:00:00Z	ftp://ftp.ncbi.nlm.nih.gov/genomes/all/GCF/900/130/825/GCF_900130825.1_10665_3_33	#N/A	#N/A	#N/A
GCF_002142865.1	GCF-002142865.1	SAMN06806042	No	No	Yes	abscessus	FLAC014	USA	Unknown	NotIncluded	DCC1	DCC1	5	99.9	SRR5483265	PRJNA315990	GCA_002142865.1		NEGV01		Contig	10	5.2	64.2		5129	2017-05-16T00:00:00Z	ftp://ftp.ncbi.nlm.nih.gov/genomes/all/GCF/002/142/865/GCF_002142865.1_ASM214286v1	#N/A	Caverly2016	#N/A
GCF_900135695.1	GCF-900135695.1	SAMEA2259596	No	No	Yes	massiliense	791	Australia	Unknown	NotIncluded	#N/A	Non-DCC	72	98.8	ERR459802	PRJEB2779	GCA_900135695.1		FVLI01		Scaffold	11	4.7	64.3		4540	2017-03-10T00:00:00Z	ftp://ftp.ncbi.nlm.nih.gov/genomes/all/GCF/900/135/695/GCF_900135695.1_11861_7_56	#N/A	#N/A	#N/A
GCF_900131545.1	GCF-900131545.1	SAMEA2259643	No	No	Yes	massiliense	838	Australia	AUS_AF	Massiliense11	#N/A	Non-DCC	73	98.8	ERR459924	PRJEB2779	GCA_900131545.1		FVDB01		Scaffold	11	4.7	64.3		4566	2017-03-10T00:00:00Z	ftp://ftp.ncbi.nlm.nih.gov/genomes/all/GCF/900/131/545/GCF_900131545.1_11893_6_5	#N/A	Bryant et al 2016	CF
GCF_002799715.1	GCF-002799715.1	SAMN07501941	No	No	Yes	massiliense	A484	China	China_massiliense13	DCC3	DCC3a	DCC3a	33	98.3	#N/A	PRJNA398137	GCA_002799715.1		NQOZ01		Contig	11	4.7	64.2		4588	2017-11-29T00:00:00Z	ftp://ftp.ncbi.nlm.nih.gov/genomes/all/GCF/002/799/715/GCF_002799715.1_ASM279971v1	#N/A	Li2017	#N/A
GCF_900139155.1	GCF-900139155.1	SAMEA2152739	Yes, penetration genome	No	Yes	abscessus	674	USA	UNC_AF	Abscessus12	#N/A	Non-DCC	193	99.7	ERR349283	PRJEB2779	GCA_900139155.1		FVTS01		Contig	11	4.8	64.2		4583	2017-03-10T00:00:00Z	ftp://ftp.ncbi.nlm.nih.gov/genomes/all/GCF/900/139/155/GCF_900139155.1_10465_1_64	#N/A	Bryant et al 2016	CF
GCF_900132555.1	GCF-900132555.1	SAMEA2259685	No	No	Yes	abscessus	880	Australia	AUS_AT	Abscessus12	#N/A	Non-DCC	85	99.5	ERR459958	PRJEB2779	GCA_900132555.1		FVFL01		Scaffold	11	4.8	64.2		4592	2017-03-10T00:00:00Z	ftp://ftp.ncbi.nlm.nih.gov/genomes/all/GCF/900/132/555/GCF_900132555.1_11893_6_41	#N/A	Bryant et al 2016	Non-CF
GCF_900135665.1	GCF-900135665.1	SAMEA2259563	No	yes	Yes	abscessus	758	Australia	AUS_G	Abscessus12	#N/A	Non-DCC	262	99.7	ERR459774	PRJEB2779	GCA_900135665.1		FWCU01		Scaffold	11	4.8	64.1		4626	2017-03-16T00:00:00Z	ftp://ftp.ncbi.nlm.nih.gov/genomes/all/GCF/900/135/665/GCF_900135665.1_11861_7_26	#N/A	Bryant et al 2016	CF
GCF_900138525.1	GCF-900138525.1	SAMEA4008308	No	No	Yes	massiliense	aerosol_Sputum_1	Australia	Unknown	NotIncluded	#N/A	Non-DCC	52	98.7	ERR1583700	PRJEB2779	GCA_900138525.1		FVSA01		Scaffold	11	4.8	64.2		4595	2017-03-10T00:00:00Z	ftp://ftp.ncbi.nlm.nih.gov/genomes/all/GCF/900/138/525/GCF_900138525.1_20034_1_19	#N/A	#N/A	#N/A
GCF_900131725.1	GCF-900131725.1	SAMEA1966485	No	No	Yes	massiliense	287	United Kingdom	Unknown	NotIncluded	DCC3a	DCC3a	33	98.8	ERR337848	PRJEB2779	GCA_900131725.1		FVDE01		Contig	11	4.8	64.2		4673	2017-03-10T00:00:00Z	ftp://ftp.ncbi.nlm.nih.gov/genomes/all/GCF/900/131/725/GCF_900131725.1_10665_4_32	#N/A	#N/A	#N/A
GCF_900132765.1	GCF-900132765.1	SAMEA2068958	No	No	Yes	bolletii	366	United Kingdom	Unknown	NotIncluded	#N/A	Non-DCC	200	98.8	ERR343200	PRJEB2779	GCA_900132765.1		FVFY01		Contig	11	4.8	64.2		4655	2017-03-10T00:00:00Z	ftp://ftp.ncbi.nlm.nih.gov/genomes/all/GCF/900/132/765/GCF_900132765.1_10250_1_26	#N/A	#N/A	#N/A
GCF_003580125.1	GCF-003580125.1	SAMN09917593	No	No	Yes	abscessus	G99	China	Unknown	NotIncluded	DCC4	DCC4	101	99.3	#N/A	PRJNA488058	GCA_003580125.1		QWZU01		Contig	11	4.9	64.3		4634	2018-09-20T00:00:00Z	ftp://ftp.ncbi.nlm.nih.gov/genomes/all/GCF/003/580/125/GCF_003580125.1_ASM358012v1	#N/A	Ye2019	#N/A
GCF_003582845.1	GCF-003582845.1	SAMN09917516	No	No	Yes	abscessus	G120	China	Unknown	NotIncluded	DCC4	DCC4	101	99.3	#N/A	PRJNA488058	GCA_003582845.1		QXCB01		Contig	11	4.9	64.3		4635	2018-09-20T00:00:00Z	ftp://ftp.ncbi.nlm.nih.gov/genomes/all/GCF/003/582/845/GCF_003582845.1_ASM358284v1	#N/A	Ye2019	#N/A
GCF_900131235.1	GCF-900131235.1	SAMEA2071302	No	No	Yes	massiliense	238	United Kingdom	Unknown	NotIncluded	DCC3a	DCC3a	33	98.8	ERR330903	PRJEB2779	GCA_900131235.1		FVCL01		Scaffold	11	4.9	64.2		4703	2017-03-10T00:00:00Z	ftp://ftp.ncbi.nlm.nih.gov/genomes/all/GCF/900/131/235/GCF_900131235.1_10665_3_68	#N/A	#N/A	#N/A
GCF_900134185.1	GCF-900134185.1	SAMEA2259571	No	No	Yes	abscessus	766	Australia	AUS_I	Abscessus12	#N/A	Non-DCC	187	99.3	ERR459781	PRJEB2779	GCA_900134185.1		FVIW01		Scaffold	11	4.9	64.1		4675	2017-03-10T00:00:00Z	ftp://ftp.ncbi.nlm.nih.gov/genomes/all/GCF/900/134/185/GCF_900134185.1_11861_7_34	#N/A	Bryant et al 2016	CF
GCF_900136025.1	GCF-900136025.1	SAMEA2275709	No	No	Yes	massiliense	983	United Kingdom	BIR_Y	DCC3	DCC3a	DCC3a	33	98.8	ERR494848	PRJEB2779	GCA_900136025.1		FVMC01		Scaffold	11	4.9	64.2		4752	2017-03-10T00:00:00Z	ftp://ftp.ncbi.nlm.nih.gov/genomes/all/GCF/900/136/025/GCF_900136025.1_12163_1_58	#N/A	Bryant et al 2016	CF
GCF_900131805.1	GCF-900131805.1	SAMEA2259567	No	No	Yes	abscessus	762	Australia	AUS_I	Abscessus12	#N/A	Non-DCC	187	99.4	ERR459778	PRJEB2779	GCA_900131805.1		FVDJ01		Scaffold	11	4.9	64.1		4679	2017-03-10T00:00:00Z	ftp://ftp.ncbi.nlm.nih.gov/genomes/all/GCF/900/131/805/GCF_900131805.1_11861_7_30	#N/A	Bryant et al 2016	CF
GCF_003072165.1	GCF-003072165.1	SAMN08931130	No	No	Yes	massiliense	G77	China	Unknown	NotIncluded	DCC3b	DCC3b	37	98.9	#N/A	PRJNA448987	GCA_003072165.1		QDES01		Contig	11	4.9	64.2		4722	2018-04-25T00:00:00Z	ftp://ftp.ncbi.nlm.nih.gov/genomes/all/GCF/003/072/165/GCF_003072165.1_ASM307216v1	#N/A	Ye2019	#N/A
GCF_900137295.1	GCF-900137295.1	SAMEA2275747	No	No	Yes	massiliense	1021	United Kingdom	BIR_R	DCC3	DCC3b	DCC3b	37	99	ERR494882	PRJEB2779	GCA_900137295.1		FVOT01		Scaffold	11	4.9	64.2		4762	2017-03-10T00:00:00Z	ftp://ftp.ncbi.nlm.nih.gov/genomes/all/GCF/900/137/295/GCF_900137295.1_12163_1_92	#N/A	Bryant et al 2016	CF
GCF_900133765.1	GCF-900133765.1	SAMEA2275669	No	No	Yes	massiliense	947	United Kingdom	Unknown	NotIncluded	DCC3a	DCC3a	33	98.7	ERR490686	PRJEB2779	GCA_900133765.1		FVIE01		Scaffold	11	4.9	64.2		4812	2017-03-10T00:00:00Z	ftp://ftp.ncbi.nlm.nih.gov/genomes/all/GCF/900/133/765/GCF_900133765.1_12163_1_25	#N/A	#N/A	#N/A
GCF_900141425.1	GCF-900141425.1	SAMEA2259704	No	No	Yes	massiliense	899	Ireland	SVH_R	DCC3	DCC3a	DCC3a	33	98.7	ERR459972	PRJEB2779	GCA_900141425.1		FVYK01		Scaffold	11	4.9	64.2		4798	2017-03-10T00:00:00Z	ftp://ftp.ncbi.nlm.nih.gov/genomes/all/GCF/900/141/425/GCF_900141425.1_11893_6_56	#N/A	Bryant et al 2016	CF
GCF_003581885.1	GCF-003581885.1	SAMN09917576	No	No	Yes	abscessus	G70	China	Unknown	NotIncluded	#N/A	Non-DCC	34	99.6	#N/A	PRJNA488058	GCA_003581885.1		QXAF01		Contig	11	4.9	64.2		4775	2018-09-20T00:00:00Z	ftp://ftp.ncbi.nlm.nih.gov/genomes/all/GCF/003/581/885/GCF_003581885.1_ASM358188v1	#N/A	Ye2019	#N/A
GCF_900132025.1	GCF-900132025.1	SAMEA2071370	No	No	Yes	massiliense	301	United Kingdom	Unknown	NotIncluded	#N/A	Non-DCC	56	98.2	ERR337862	PRJEB2779	GCA_900132025.1		FVEC01		Contig	11	4.9	64.2		4762	2017-03-10T00:00:00Z	ftp://ftp.ncbi.nlm.nih.gov/genomes/all/GCF/900/132/025/GCF_900132025.1_10665_4_46	#N/A	#N/A	#N/A
GCF_900132475.1	GCF-900132475.1	SAMEA2070671	No	No	Yes	massiliense	335	United Kingdom	Unknown	NotIncluded	#N/A	Non-DCC	56	98.2	ERR337896	PRJEB2779	GCA_900132475.1		FVFI01		Contig	11	4.9	64.2		4763	2017-03-10T00:00:00Z	ftp://ftp.ncbi.nlm.nih.gov/genomes/all/GCF/900/132/475/GCF_900132475.1_10665_4_80	#N/A	#N/A	#N/A
GCF_900131835.1	GCF-900131835.1	SAMEA2259601	No	yes	Yes	bolletii	796	Australia	Unknown	NotIncluded	#N/A	Non-DCC	110	98.4	ERR459807	PRJEB2779	GCA_900131835.1		FVDQ01		Scaffold	11	4.9	64.1		4708	2017-03-10T00:00:00Z	ftp://ftp.ncbi.nlm.nih.gov/genomes/all/GCF/900/131/835/GCF_900131835.1_11861_7_61	#N/A	#N/A	#N/A
GCF_900137075.1	GCF-900137075.1	SAMEA2259639	No	No	Yes	abscessus	834	Australia	AUS_AD	Abscessus12	#N/A	Non-DCC	228	99.6	ERR459920	PRJEB2779	GCA_900137075.1		FVOK01		Scaffold	11	5	64.1		4778	2017-03-10T00:00:00Z	ftp://ftp.ncbi.nlm.nih.gov/genomes/all/GCF/900/137/075/GCF_900137075.1_11893_6_1	#N/A	Bryant et al 2016	CF
GCF_900134215.1	GCF-900134215.1	SAMEA2259635	No	No	Yes	abscessus	830	Australia	AUS_AD	Abscessus12	#N/A	Non-DCC	228	99.6	ERR459836	PRJEB2779	GCA_900134215.1		FSEN01		Scaffold	11	5	64.1		4777	2016-12-14T00:00:00Z	ftp://ftp.ncbi.nlm.nih.gov/genomes/all/GCF/900/134/215/GCF_900134215.1_11861_7_90	#N/A	Bryant et al 2016	CF
GCF_003581895.1	GCF-003581895.1	SAMN09917575	No	No	Yes	abscessus	G216	China	Unknown	NotIncluded	#N/A	Non-DCC	28	99.6	#N/A	PRJNA488058	GCA_003581895.1		QXAG01		Contig	11	5	64.2		4774	2018-09-20T00:00:00Z	ftp://ftp.ncbi.nlm.nih.gov/genomes/all/GCF/003/581/895/GCF_003581895.1_ASM358189v1	#N/A	Ye2019	#N/A
GCF_900139585.1	GCF-900139585.1	SAMEA2070820	No	yes	Yes	massiliense	132	United Kingdom	Unknown	NotIncluded	DCC6	DCC6	39	98.9	ERR337778	PRJEB2779	GCA_900139585.1		FVUE01		Contig	11	5	64.2		4856	2017-03-10T00:00:00Z	ftp://ftp.ncbi.nlm.nih.gov/genomes/all/GCF/900/139/585/GCF_900139585.1_10625_5_47	#N/A	#N/A	#N/A
GCF_900139755.1	GCF-900139755.1	SAMEA2144384	No	No	Yes	massiliense	535	Denmark	DEN_W	DCC3	DCC3b	DCC3b	37	99.1	ERR363424	PRJEB2779	GCA_900139755.1		FVUU01		Contig	11	5	64.2		4857	2017-03-10T00:00:00Z	ftp://ftp.ncbi.nlm.nih.gov/genomes/all/GCF/900/139/755/GCF_900139755.1_10660_1_18	#N/A	Bryant et al 2016	CF
GCF_900140615.1	GCF-900140615.1	SAMEA2148323	No	No	Yes	abscessus	600	USA	UNC_T	DCC1	DCC1	DCC1	5	100	ERR373967	PRJEB2779	GCA_900140615.1		FSOX01		Scaffold	11	5	64.2		4825	2016-12-14T00:00:00Z	ftp://ftp.ncbi.nlm.nih.gov/genomes/all/GCF/900/140/615/GCF_900140615.1_10702_1_26	#N/A	Bryant et al 2016	CF
GCF_900139625.1	GCF-900139625.1	SAMEA2070419	No	No	Yes	massiliense	152	United Kingdom	Unknown	NotIncluded	#N/A	Non-DCC	57	98.6	ERR337798	PRJEB2779	GCA_900139625.1		FVUM01		Contig	11	5	64.2		4899	2017-03-10T00:00:00Z	ftp://ftp.ncbi.nlm.nih.gov/genomes/all/GCF/900/139/625/GCF_900139625.1_10625_5_67	#N/A	#N/A	#N/A
GCF_900138115.1	GCF-900138115.1	SAMEA2275885	No	No	Yes	abscessus	1159	United Kingdom	STH_I	DCC1	DCC1	DCC1	5	99.2	ERR484961	PRJEB2779	GCA_900138115.1		FVQN01		Scaffold	11	5	64.1		4890	2017-03-10T00:00:00Z	ftp://ftp.ncbi.nlm.nih.gov/genomes/all/GCF/900/138/115/GCF_900138115.1_12045_8_47	#N/A	Bryant et al 2016	CF
GCF_900134645.1	GCF-900134645.1	SAMEA2275816	No	No	Yes	abscessus	1090	Australia	AUS_AY	DCC1	DCC1	DCC1	5	99.9	ERR494942	PRJEB2779	GCA_900134645.1		FSFD01		Scaffold	11	5.1	64.1		4917	2016-12-14T00:00:00Z	ftp://ftp.ncbi.nlm.nih.gov/genomes/all/GCF/900/134/645/GCF_900134645.1_12163_2_59	#N/A	Bryant et al 2016	Non-CF
GCF_900134365.1	GCF-900134365.1	SAMEA2275815	No	No	Yes	abscessus	1089	Australia	AUS_AY	DCC1	DCC1	DCC1	5	99.9	ERR484981	PRJEB2779	GCA_900134365.1		FVJH01		Scaffold	11	5.1	64.1		4920	2017-03-10T00:00:00Z	ftp://ftp.ncbi.nlm.nih.gov/genomes/all/GCF/900/134/365/GCF_900134365.1_12082_5_72	#N/A	Bryant et al 2016	Non-CF
GCF_900134785.1	GCF-900134785.1	SAMEA2070897	No	No	Yes	bolletii	449	United Kingdom	Unknown	NotIncluded	#N/A	Non-DCC	76	98.1	ERR340515	PRJEB2779	GCA_900134785.1		FVKA01		Contig	11	5.1	64.1		4895	2017-03-10T00:00:00Z	ftp://ftp.ncbi.nlm.nih.gov/genomes/all/GCF/900/134/785/GCF_900134785.1_10208_3_24	#N/A	#N/A	#N/A
GCF_003580165.1	GCF-003580165.1	SAMN09917589	No	No	Yes	abscessus	G90	China	Unknown	NotIncluded	#N/A	Non-DCC	20	99.7	#N/A	PRJNA488058	GCA_003580165.1		QWZW01		Contig	11	5.1	64.1		4882	2018-09-20T00:00:00Z	ftp://ftp.ncbi.nlm.nih.gov/genomes/all/GCF/003/580/165/GCF_003580165.1_ASM358016v1	#N/A	Ye2019	#N/A
GCF_900141395.1	GCF-900141395.1	SAMEA2259703	No	No	Yes	abscessus	898	Ireland	SVH_A	DCC1	DCC1	DCC1	5	100	ERR459971	PRJEB2779	GCA_900141395.1		FVYG01		Scaffold	11	5.1	64.2		4941	2017-03-10T00:00:00Z	ftp://ftp.ncbi.nlm.nih.gov/genomes/all/GCF/900/141/395/GCF_900141395.1_11893_6_55	#N/A	Bryant et al 2016	CF
GCF_900130635.1	GCF-900130635.1	SAMEA2071287	No	No	Yes	massiliense	187	United Kingdom	Unknown	NotIncluded	DCC3a	DCC3a	33	98.8	ERR330852	PRJEB2779	GCA_900130635.1		FVAF01		Contig	11	5.1	64.1		5031	2017-03-10T00:00:00Z	ftp://ftp.ncbi.nlm.nih.gov/genomes/all/GCF/900/130/635/GCF_900130635.1_10665_3_17	#N/A	#N/A	#N/A
GCF_900140305.1	GCF-900140305.1	SAMEA1968959	No	No	Yes	massiliense	726	United Kingdom	PAP_A	DCC3	DCC3a	DCC3a	33	98.7	ERR369168	PRJEB2779	GCA_900140305.1		FVVZ01		Scaffold	11	5.2	64.1		5065	2017-03-10T00:00:00Z	ftp://ftp.ncbi.nlm.nih.gov/genomes/all/GCF/900/140/305/GCF_900140305.1_10665_2_94	#N/A	Bryant et al 2016	Environmental
GCF_900138425.1	GCF-900138425.1	SAMEA2266552	No	No	Yes	massiliense	1168_12	United Kingdom	Unknown	NotIncluded	DCC3a	DCC3a	33	98.6	ERR460056	PRJEB2779	GCA_900138425.1		FVRL01		Scaffold	11	5.2	64.1		5060	2017-03-10T00:00:00Z	ftp://ftp.ncbi.nlm.nih.gov/genomes/all/GCF/900/138/425/GCF_900138425.1_11893_7_53	#N/A	#N/A	#N/A
GCF_900130545.1	GCF-900130545.1	SAMEA2259560	No	No	Yes	massiliense	755	Australia	AUS_D	DCC3	DCC3a	DCC3a	33	98.7	ERR459771	PRJEB2779	GCA_900130545.1		FVBW01		Scaffold	11	5.2	64.1		5093	2017-03-10T00:00:00Z	ftp://ftp.ncbi.nlm.nih.gov/genomes/all/GCF/900/130/545/GCF_900130545.1_11861_7_23	#N/A	Bryant et al 2016	CF
GCF_900130275.1	GCF-900130275.1	SAMEA2071246	No	No	Yes	massiliense	145	United Kingdom	Unknown	NotIncluded	DCC3a	DCC3a	33	98.7	ERR337791	PRJEB2779	GCA_900130275.1		FVAT01		Contig	11	5.2	64.1		5127	2017-03-10T00:00:00Z	ftp://ftp.ncbi.nlm.nih.gov/genomes/all/GCF/900/130/275/GCF_900130275.1_10625_5_60	#N/A	#N/A	#N/A
GCF_900131895.1	GCF-900131895.1	SAMEA2071366	No	No	Yes	massiliense	289	United Kingdom	Unknown	NotIncluded	DCC3a	DCC3a	33	98.7	ERR337850	PRJEB2779	GCA_900131895.1		FWCT01		Scaffold	11	5.2	64.1		5136	2017-03-16T00:00:00Z	ftp://ftp.ncbi.nlm.nih.gov/genomes/all/GCF/900/131/895/GCF_900131895.1_10665_4_34	#N/A	#N/A	#N/A
GCF_900130805.1	GCF-900130805.1	SAMEA2068664	No	No	Yes	massiliense	201	United Kingdom	Unknown	NotIncluded	DCC3a	DCC3a	33	98.7	ERR330866	PRJEB2779	GCA_900130805.1		FVBN01		Contig	11	5.2	64.1		5134	2017-03-10T00:00:00Z	ftp://ftp.ncbi.nlm.nih.gov/genomes/all/GCF/900/130/805/GCF_900130805.1_10665_3_31	#N/A	#N/A	#N/A
GCF_900130325.1	GCF-900130325.1	SAMEA2070418	No	No	Yes	massiliense	149	United Kingdom	Unknown	NotIncluded	DCC3a	DCC3a	33	98.8	ERR337795	PRJEB2779	GCA_900130325.1		FVAV01		Scaffold	11	5.2	64.1		5142	2017-03-10T00:00:00Z	ftp://ftp.ncbi.nlm.nih.gov/genomes/all/GCF/900/130/325/GCF_900130325.1_10625_5_64	#N/A	#N/A	#N/A
GCF_900130755.1	GCF-900130755.1	SAMEA2071289	No	No	Yes	massiliense	193	United Kingdom	Unknown	NotIncluded	DCC3a	DCC3a	33	98.7	ERR330858	PRJEB2779	GCA_900130755.1		FVBX01		Contig	11	5.2	64.1		5134	2017-03-10T00:00:00Z	ftp://ftp.ncbi.nlm.nih.gov/genomes/all/GCF/900/130/755/GCF_900130755.1_10665_3_23	#N/A	#N/A	#N/A
GCF_900136785.1	GCF-900136785.1	SAMEA2070817	No	No	Yes	massiliense	123	United Kingdom	Unknown	NotIncluded	#N/A	Non-DCC	60	98.7	ERR337769	PRJEB2779	GCA_900136785.1		FVNT01		Contig	11	5.5	63.9		5576	2017-03-10T00:00:00Z	ftp://ftp.ncbi.nlm.nih.gov/genomes/all/GCF/900/136/785/GCF_900136785.1_10625_5_38	#N/A	#N/A	#N/A
GCF_000270785.1	GCF-000270785.1	SAMN00715106	No	No	Yes	massiliense	2B-0912-S	USA	2B	NotIncluded	DCC3a	DCC3a	33	98.8	SRR341226	PRJNA65155	GCA_000270785.1		AKUW01		Contig	12	4.8	64.2		4665	2012-06-19T00:00:00Z	ftp://ftp.ncbi.nlm.nih.gov/genomes/all/GCF/000/270/785/GCF_000270785.1_ASM27078v1	#N/A	#N/A	#N/A
GCF_900133595.1	GCF-900133595.1	SAMEA2259691	No	No	Yes	massiliense	886	Australia	AUS_AU	Massiliense8	#N/A	Non-DCC	59	98.8	ERR459964	PRJEB2779	GCA_900133595.1		FVHU01		Scaffold	12	4.8	64.2		4708	2017-03-10T00:00:00Z	ftp://ftp.ncbi.nlm.nih.gov/genomes/all/GCF/900/133/595/GCF_900133595.1_11893_6_48	#N/A	Bryant et al 2016	Non-CF
GCF_900132515.1	GCF-900132515.1	SAMEA2259569	No	No	Yes	abscessus	764	Australia	AUS_I	Abscessus12	#N/A	Non-DCC	187	99.5	ERR459780	PRJEB2779	GCA_900132515.1		FSBT01		Scaffold	12	4.9	64.1		4681	2016-12-14T00:00:00Z	ftp://ftp.ncbi.nlm.nih.gov/genomes/all/GCF/900/132/515/GCF_900132515.1_11861_7_33	#N/A	Bryant et al 2016	CF
GCF_900133645.1	GCF-900133645.1	SAMEA2275658	No	No	Yes	abscessus	936	United Kingdom	LEI_G	Abscessus7	#N/A	Non-DCC	34	99.4	ERR490675	PRJEB2779	GCA_900133645.1		FSDP01		Scaffold	12	4.9	64.2		4720	2016-12-14T00:00:00Z	ftp://ftp.ncbi.nlm.nih.gov/genomes/all/GCF/900/133/645/GCF_900133645.1_12163_1_14	#N/A	Bryant et al 2016	CF
GCF_900133585.1	GCF-900133585.1	SAMEA2259674	No	No	Yes	massiliense	869	Australia	AUS_AP	Massiliense12	#N/A	Non-DCC	54	98.5	ERR459950	PRJEB2779	GCA_900133585.1		FWCN01		Scaffold	12	4.9	64.1		4719	2017-03-16T00:00:00Z	ftp://ftp.ncbi.nlm.nih.gov/genomes/all/GCF/900/133/585/GCF_900133585.1_11893_6_33	#N/A	Bryant et al 2016	Non-CF
GCF_900131505.1	GCF-900131505.1	SAMEA2259665	No	No	Yes	massiliense	860	Australia	AUS_AP	Massiliense12	#N/A	Non-DCC	54	98.6	ERR459942	PRJEB2779	GCA_900131505.1		FVDA01		Scaffold	12	4.9	64.1		4722	2017-03-10T00:00:00Z	ftp://ftp.ncbi.nlm.nih.gov/genomes/all/GCF/900/131/505/GCF_900131505.1_11893_6_24	#N/A	Bryant et al 2016	Non-CF
GCF_900130765.1	GCF-900130765.1	SAMEA2070434	No	No	Yes	massiliense	197	United Kingdom	Unknown	NotIncluded	#N/A	Non-DCC	56	98.1	ERR330862	PRJEB2779	GCA_900130765.1		FVAP01		Contig	12	4.9	64.2		4747	2017-03-10T00:00:00Z	ftp://ftp.ncbi.nlm.nih.gov/genomes/all/GCF/900/130/765/GCF_900130765.1_10665_3_27	#N/A	#N/A	#N/A
GCF_900137895.1	GCF-900137895.1	SAMEA2275855	No	No	Yes	abscessus	1129	United Kingdom	BIR_L	DCC4	DCC4	DCC4	101	99.3	ERR494970	PRJEB2779	GCA_900137895.1		FVPT01		Scaffold	12	4.9	64.2		4722	2017-03-10T00:00:00Z	ftp://ftp.ncbi.nlm.nih.gov/genomes/all/GCF/900/137/895/GCF_900137895.1_12163_2_87	#N/A	Bryant et al 2016	CF
GCF_900139545.1	GCF-900139545.1	SAMEA2070821	No	No	Yes	bolletii	135	United Kingdom	Unknown	NotIncluded	#N/A	Non-DCC	93	98.7	ERR337781	PRJEB2779	GCA_900139545.1		FSNI01		Contig	12	5	64.1		4783	2016-12-14T00:00:00Z	ftp://ftp.ncbi.nlm.nih.gov/genomes/all/GCF/900/139/545/GCF_900139545.1_10625_5_50	#N/A	#N/A	#N/A
GCF_900134545.1	GCF-900134545.1	SAMEA2275695	No	No	Yes	massiliense	969	United Kingdom	BIR_Q	DCC3	DCC3a	DCC3a	33	98.7	ERR490704	PRJEB2779	GCA_900134545.1		FVJQ01		Scaffold	12	5	64		4873	2017-03-10T00:00:00Z	ftp://ftp.ncbi.nlm.nih.gov/genomes/all/GCF/900/134/545/GCF_900134545.1_12163_1_45	#N/A	Bryant et al 2016	CF
GCF_900133185.1	GCF-900133185.1	SAMEA2275644	No	No	Yes	massiliense	922	United Kingdom	BIR_Q	DCC3	DCC3a	DCC3a	33	98.7	ERR490667	PRJEB2779	GCA_900133185.1		FVGS01		Scaffold	12	5	64		4874	2017-03-10T00:00:00Z	ftp://ftp.ncbi.nlm.nih.gov/genomes/all/GCF/900/133/185/GCF_900133185.1_12163_1_1	#N/A	Bryant et al 2016	CF
GCF_900133825.1	GCF-900133825.1	SAMEA2275650	No	No	Yes	massiliense	928	United Kingdom	BIR_Q	DCC3	DCC3a	DCC3a	33	98.7	ERR494833	PRJEB2779	GCA_900133825.1		FVII01		Scaffold	12	5	64		4867	2017-03-10T00:00:00Z	ftp://ftp.ncbi.nlm.nih.gov/genomes/all/GCF/900/133/825/GCF_900133825.1_12163_1_6	#N/A	Bryant et al 2016	CF
GCF_900135675.1	GCF-900135675.1	SAMEA2259564	No	No	Yes	abscessus	759	Australia	AUS_H	Abscessus12	#N/A	Non-DCC	49	99.4	ERR459775	PRJEB2779	GCA_900135675.1		FVLE01		Scaffold	12	5	64		4819	2017-03-10T00:00:00Z	ftp://ftp.ncbi.nlm.nih.gov/genomes/all/GCF/900/135/675/GCF_900135675.1_11861_7_27	#N/A	Bryant et al 2016	CF
GCF_017175195.1	GCF-017175195.1	SAMN16581372	No	No	Yes	massiliense	GD02	United Kingdom	GD02	NotIncluded	DCC3a	DCC3a	33	98.9	#N/A	PRJNA669041	GCA_017175195.1		JADLKQ01		Contig	12	5	64.1		4884	2021-03-05T00:00:00Z	ftp://ftp.ncbi.nlm.nih.gov/genomes/all/GCF/017/175/195/GCF_017175195.1_ASM1717519v1	#N/A	#N/A	#N/A
GCF_900134495.1	GCF-900134495.1	SAMEA2275693	No	No	Yes	massiliense	967	United Kingdom	RHS_M	Massiliense15	#N/A	Non-DCC	56	98.3	ERR490702	PRJEB2779	GCA_900134495.1		FVJN01		Scaffold	12	5	64.1		4862	2017-03-10T00:00:00Z	ftp://ftp.ncbi.nlm.nih.gov/genomes/all/GCF/900/134/495/GCF_900134495.1_12163_1_42	#N/A	Bryant et al 2016	CF
GCF_900130345.1	GCF-900130345.1	SAMEA2071248	No	No	Yes	massiliense	151	United Kingdom	Unknown	NotIncluded	#N/A	Non-DCC	57	98.6	ERR337797	PRJEB2779	GCA_900130345.1		FVBC01		Contig	12	5	64.2		4900	2017-03-10T00:00:00Z	ftp://ftp.ncbi.nlm.nih.gov/genomes/all/GCF/900/130/345/GCF_900130345.1_10625_5_66	#N/A	#N/A	#N/A
GCF_900131225.1	GCF-900131225.1	SAMEA2068674	No	No	Yes	massiliense	237	United Kingdom	Unknown	NotIncluded	#N/A	Non-DCC	57	98.7	ERR330902	PRJEB2779	GCA_900131225.1		FVCP01		Contig	12	5	64.2		4897	2017-03-10T00:00:00Z	ftp://ftp.ncbi.nlm.nih.gov/genomes/all/GCF/900/131/225/GCF_900131225.1_10665_3_67	#N/A	#N/A	#N/A
GCF_900136625.1	GCF-900136625.1	SAMEA2071184	No	No	Yes	abscessus	31	United Kingdom	Unknown	NotIncluded	#N/A	Non-DCC	170	98.6	ERR330781	PRJEB2779	GCA_900136625.1		FSJC01		Scaffold	12	5	64.2		4855	2016-12-14T00:00:00Z	ftp://ftp.ncbi.nlm.nih.gov/genomes/all/GCF/900/136/625/GCF_900136625.1_10625_4_31	#N/A	#N/A	#N/A
GCF_900133555.1	GCF-900133555.1	SAMEA2259658	No	No	Yes	abscessus	853	Australia	AUS_AL	DCC1	DCC1	DCC1	5	99.6	ERR459937	PRJEB2779	GCA_900133555.1		FVHM01		Scaffold	12	5	64.1		4889	2017-03-10T00:00:00Z	ftp://ftp.ncbi.nlm.nih.gov/genomes/all/GCF/900/133/555/GCF_900133555.1_11893_6_19	#N/A	Bryant et al 2016	Non-CF
GCF_015024115.1	GCF-015024115.1	SAMN11100987	No	No	Yes	massiliense	JHN_AB_0002_1	USA	JHN_AB_0002	NotIncluded	DCC7	DCC7	42	98.6	SRR9027950	PRJNA523365	GCA_015024115.1		JACVDE01		Contig	12	5.1	64.1		4976	2020-10-27T00:00:00Z	ftp://ftp.ncbi.nlm.nih.gov/genomes/all/GCF/015/024/115/GCF_015024115.1_ASM1502411v1	#N/A	Bronson2021	#N/A
GCF_900130625.1	GCF-900130625.1	SAMEA2070836	No	No	Yes	massiliense	186	United Kingdom	Unknown	NotIncluded	DCC3a	DCC3a	33	98.8	ERR330851	PRJEB2779	GCA_900130625.1		FVBL01		Contig	12	5.1	64.1		5034	2017-03-10T00:00:00Z	ftp://ftp.ncbi.nlm.nih.gov/genomes/all/GCF/900/130/625/GCF_900130625.1_10665_3_16	#N/A	#N/A	#N/A
GCF_001217165.1	GCF-001217165.1	SAMEA1464842	No	No	Yes	massiliense	PAP074	United Kingdom	PAP_030	DCC3	DCC3a	DCC3a	33	98.7	ERR115038	PRJEB2779	GCA_001217165.1		CSWB01		Scaffold	12	5.2	64.1		5057	2015-03-24T00:00:00Z	ftp://ftp.ncbi.nlm.nih.gov/genomes/all/GCF/001/217/165/GCF_001217165.1_7396_7_26	#N/A	#N/A	CF
GCF_900136155.1	GCF-900136155.1	SAMEA2275719	Yes, penetration genome	No	Yes	abscessus	993	United Kingdom	RHS_O	DCC1	DCC1	DCC1	5	99.9	ERR494857	PRJEB2779	GCA_900136155.1		FSIH01		Scaffold	12	5.2	64.1		5051	2016-12-14T00:00:00Z	ftp://ftp.ncbi.nlm.nih.gov/genomes/all/GCF/900/136/155/GCF_900136155.1_12163_1_67	#N/A	Bryant et al 2016	CF
GCF_900138805.1	GCF-900138805.1	SAMEA2069148	No	No	Yes	massiliense	471	United Kingdom	RBL_B	DCC6	DCC6	DCC6	39	98.9	ERR340537	PRJEB2779	GCA_900138805.1		FVSQ01		Contig	12	5.2	64.1		5125	2017-03-10T00:00:00Z	ftp://ftp.ncbi.nlm.nih.gov/genomes/all/GCF/900/138/805/GCF_900138805.1_10208_3_46	#N/A	Bryant et al 2016	CF
GCF_900130945.1	GCF-900130945.1	SAMEA1971196	No	No	Yes	massiliense	219	United Kingdom	Unknown	NotIncluded	DCC3a	DCC3a	33	98.7	ERR330884	PRJEB2779	GCA_900130945.1		FVAY01		Contig	12	5.2	64.1		5131	2017-03-10T00:00:00Z	ftp://ftp.ncbi.nlm.nih.gov/genomes/all/GCF/900/130/945/GCF_900130945.1_10665_3_49	#N/A	#N/A	#N/A
GCF_000271005.1	GCF-000271005.1	SAMN00672654	No	No	Yes	massiliense	5S-0817	USA	Unknown	Massiliense17	#N/A	Non-DCC	60	98.6	SRR315379	PRJNA65199	GCA_000271005.1		AKUB01		Contig	12	5.2	64		5147	2012-06-19T00:00:00Z	ftp://ftp.ncbi.nlm.nih.gov/genomes/all/GCF/000/271/005/GCF_000271005.1_ASM27100v1	#N/A	#N/A	#N/A
GCF_000270725.1	GCF-000270725.1	SAMN00672652	No	No	Yes	abscessus	3A-0930-S	USA	3A	NotIncluded	DCC1	DCC1	5	99.9	SRR315375	PRJNA65167	GCA_000270725.1		AKVC01		Contig	12	5.2	64.1		5189	2012-06-19T00:00:00Z	ftp://ftp.ncbi.nlm.nih.gov/genomes/all/GCF/000/270/725/GCF_000270725.1_ASM27072v1	#N/A	#N/A	#N/A
GCF_000270965.1	GCF-000270965.1	SAMN00672660	No	No	Yes	massiliense	5S-0921	USA	Unknown	NotIncluded	#N/A	Non-DCC	60	98.5	SRR315392	PRJNA65193	GCA_000270965.1		AKUQ01		Contig	12	5.3	64		5157	2012-06-19T00:00:00Z	ftp://ftp.ncbi.nlm.nih.gov/genomes/all/GCF/000/270/965/GCF_000270965.1_ASM27096v1	#N/A	#N/A	#N/A
GCF_000270705.1	GCF-000270705.1	SAMN00672649	No	No	Yes	abscessus	3A-0731	USA	3A	NotIncluded	DCC1	DCC1	5	97.2	SRR315372	PRJNA65165	GCA_000270705.1		AKVA01		Contig	12	5.4	64.1		5303	2012-06-19T00:00:00Z	ftp://ftp.ncbi.nlm.nih.gov/genomes/all/GCF/000/270/705/GCF_000270705.1_ASM27070v1	#N/A	#N/A	#N/A
GCF_900131865.1	GCF-900131865.1	SAMEA2259644	No	No	Yes	massiliense	839	Australia	AUS_AF	Massiliense11	#N/A	Non-DCC	73	98.8	ERR459925	PRJEB2779	GCA_900131865.1		FVDW01		Scaffold	13	4.7	64.3		4571	2017-03-10T00:00:00Z	ftp://ftp.ncbi.nlm.nih.gov/genomes/all/GCF/900/131/865/GCF_900131865.1_11893_6_6	#N/A	Bryant et al 2016	CF
GCF_002801785.1	GCF-002801785.1	SAMN07501929	No	No	Yes	massiliense	A254	China	China_massiliense32	Massiliense11	#N/A	Non-DCC	133	98.9	#N/A	PRJNA398137	GCA_002801785.1		NQPL01		Contig	13	4.7	64.3		4581	2017-11-29T00:00:00Z	ftp://ftp.ncbi.nlm.nih.gov/genomes/all/GCF/002/801/785/GCF_002801785.1_ASM280178v1	#N/A	Li2017	#N/A
GCF_900132625.1	GCF-900132625.1	SAMEA2275813	No	No	Yes	abscessus	1087	Australia	AUS_AX	Abscessus12	#N/A	Non-DCC	217	99.6	ERR484979	PRJEB2779	GCA_900132625.1		FSBY01		Scaffold	13	4.8	64.2		4593	2016-12-14T00:00:00Z	ftp://ftp.ncbi.nlm.nih.gov/genomes/all/GCF/900/132/625/GCF_900132625.1_12082_5_70	#N/A	Bryant et al 2016	Non-CF
GCF_003581765.1	GCF-003581765.1	SAMN09917585	No	No	Yes	abscessus	G84	China	Unknown	NotIncluded	#N/A	Non-DCC	298	99.3	#N/A	PRJNA488058	GCA_003581765.1		QWZZ01		Scaffold	13	4.8	64.2		4609	2018-09-20T00:00:00Z	ftp://ftp.ncbi.nlm.nih.gov/genomes/all/GCF/003/581/765/GCF_003581765.1_ASM358176v1	#N/A	Ye2019	#N/A
GCF_900138675.1	GCF-900138675.1	SAMEA4008292	No	No	Yes	massiliense	aerosol_4	Australia	Unknown	NotIncluded	#N/A	Non-DCC	52	98.6	ERR1583684	PRJEB2779	GCA_900138675.1		FVSG01		Scaffold	13	4.8	64.1		4592	2017-03-10T00:00:00Z	ftp://ftp.ncbi.nlm.nih.gov/genomes/all/GCF/900/138/675/GCF_900138675.1_20034_1_3	#N/A	#N/A	#N/A
GCF_002800025.1	GCF-002800025.1	SAMN07501918	No	No	Yes	massiliense	4070	China	China_massiliense7	DCC3	DCC3b	DCC3b	37	99.1	#N/A	PRJNA398137	GCA_002800025.1		NQPV01		Contig	13	4.8	64.3		4690	2017-11-29T00:00:00Z	ftp://ftp.ncbi.nlm.nih.gov/genomes/all/GCF/002/800/025/GCF_002800025.1_ASM280002v1	#N/A	Li2017	#N/A
GCF_900141475.1	GCF-900141475.1	SAMEA2275890	No	No	Yes	massiliense	1164	United Kingdom	SMRL_DA	Massiliense15	#N/A	Non-DCC	56	98.4	ERR484957	PRJEB2779	GCA_900141475.1		FVYO01		Scaffold	13	4.8	64.2		4655	2017-03-10T00:00:00Z	ftp://ftp.ncbi.nlm.nih.gov/genomes/all/GCF/900/141/475/GCF_900141475.1_12045_8_42	#N/A	Bryant et al 2016	CF
GCF_003582825.1	GCF-003582825.1	SAMN09917517	No	No	Yes	abscessus	G121	China	Unknown	NotIncluded	DCC4	DCC4	101	99.3	#N/A	PRJNA488058	GCA_003582825.1		QXCA01		Scaffold	13	4.9	64.3		4635	2018-09-20T00:00:00Z	ftp://ftp.ncbi.nlm.nih.gov/genomes/all/GCF/003/582/825/GCF_003582825.1_ASM358282v1	#N/A	Ye2019	#N/A
GCF_900140135.1	GCF-900140135.1	SAMEA2149450	No	No	Yes	bolletii	516	Denmark	Unknown	NotIncluded	#N/A	Non-DCC	110	98.7	ERR369137	PRJEB2779	GCA_900140135.1		FVVN01		Contig	13	4.9	64.2		4630	2017-03-10T00:00:00Z	ftp://ftp.ncbi.nlm.nih.gov/genomes/all/GCF/900/140/135/GCF_900140135.1_10665_2_63	#N/A	#N/A	#N/A
GCF_002802725.1	GCF-002802725.1	SAMN07501803	No	No	Yes	abscessus	1701	China	China_abscessus58	Abscessus12	#N/A	Non-DCC	267	99.3	#N/A	PRJNA398137	GCA_002802725.1		NQUE01		Contig	13	4.9	64.3		4741	2017-11-29T00:00:00Z	ftp://ftp.ncbi.nlm.nih.gov/genomes/all/GCF/002/802/725/GCF_002802725.1_ASM280272v1	#N/A	Li2017	#N/A
GCF_900133235.1	GCF-900133235.1	SAMEA2070774	No	No	Yes	massiliense	368	United Kingdom	SMRL_CA	Massiliense12	#N/A	Non-DCC	190	98.8	ERR343202	PRJEB2779	GCA_900133235.1		FVGY01		Contig	13	4.9	64.3		4679	2017-03-10T00:00:00Z	ftp://ftp.ncbi.nlm.nih.gov/genomes/all/GCF/900/133/235/GCF_900133235.1_10250_1_28	#N/A	Bryant et al 2016	?
GCF_900131445.1	GCF-900131445.1	SAMEA2259565	No	No	Yes	abscessus	760	Australia	AUS_I	Abscessus12	#N/A	Non-DCC	187	99.6	ERR459776	PRJEB2779	GCA_900131445.1		FVDL01		Scaffold	13	4.9	64.1		4680	2017-03-10T00:00:00Z	ftp://ftp.ncbi.nlm.nih.gov/genomes/all/GCF/900/131/445/GCF_900131445.1_11861_7_28	#N/A	Bryant et al 2016	CF
GCF_900136955.1	GCF-900136955.1	SAMEA2259573	No	No	Yes	abscessus	768	Australia	AUS_I	Abscessus12	#N/A	Non-DCC	187	99.5	ERR459783	PRJEB2779	GCA_900136955.1		FVOA01		Scaffold	13	4.9	64.1		4679	2017-03-10T00:00:00Z	ftp://ftp.ncbi.nlm.nih.gov/genomes/all/GCF/900/136/955/GCF_900136955.1_11861_7_36	#N/A	Bryant et al 2016	CF
GCF_900135685.1	GCF-900135685.1	SAMEA2259572	No	No	Yes	abscessus	767	Australia	AUS_I	Abscessus12	#N/A	Non-DCC	187	99.4	ERR459782	PRJEB2779	GCA_900135685.1		FVLG01		Scaffold	13	4.9	64.1		4682	2017-03-10T00:00:00Z	ftp://ftp.ncbi.nlm.nih.gov/genomes/all/GCF/900/135/685/GCF_900135685.1_11861_7_35	#N/A	Bryant et al 2016	CF
GCF_001213305.1	GCF-001213305.1	SAMEA1464838	No	No	Yes	bolletii	PAP015	United Kingdom	#N/A	NotIncluded	#N/A	Non-DCC	58	98.6	#N/A	PRJEB2779	GCA_001213305.1		CSUC01		Scaffold	13	4.9	64.1		4719	2015-03-24T00:00:00Z	ftp://ftp.ncbi.nlm.nih.gov/genomes/all/GCF/001/213/305/GCF_001213305.1_7396_6_63	#N/A	#N/A	#N/A
GCF_000270885.1	GCF-000270885.1	SAMN00714442	No	No	Yes	massiliense	1S-153-0915	USA	Public_massiliense2	DCC3	DCC3b	DCC3b	37	99.1	SRR343074	PRJNA65143	GCA_000270885.1		AKUK01		Contig	13	4.9	64.2		4759	2012-06-19T00:00:00Z	ftp://ftp.ncbi.nlm.nih.gov/genomes/all/GCF/000/270/885/GCF_000270885.1_ASM27088v1	#N/A	#N/A	#N/A
GCF_900131615.1	GCF-900131615.1	SAMEA2068794	No	No	Yes	massiliense	276	United Kingdom	Unknown	NotIncluded	DCC3a	DCC3a	33	98.8	ERR337837	PRJEB2779	GCA_900131615.1		FVCY01		Contig	13	4.9	64.1		4762	2017-03-10T00:00:00Z	ftp://ftp.ncbi.nlm.nih.gov/genomes/all/GCF/900/131/615/GCF_900131615.1_10665_4_21	#N/A	#N/A	#N/A
GCF_900132065.1	GCF-900132065.1	SAMEA2068804	No	No	Yes	massiliense	306	United Kingdom	Unknown	NotIncluded	DCC3a	DCC3a	33	98.8	ERR337867	PRJEB2779	GCA_900132065.1		FVEH01		Contig	13	4.9	64.1		4761	2017-03-10T00:00:00Z	ftp://ftp.ncbi.nlm.nih.gov/genomes/all/GCF/900/132/065/GCF_900132065.1_10665_4_51	#N/A	#N/A	#N/A
GCF_900140755.1	GCF-900140755.1	SAMEA2155514	No	No	Yes	massiliense	618	USA	UNC_CR	Massiliense4	#N/A	Non-DCC	119	98.5	ERR373979	PRJEB2779	GCA_900140755.1		FVWY01		Scaffold	13	4.9	64.3		4708	2017-03-10T00:00:00Z	ftp://ftp.ncbi.nlm.nih.gov/genomes/all/GCF/900/140/755/GCF_900140755.1_10702_1_38	#N/A	Bryant et al 2016	Non-CF
GCF_900130715.1	GCF-900130715.1	SAMEA2259597	No	No	Yes	massiliense	792	Australia	AUS_P	DCC3	DCC3a	DCC3a	33	98.6	ERR459803	PRJEB2779	GCA_900130715.1		FVAE01		Scaffold	13	4.9	64.1		4796	2017-03-10T00:00:00Z	ftp://ftp.ncbi.nlm.nih.gov/genomes/all/GCF/900/130/715/GCF_900130715.1_11861_7_57	#N/A	Bryant et al 2016	CF
GCF_900132125.1	GCF-900132125.1	SAMEA2068806	No	No	Yes	massiliense	312	United Kingdom	Unknown	NotIncluded	#N/A	Non-DCC	56	98.2	ERR337873	PRJEB2779	GCA_900132125.1		FVEM01		Contig	13	4.9	64.2		4762	2017-03-10T00:00:00Z	ftp://ftp.ncbi.nlm.nih.gov/genomes/all/GCF/900/132/125/GCF_900132125.1_10665_4_57	#N/A	#N/A	#N/A
GCF_900137065.1	GCF-900137065.1	SAMEA2259627	No	No	Yes	abscessus	822	Australia	AUS_Z	Abscessus12	#N/A	Non-DCC	70	99.6	ERR459852	PRJEB2779	GCA_900137065.1		FVOG01		Scaffold	13	4.9	64.1		4767	2017-03-10T00:00:00Z	ftp://ftp.ncbi.nlm.nih.gov/genomes/all/GCF/900/137/065/GCF_900137065.1_11861_8_14	#N/A	Bryant et al 2016	CF
GCF_900138795.1	GCF-900138795.1	SAMEA2069149	No	No	Yes	massiliense	474	United Kingdom	RBL_E	Massiliense15	#N/A	Non-DCC	56	98.4	ERR340540	PRJEB2779	GCA_900138795.1		FVSY01		Contig	13	4.9	64.2		4766	2017-03-10T00:00:00Z	ftp://ftp.ncbi.nlm.nih.gov/genomes/all/GCF/900/138/795/GCF_900138795.1_10208_3_49	#N/A	Bryant et al 2016	CF
GCF_900134865.1	GCF-900134865.1	SAMEA2071556	No	No	Yes	massiliense	451	United Kingdom	SMRL_CB	DCC3	DCC3a	DCC3a	33	98.9	ERR340517	PRJEB2779	GCA_900134865.1		FVKB01		Contig	13	5	64.2		4845	2017-03-10T00:00:00Z	ftp://ftp.ncbi.nlm.nih.gov/genomes/all/GCF/900/134/865/GCF_900134865.1_10208_3_26	#N/A	Bryant et al 2016	?
GCF_900140475.1	GCF-900140475.1	SAMEA2158058	No	No	Yes	abscessus	580	USA	UNC_G	Abscessus12	#N/A	Non-DCC	187	99.6	ERR373954	PRJEB2779	GCA_900140475.1		FWDD01		Scaffold	13	5	64.1		4813	2017-03-16T00:00:00Z	ftp://ftp.ncbi.nlm.nih.gov/genomes/all/GCF/900/140/475/GCF_900140475.1_10702_1_13	#N/A	Bryant et al 2016	CF
GCF_900133275.1	GCF-900133275.1	SAMEA2068960	No	No	Yes	abscessus	372	United Kingdom	SMRL_BD	Abscessus17	#N/A	Non-DCC	55	99.4	ERR343206	PRJEB2779	GCA_900133275.1		FVGX01		Contig	13	5	64.2		4732	2017-03-10T00:00:00Z	ftp://ftp.ncbi.nlm.nih.gov/genomes/all/GCF/900/133/275/GCF_900133275.1_10250_1_32	#N/A	Bryant et al 2016	?
GCF_900140815.1	GCF-900140815.1	SAMEA2156366	No	No	Yes	abscessus	629	USA	UNC_AB	Abscessus10	#N/A	Non-DCC	125	99.6	ERR373986	PRJEB2779	GCA_900140815.1		FSPI01		Contig	13	5	64.1		4806	2016-12-14T00:00:00Z	ftp://ftp.ncbi.nlm.nih.gov/genomes/all/GCF/900/140/815/GCF_900140815.1_10702_1_46	#N/A	Bryant et al 2016	CF
GCF_900139635.1	GCF-900139635.1	SAMEA2070822	No	No	Yes	bolletii	138	United Kingdom	Unknown	NotIncluded	#N/A	Non-DCC	93	98.6	ERR337784	PRJEB2779	GCA_900139635.1		FVUJ01		Contig	13	5	64.1		4789	2017-03-10T00:00:00Z	ftp://ftp.ncbi.nlm.nih.gov/genomes/all/GCF/900/139/635/GCF_900139635.1_10625_5_53	#N/A	#N/A	#N/A
GCF_900139525.1	GCF-900139525.1	SAMEA2071242	No	No	Yes	massiliense	130	United Kingdom	Unknown	NotIncluded	DCC6	DCC6	39	98.8	ERR337776	PRJEB2779	GCA_900139525.1		FVUH01		Contig	13	5	64.2		4854	2017-03-10T00:00:00Z	ftp://ftp.ncbi.nlm.nih.gov/genomes/all/GCF/900/139/525/GCF_900139525.1_10625_5_45	#N/A	#N/A	#N/A
GCF_900136395.1	GCF-900136395.1	SAMEA2275852	No	No	Yes	massiliense	1126	United Kingdom	Unknown	NotIncluded	DCC3a	DCC3a	33	98.7	ERR494968	PRJEB2779	GCA_900136395.1		FVMY01		Scaffold	13	5	64		4869	2017-03-10T00:00:00Z	ftp://ftp.ncbi.nlm.nih.gov/genomes/all/GCF/900/136/395/GCF_900136395.1_12163_2_85	#N/A	#N/A	#N/A
GCF_003072365.1	GCF-003072365.1	SAMN08931117	No	No	Yes	abscessus	206	China	Unknown	NotIncluded	#N/A	Non-DCC	28	99.7	#N/A	PRJNA448987	GCA_003072365.1		QDFE01		Contig	13	5	64.2		4808	2018-04-25T00:00:00Z	ftp://ftp.ncbi.nlm.nih.gov/genomes/all/GCF/003/072/365/GCF_003072365.1_ASM307236v1	#N/A	Ye2019	#N/A
GCF_900133815.1	GCF-900133815.1	SAMEA2275651	No	No	Yes	abscessus	929	United Kingdom	RHS_I	Abscessus7	#N/A	Non-DCC	43	99.4	ERR494834	PRJEB2779	GCA_900133815.1		FSDT01		Scaffold	13	5	64.2		4854	2016-12-14T00:00:00Z	ftp://ftp.ncbi.nlm.nih.gov/genomes/all/GCF/900/133/815/GCF_900133815.1_12163_1_7	#N/A	Bryant et al 2016	CF
GCF_900133605.1	GCF-900133605.1	SAMEA2275654	No	No	Yes	massiliense	932	United Kingdom	Unknown	NotIncluded	DCC6	DCC6	39	98.6	ERR484964	PRJEB2779	GCA_900133605.1		FVIB01		Scaffold	13	5	64.2		4905	2017-03-10T00:00:00Z	ftp://ftp.ncbi.nlm.nih.gov/genomes/all/GCF/900/133/605/GCF_900133605.1_12082_5_55	#N/A	#N/A	#N/A
GCF_900131305.1	GCF-900131305.1	SAMEA1967325	No	No	Yes	massiliense	246	United Kingdom	Unknown	NotIncluded	#N/A	Non-DCC	57	98.7	ERR330911	PRJEB2779	GCA_900131305.1		FVCK01		Contig	13	5	64.2		4896	2017-03-10T00:00:00Z	ftp://ftp.ncbi.nlm.nih.gov/genomes/all/GCF/900/131/305/GCF_900131305.1_10665_3_76	#N/A	#N/A	#N/A
GCF_900137015.1	GCF-900137015.1	SAMEA2259632	No	No	Yes	abscessus	827	Australia	AUS_AC	Abscessus12	#N/A	Non-DCC	228	99.3	ERR459833	PRJEB2779	GCA_900137015.1		FVOE01		Scaffold	13	5	64		4857	2017-03-10T00:00:00Z	ftp://ftp.ncbi.nlm.nih.gov/genomes/all/GCF/900/137/015/GCF_900137015.1_11861_7_87	#N/A	Bryant et al 2016	CF
GCF_900130355.1	GCF-900130355.1	SAMEA2070825	No	No	Yes	massiliense	153	United Kingdom	Unknown	NotIncluded	#N/A	Non-DCC	57	98.7	ERR337799	PRJEB2779	GCA_900130355.1		FVAW01		Contig	13	5	64.2		4898	2017-03-10T00:00:00Z	ftp://ftp.ncbi.nlm.nih.gov/genomes/all/GCF/900/130/355/GCF_900130355.1_10625_5_68	#N/A	#N/A	#N/A
GCF_900135805.1	GCF-900135805.1	SAMEA2259660	No	No	Yes	abscessus	855	Australia	AUS_AL	DCC1	DCC1	DCC1	5	99.7	ERR459939	PRJEB2779	GCA_900135805.1		FVLT01		Scaffold	13	5	64.1		4888	2017-03-10T00:00:00Z	ftp://ftp.ncbi.nlm.nih.gov/genomes/all/GCF/900/135/805/GCF_900135805.1_11893_6_21	#N/A	Bryant et al 2016	Non-CF
GCF_900139125.1	GCF-900139125.1	SAMEA2142729	No	No	Yes	abscessus	656	USA	UNC_I	DCC1	DCC1	DCC1	5	99.9	ERR349278	PRJEB2779	GCA_900139125.1		FSMK01		Contig	13	5.1	64.1		4905	2016-12-14T00:00:00Z	ftp://ftp.ncbi.nlm.nih.gov/genomes/all/GCF/900/139/125/GCF_900139125.1_10465_1_59	#N/A	Bryant et al 2016	CF
GCF_900139895.1	GCF-900139895.1	SAMEA2148863	No	No	Yes	abscessus	627	USA	UNC_M	DCC1	DCC1	DCC1	5	100	ERR363441	PRJEB2779	GCA_900139895.1		FSNT01		Contig	13	5.1	64.1		4906	2016-12-14T00:00:00Z	ftp://ftp.ncbi.nlm.nih.gov/genomes/all/GCF/900/139/895/GCF_900139895.1_10660_1_35	#N/A	Bryant et al 2016	CF
GCF_900138045.1	GCF-900138045.1	SAMEA2275870	No	No	Yes	abscessus	1144	United Kingdom	BTL_F	Abscessus11	#N/A	Non-DCC	105	99.2	ERR484948	PRJEB2779	GCA_900138045.1		FVQC01		Scaffold	13	5.1	64		4944	2017-03-10T00:00:00Z	ftp://ftp.ncbi.nlm.nih.gov/genomes/all/GCF/900/138/045/GCF_900138045.1_12045_8_33	#N/A	Bryant et al 2016	Non-CF
GCF_900139145.1	GCF-900139145.1	SAMEA2156007	No	No	Yes	massiliense	659	USA	Unknown	NotIncluded	DCC7	DCC7	42	98.6	ERR349279	PRJEB2779	GCA_900139145.1		FVTR01		Contig	13	5.1	64.3		4974	2017-03-10T00:00:00Z	ftp://ftp.ncbi.nlm.nih.gov/genomes/all/GCF/900/139/145/GCF_900139145.1_10465_1_60	#N/A	#N/A	#N/A
GCF_900139725.1	GCF-900139725.1	SAMEA1968765	No	No	Yes	abscessus	718	USA	UNC_AI	DCC1	DCC1	DCC1	5	100	ERR363419	PRJEB2779	GCA_900139725.1		FVUQ01		Scaffold	13	5.1	64.1		4947	2017-03-10T00:00:00Z	ftp://ftp.ncbi.nlm.nih.gov/genomes/all/GCF/900/139/725/GCF_900139725.1_10660_1_13	#N/A	Bryant et al 2016	CF
GCF_900137005.1	GCF-900137005.1	SAMEA2259616	No	No	Yes	abscessus	811	Australia	AUS_V	DCC1	DCC1	DCC1	5	99.9	ERR459822	PRJEB2779	GCA_900137005.1		FSJW01		Scaffold	13	5.1	64.1		4966	2016-12-14T00:00:00Z	ftp://ftp.ncbi.nlm.nih.gov/genomes/all/GCF/900/137/005/GCF_900137005.1_11861_7_76	#N/A	Bryant et al 2016	CF
GCF_900136755.1	GCF-900136755.1	SAMEA2071237	No	No	Yes	massiliense	115	United Kingdom	Unknown	NotIncluded	DCC6	DCC6	39	98.8	ERR337761	PRJEB2779	GCA_900136755.1		FVNQ01		Contig	13	5.1	64.2		5006	2017-03-10T00:00:00Z	ftp://ftp.ncbi.nlm.nih.gov/genomes/all/GCF/900/136/755/GCF_900136755.1_10625_5_30	#N/A	#N/A	#N/A
GCF_900131915.1	GCF-900131915.1	SAMEA2068799	No	No	Yes	abscessus	291	United Kingdom	Unknown	NotIncluded	DCC1	DCC1	5	100	ERR337852	PRJEB2779	GCA_900131915.1		FSBB01		Contig	13	5.1	64.1		4976	2016-12-14T00:00:00Z	ftp://ftp.ncbi.nlm.nih.gov/genomes/all/GCF/900/131/915/GCF_900131915.1_10665_4_36	#N/A	#N/A	#N/A
GCF_900136725.1	GCF-900136725.1	SAMEA2071236	No	No	Yes	massiliense	112	United Kingdom	Unknown	NotIncluded	DCC6	DCC6	39	98.9	ERR337758	PRJEB2779	GCA_900136725.1		FVNN01		Contig	13	5.1	64.2		5015	2017-03-10T00:00:00Z	ftp://ftp.ncbi.nlm.nih.gov/genomes/all/GCF/900/136/725/GCF_900136725.1_10625_5_27	#N/A	#N/A	#N/A
GCF_900136715.1	GCF-900136715.1	SAMEA2070304	No	No	Yes	massiliense	113	United Kingdom	Unknown	NotIncluded	DCC6	DCC6	39	98.9	ERR337759	PRJEB2779	GCA_900136715.1		FVNP01		Contig	13	5.1	64.1		5016	2017-03-10T00:00:00Z	ftp://ftp.ncbi.nlm.nih.gov/genomes/all/GCF/900/136/715/GCF_900136715.1_10625_5_28	#N/A	#N/A	#N/A
GCF_900131645.1	GCF-900131645.1	SAMEA2071362	No	No	Yes	abscessus	277	United Kingdom	Unknown	NotIncluded	#N/A	Non-DCC	125	99.7	ERR337838	PRJEB2779	GCA_900131645.1		FSAR01		Contig	13	5.1	64.2		4998	2016-12-14T00:00:00Z	ftp://ftp.ncbi.nlm.nih.gov/genomes/all/GCF/900/131/645/GCF_900131645.1_10665_4_22	#N/A	#N/A	#N/A
GCF_000270645.1	GCF-000270645.1	SAMN00672657	No	No	Yes	abscessus	6G-0212	USA	6G	NotIncluded	DCC1	DCC1	5	99.9	SRR315386	PRJNA65209	GCA_000270645.1		AKUR01		Contig	13	5.1	64.1		5010	2012-06-19T00:00:00Z	ftp://ftp.ncbi.nlm.nih.gov/genomes/all/GCF/000/270/645/GCF_000270645.1_ASM27064v1	#N/A	#N/A	#N/A
GCF_900137245.1	GCF-900137245.1	SAMEA2275853	No	No	Yes	massiliense	1127	United Kingdom	BIR_H	DCC3	DCC3a	DCC3a	33	98.7	ERR484990	PRJEB2779	GCA_900137245.1		FVOW01		Scaffold	13	5.2	64.1		5057	2017-03-10T00:00:00Z	ftp://ftp.ncbi.nlm.nih.gov/genomes/all/GCF/900/137/245/GCF_900137245.1_12082_5_81	#N/A	Bryant et al 2016	CF
GCF_900140865.1	GCF-900140865.1	SAMEA2144096	No	No	Yes	massiliense	637	USA	UNC_BT	DCC3	DCC3b	DCC3b	37	99.1	ERR373992	PRJEB2779	GCA_900140865.1		FVXF01		Scaffold	13	5.2	64.2		5097	2017-03-10T00:00:00Z	ftp://ftp.ncbi.nlm.nih.gov/genomes/all/GCF/900/140/865/GCF_900140865.1_10702_1_52	#N/A	Bryant et al 2016	CF
GCF_900139175.1	GCF-900139175.1	SAMEA2160979	No	No	Yes	abscessus	676	USA	UNC_AT	DCC1	DCC1	DCC1	5	99.8	ERR349285	PRJEB2779	GCA_900139175.1		FSMP01		Scaffold	13	5.2	64.2		5049	2016-12-14T00:00:00Z	ftp://ftp.ncbi.nlm.nih.gov/genomes/all/GCF/900/139/175/GCF_900139175.1_10465_1_66	#N/A	Bryant et al 2016	CF
GCF_900133845.1	GCF-900133845.1	SAMEA2071538	No	No	Yes	abscessus	397	United Kingdom	SMRL_CY	DCC1	DCC1	DCC1	5	99.8	ERR343226	PRJEB2779	GCA_900133845.1		FVLL01		Contig	13	5.2	64		5072	2017-03-10T00:00:00Z	ftp://ftp.ncbi.nlm.nih.gov/genomes/all/GCF/900/133/845/GCF_900133845.1_10250_1_57	#N/A	Bryant et al 2016	CF
GCF_900134695.1	GCF-900134695.1	SAMEA2069133	No	No	Yes	abscessus	426	United Kingdom	SMRL_X	DCC1	DCC1	DCC1	5	100	ERR340492	PRJEB2779	GCA_900134695.1		FVJW01		Contig	13	5.2	64		5095	2017-03-10T00:00:00Z	ftp://ftp.ncbi.nlm.nih.gov/genomes/all/GCF/900/134/695/GCF_900134695.1_10208_3_1	#N/A	Bryant et al 2016	?
GCF_900137125.1	GCF-900137125.1	SAMEA2275807	No	No	Yes	abscessus	1081	United Kingdom	RHS_X	DCC1	DCC1	DCC1	5	99.7	ERR484958	PRJEB2779	GCA_900137125.1		FSJZ01		Scaffold	13	5.2	64		5094	2016-12-14T00:00:00Z	ftp://ftp.ncbi.nlm.nih.gov/genomes/all/GCF/900/137/125/GCF_900137125.1_12045_8_44	#N/A	Bryant et al 2016	CF
GCF_900134375.1	GCF-900134375.1	SAMEA2275835	No	No	Yes	abscessus	1109	Australia	AUS_B	DCC1	DCC1	DCC1	5	99.9	ERR484984	PRJEB2779	GCA_900134375.1		FSEV01		Scaffold	13	5.2	64.1		5116	2016-12-14T00:00:00Z	ftp://ftp.ncbi.nlm.nih.gov/genomes/all/GCF/900/134/375/GCF_900134375.1_12082_5_75	#N/A	Bryant et al 2016	CF
GCF_001213205.1	GCF-001213205.1	SAMEA1464973	No	No	Yes	abscessus	PAP001	United Kingdom	PAP_018	DCC1	DCC1	DCC1	5	99.9	ERR114982	PRJEB2779	GCA_001213205.1		CSTO01		Scaffold	13	5.3	64.1		5121	2015-03-24T00:00:00Z	ftp://ftp.ncbi.nlm.nih.gov/genomes/all/GCF/001/213/205/GCF_001213205.1_7396_6_49	#N/A	#N/A	CF
GCF_000270565.1	GCF-000270565.1	SAMN00728496	No	No	Yes	abscessus	3A-0930-R	USA	3A	NotIncluded	DCC1	DCC1	5	99.7	SRR350224	PRJNA65169	GCA_000270565.1		AKVB01		Contig	13	5.3	64.1		5195	2012-06-19T00:00:00Z	ftp://ftp.ncbi.nlm.nih.gov/genomes/all/GCF/000/270/565/GCF_000270565.1_ASM27056v1	#N/A	#N/A	#N/A
GCF_000270825.1	GCF-000270825.1	SAMN00728494	Yes, penetration genome	No	Yes	abscessus	3A-0119-R	USA	3A	DCC1	DCC1	DCC1	5	99.7	SRR350220	PRJNA65171	GCA_000270825.1		AKUX01		Contig	13	5.3	64.1		5196	2012-06-19T00:00:00Z	ftp://ftp.ncbi.nlm.nih.gov/genomes/all/GCF/000/270/825/GCF_000270825.1_ASM27082v1	#N/A	#N/A	#N/A
GCF_900137865.1	GCF-900137865.1	SAMEA2275760	No	No	Yes	abscessus	1034	United Kingdom	BIR_P	DCC1	DCC1	DCC1	5	99.8	ERR494893	PRJEB2779	GCA_900137865.1		FVPQ01		Scaffold	13	5.3	64.1		5230	2017-03-10T00:00:00Z	ftp://ftp.ncbi.nlm.nih.gov/genomes/all/GCF/900/137/865/GCF_900137865.1_12163_2_7	#N/A	Bryant et al 2016	CF
GCF_000271065.1	GCF-000271065.1	SAMN00672653	No	No	Yes	massiliense	5S-0422	USA	Unknown	NotIncluded	#N/A	Non-DCC	60	97.8	SRR315378	PRJNA65191	GCA_000271065.1		AKTZ01		Contig	13	5.3	64		5228	2012-06-19T00:00:00Z	ftp://ftp.ncbi.nlm.nih.gov/genomes/all/GCF/000/271/065/GCF_000271065.1_ASM27106v1	#N/A	#N/A	#N/A
GCF_002801365.1	GCF-002801365.1	SAMN07501806	No	No	Yes	abscessus	5465	China	China_abscessus62	Abscessus12	#N/A	Non-DCC	132	99.5	#N/A	PRJNA398137	GCA_002801365.1		NQUB01		Contig	14	4.6	64.3		4444	2017-11-29T00:00:00Z	ftp://ftp.ncbi.nlm.nih.gov/genomes/all/GCF/002/801/365/GCF_002801365.1_ASM280136v1	#N/A	Li2017	#N/A
GCF_900140885.1	GCF-900140885.1	SAMEA2156037	No	No	Yes	abscessus	636	USA	UNC_AH	Abscessus12	#N/A	Non-DCC	194	99.6	ERR373991	PRJEB2779	GCA_900140885.1		FVXG01		Scaffold	14	4.8	64.2		4611	2017-03-10T00:00:00Z	ftp://ftp.ncbi.nlm.nih.gov/genomes/all/GCF/900/140/885/GCF_900140885.1_10702_1_51	#N/A	Bryant et al 2016	CF
GCF_900132545.1	GCF-900132545.1	SAMEA2259686	No	No	Yes	abscessus	881	Australia	AUS_AT	Abscessus12	#N/A	Non-DCC	85	99.5	ERR459959	PRJEB2779	GCA_900132545.1		FSBW01		Scaffold	14	4.8	64.2		4594	2016-12-14T00:00:00Z	ftp://ftp.ncbi.nlm.nih.gov/genomes/all/GCF/900/132/545/GCF_900132545.1_11893_6_42	#N/A	Bryant et al 2016	Non-CF
GCF_900132185.1	GCF-900132185.1	SAMEA2259593	No	No	Yes	massiliense	788	Australia	Unknown	NotIncluded	#N/A	Non-DCC	72	98.7	ERR459799	PRJEB2779	GCA_900132185.1		FVEO01		Scaffold	14	4.8	64.2		4640	2017-03-10T00:00:00Z	ftp://ftp.ncbi.nlm.nih.gov/genomes/all/GCF/900/132/185/GCF_900132185.1_11861_7_53	#N/A	#N/A	#N/A
GCF_002802765.1	GCF-002802765.1	SAMN07501800	No	No	Yes	abscessus	22	China	China_abscessus59	Abscessus12	#N/A	Non-DCC	267	99.3	#N/A	PRJNA398137	GCA_002802765.1		NQUH01		Contig	14	4.8	64.3		4673	2017-11-29T00:00:00Z	ftp://ftp.ncbi.nlm.nih.gov/genomes/all/GCF/002/802/765/GCF_002802765.1_ASM280276v1	#N/A	Li2017	#N/A
GCF_001214225.1	GCF-001214225.1	SAMEA1317717	No	No	Yes	bolletii	PAP160	United Kingdom	#N/A	NotIncluded	#N/A	Non-DCC	196	96.7	#N/A	PRJEB2779	GCA_001214225.1		CSZN01		Scaffold	14	4.8	64.1		4561	2015-03-24T00:00:00Z	ftp://ftp.ncbi.nlm.nih.gov/genomes/all/GCF/001/214/225/GCF_001214225.1_7520_7_40	#N/A	#N/A	#N/A
GCF_900135755.1	GCF-900135755.1	SAMEA2259617	No	No	Yes	massiliense	812	Australia	AUS_W	Massiliense12	#N/A	Non-DCC	54	98.7	ERR459823	PRJEB2779	GCA_900135755.1		FVLH01		Scaffold	14	4.8	64.1		4635	2017-03-10T00:00:00Z	ftp://ftp.ncbi.nlm.nih.gov/genomes/all/GCF/900/135/755/GCF_900135755.1_11861_7_77	#N/A	Bryant et al 2016	CF
GCF_900131525.1	GCF-900131525.1	SAMEA2259687	No	No	Yes	massiliense	882	Australia	AUS_AU	Massiliense8	#N/A	Non-DCC	59	98.8	ERR459960	PRJEB2779	GCA_900131525.1		FVCV01		Scaffold	14	4.8	64.2		4714	2017-03-10T00:00:00Z	ftp://ftp.ncbi.nlm.nih.gov/genomes/all/GCF/900/131/525/GCF_900131525.1_11893_6_44	#N/A	Bryant et al 2016	Non-CF
GCF_001214105.1	GCF-001214105.1	SAMEA1464943	Yes, penetration genome	No	Yes	bolletii	PAP065	United Kingdom	#N/A	NotIncluded	#N/A	Non-DCC	58	98.4	#N/A	PRJEB2779	GCA_001214105.1		CSVQ01		Scaffold	14	4.8	64.1		4640	2015-03-24T00:00:00Z	ftp://ftp.ncbi.nlm.nih.gov/genomes/all/GCF/001/214/105/GCF_001214105.1_7396_7_17	#N/A	#N/A	#N/A
GCF_001213445.1	GCF-001213445.1	SAMEA1464949	No	No	Yes	bolletii	PAP038	United Kingdom	#N/A	NotIncluded	#N/A	Non-DCC	58	98.5	#N/A	PRJEB2779	GCA_001213445.1		CSUX01		Scaffold	14	4.9	64.1		4644	2015-03-24T00:00:00Z	ftp://ftp.ncbi.nlm.nih.gov/genomes/all/GCF/001/213/445/GCF_001213445.1_7396_6_86	#N/A	#N/A	#N/A
GCF_900140415.1	GCF-900140415.1	SAMEA2070669	No	No	Yes	abscessus	329	United Kingdom	Unknown	NotIncluded	#N/A	Non-DCC	136	99.7	ERR337890	PRJEB2779	GCA_900140415.1		FVWG01		Contig	14	4.9	64.2		4693	2017-03-10T00:00:00Z	ftp://ftp.ncbi.nlm.nih.gov/genomes/all/GCF/900/140/415/GCF_900140415.1_10665_4_74	#N/A	#N/A	#N/A
GCF_900131825.1	GCF-900131825.1	SAMEA2259568	Yes, penetration genome	No	Yes	abscessus	763	Australia	AUS_I	Abscessus12	#N/A	Non-DCC	187	99.6	ERR459779	PRJEB2779	GCA_900131825.1		FVCZ01		Scaffold	14	4.9	64.1		4685	2017-03-10T00:00:00Z	ftp://ftp.ncbi.nlm.nih.gov/genomes/all/GCF/900/131/825/GCF_900131825.1_11861_7_32	#N/A	Bryant et al 2016	CF
GCF_900132665.1	GCF-900132665.1	SAMEA2071449	No	No	Yes	abscessus	355	United Kingdom	SMRL_I	Abscessus12	#N/A	Non-DCC	145	99.6	ERR343189	PRJEB2779	GCA_900132665.1		FSCC01		Contig	14	4.9	64.1		4714	2016-12-14T00:00:00Z	ftp://ftp.ncbi.nlm.nih.gov/genomes/all/GCF/900/132/665/GCF_900132665.1_10250_1_15	#N/A	Bryant et al 2016	?
GCF_001213985.1	GCF-001213985.1	SAMEA1464863	No	No	Yes	bolletii	PAP014	United Kingdom	#N/A	NotIncluded	#N/A	Non-DCC	58	98.7	#N/A	PRJEB2779	GCA_001213985.1		CSTZ01		Contig	14	4.9	64.1		4717	2015-03-24T00:00:00Z	ftp://ftp.ncbi.nlm.nih.gov/genomes/all/GCF/001/213/985/GCF_001213985.1_7396_6_62	#N/A	#N/A	#N/A
GCF_900135155.1	GCF-900135155.1	SAMEA2070157	No	No	Yes	abscessus	20	United Kingdom	Unknown	NotIncluded	DCC4	Non-DCC	97	99.3	ERR330770	PRJEB2779	GCA_900135155.1		FSGC01		Contig	14	4.9	64.3		4698	2016-12-14T00:00:00Z	ftp://ftp.ncbi.nlm.nih.gov/genomes/all/GCF/900/135/155/GCF_900135155.1_10625_4_20	#N/A	#N/A	#N/A
GCF_900132245.1	GCF-900132245.1	SAMEA2259671	No	No	Yes	massiliense	866	Australia	AUS_AP	Massiliense12	#N/A	Non-DCC	54	98.7	ERR459948	PRJEB2779	GCA_900132245.1		FVET01		Scaffold	14	4.9	64.1		4722	2017-03-10T00:00:00Z	ftp://ftp.ncbi.nlm.nih.gov/genomes/all/GCF/900/132/245/GCF_900132245.1_11893_6_30	#N/A	Bryant et al 2016	Non-CF
GCF_900131875.1	GCF-900131875.1	SAMEA2259667	No	No	Yes	massiliense	862	Australia	AUS_AP	Massiliense12	#N/A	Non-DCC	54	98.7	ERR459944	PRJEB2779	GCA_900131875.1		FVDV01		Scaffold	14	4.9	64.1		4723	2017-03-10T00:00:00Z	ftp://ftp.ncbi.nlm.nih.gov/genomes/all/GCF/900/131/875/GCF_900131875.1_11893_6_26	#N/A	Bryant et al 2016	Non-CF
GCF_900138895.1	GCF-900138895.1	SAMEA2071619	No	No	Yes	abscessus	484	United Kingdom	RBL_O	Abscessus7	#N/A	Non-DCC	34	99.4	ERR340550	PRJEB2779	GCA_900138895.1		FVTF01		Contig	14	4.9	64.2		4761	2017-03-10T00:00:00Z	ftp://ftp.ncbi.nlm.nih.gov/genomes/all/GCF/900/138/895/GCF_900138895.1_10208_3_59	#N/A	Bryant et al 2016	CF
GCF_900137505.1	GCF-900137505.1	SAMEA2275779	No	No	Yes	abscessus	1053	United Kingdom	LEI_D	Abscessus7	#N/A	Non-DCC	48	99.6	ERR494911	PRJEB2779	GCA_900137505.1		FSKQ01		Scaffold	14	4.9	64.2		4785	2016-12-14T00:00:00Z	ftp://ftp.ncbi.nlm.nih.gov/genomes/all/GCF/900/137/505/GCF_900137505.1_12163_2_26	#N/A	Bryant et al 2016	CF
GCF_900132715.1	GCF-900132715.1	SAMEA2068816	No	yes	Yes	bolletii	342	United Kingdom	Unknown	NotIncluded	#N/A	Non-DCC	61	98.8	ERR343176	PRJEB2779	GCA_900132715.1		FVFU01		Contig	14	5	64.1		4739	2017-03-10T00:00:00Z	ftp://ftp.ncbi.nlm.nih.gov/genomes/all/GCF/900/132/715/GCF_900132715.1_10250_1_2	#N/A	#N/A	#N/A
GCF_900139605.1	GCF-900139605.1	SAMEA1966274	No	No	Yes	massiliense	139	United Kingdom	Unknown	NotIncluded	DCC6	DCC6	39	98.9	ERR337785	PRJEB2779	GCA_900139605.1		FVUO01		Contig	14	5	64.2		4854	2017-03-10T00:00:00Z	ftp://ftp.ncbi.nlm.nih.gov/genomes/all/GCF/900/139/605/GCF_900139605.1_10625_5_54	#N/A	#N/A	#N/A
GCF_003071765.1	GCF-003071765.1	SAMN08931145	No	No	Yes	abscessus	G148	China	Unknown	NotIncluded	#N/A	Non-DCC	275	99.5	#N/A	PRJNA448987	GCA_003071765.1		QDEG01		Scaffold	14	5	64.2		4786	2018-04-25T00:00:00Z	ftp://ftp.ncbi.nlm.nih.gov/genomes/all/GCF/003/071/765/GCF_003071765.1_ASM307176v1	#N/A	Ye2019	#N/A
GCF_003582625.1	GCF-003582625.1	SAMN09917531	No	No	Yes	abscessus	G139	China	Unknown	NotIncluded	#N/A	Non-DCC	28	99.3	#N/A	PRJNA488058	GCA_003582625.1		QXBQ01		Contig	14	5	64.2		4813	2018-09-20T00:00:00Z	ftp://ftp.ncbi.nlm.nih.gov/genomes/all/GCF/003/582/625/GCF_003582625.1_ASM358262v1	#N/A	Ye2019	#N/A
GCF_900130335.1	GCF-900130335.1	SAMEA2070824	No	No	Yes	massiliense	150	United Kingdom	Unknown	NotIncluded	#N/A	Non-DCC	57	98.6	ERR337796	PRJEB2779	GCA_900130335.1		FVBR01		Contig	14	5	64.2		4899	2017-03-10T00:00:00Z	ftp://ftp.ncbi.nlm.nih.gov/genomes/all/GCF/900/130/335/GCF_900130335.1_10625_5_65	#N/A	#N/A	#N/A
GCF_900130305.1	GCF-900130305.1	SAMEA1971044	No	No	Yes	massiliense	147	United Kingdom	Unknown	NotIncluded	#N/A	Non-DCC	57	98.6	ERR337793	PRJEB2779	GCA_900130305.1		FVAI01		Contig	14	5	64.2		4897	2017-03-10T00:00:00Z	ftp://ftp.ncbi.nlm.nih.gov/genomes/all/GCF/900/130/305/GCF_900130305.1_10625_5_62	#N/A	#N/A	#N/A
GCF_900139055.1	GCF-900139055.1	SAMEA2143481	No	No	Yes	abscessus	599	USA	UNC_S	Abscessus12	#N/A	Non-DCC	184	99.8	ERR349271	PRJEB2779	GCA_900139055.1		FVTP01		Scaffold	14	5.1	64.1		4898	2017-03-10T00:00:00Z	ftp://ftp.ncbi.nlm.nih.gov/genomes/all/GCF/900/139/055/GCF_900139055.1_10465_1_52	#N/A	Bryant et al 2016	CF
GCF_900140585.1	GCF-900140585.1	SAMEA2163444	No	No	Yes	massiliense	598	USA	UNC_CP	DCC7	DCC7	DCC7	42	98.6	ERR373966	PRJEB2779	GCA_900140585.1		FVWU01		Scaffold	14	5.1	64.1		4901	2017-03-10T00:00:00Z	ftp://ftp.ncbi.nlm.nih.gov/genomes/all/GCF/900/140/585/GCF_900140585.1_10702_1_25	#N/A	Bryant et al 2016	Non-CF
GCF_900140285.1	GCF-900140285.1	SAMEA2163394	No	No	Yes	abscessus	683	USA	UNC_M	DCC1	DCC1	DCC1	5	100	ERR369166	PRJEB2779	GCA_900140285.1		FSOK01		Scaffold	14	5.1	64.1		4905	2016-12-14T00:00:00Z	ftp://ftp.ncbi.nlm.nih.gov/genomes/all/GCF/900/140/285/GCF_900140285.1_10665_2_92	#N/A	Bryant et al 2016	CF
GCF_900139025.1	GCF-900139025.1	SAMEA2162277	No	No	Yes	abscessus	582	USA	UNC_I	DCC1	DCC1	DCC1	5	99.9	ERR349268	PRJEB2779	GCA_900139025.1		FSME01		Scaffold	14	5.1	64.1		4905	2016-12-14T00:00:00Z	ftp://ftp.ncbi.nlm.nih.gov/genomes/all/GCF/900/139/025/GCF_900139025.1_10465_1_49	#N/A	Bryant et al 2016	CF
GCF_900139255.1	GCF-900139255.1	SAMEA1963842	No	No	Yes	abscessus	703	USA	UNC_BB	DCC1	DCC1	DCC1	5	100	ERR349290	PRJEB2779	GCA_900139255.1		FSMR01		Contig	14	5.1	64.1		4938	2016-12-14T00:00:00Z	ftp://ftp.ncbi.nlm.nih.gov/genomes/all/GCF/900/139/255/GCF_900139255.1_10465_1_71	#N/A	Bryant et al 2016	CF
GCF_900140045.1	GCF-900140045.1	SAMEA2154147	No	No	Yes	abscessus	583	USA	UNC_J	DCC1	DCC1	DCC1	5	100	ERR363412	PRJEB2779	GCA_900140045.1		FVVL01		Scaffold	14	5.1	64.1		4948	2017-03-10T00:00:00Z	ftp://ftp.ncbi.nlm.nih.gov/genomes/all/GCF/900/140/045/GCF_900140045.1_10660_1_6	#N/A	Bryant et al 2016	CF
GCF_900139035.1	GCF-900139035.1	SAMEA2156659	No	No	Yes	abscessus	588	USA	UNC_N	DCC1	DCC1	DCC1	5	99.8	ERR349269	PRJEB2779	GCA_900139035.1		FVTL01		Scaffold	14	5.1	64.2		4958	2017-03-10T00:00:00Z	ftp://ftp.ncbi.nlm.nih.gov/genomes/all/GCF/900/139/035/GCF_900139035.1_10465_1_50	#N/A	Bryant et al 2016	CF
GCF_900132385.1	GCF-900132385.1	SAMEA2070668	No	No	Yes	massiliense	326	United Kingdom	Unknown	NotIncluded	DCC3a	DCC3a	33	98.7	ERR337887	PRJEB2779	GCA_900132385.1		FVFF01		Contig	14	5.1	64.1		5003	2017-03-10T00:00:00Z	ftp://ftp.ncbi.nlm.nih.gov/genomes/all/GCF/900/132/385/GCF_900132385.1_10665_4_71	#N/A	#N/A	#N/A
GCF_900132395.1	GCF-900132395.1	SAMEA2071439	No	No	Yes	massiliense	325	United Kingdom	Unknown	NotIncluded	DCC3a	DCC3a	33	98.7	ERR337886	PRJEB2779	GCA_900132395.1		FVEZ01		Contig	14	5.1	64.1		5003	2017-03-10T00:00:00Z	ftp://ftp.ncbi.nlm.nih.gov/genomes/all/GCF/900/132/395/GCF_900132395.1_10665_4_70	#N/A	#N/A	#N/A
GCF_900132655.1	GCF-900132655.1	SAMEA2070770	No	No	Yes	abscessus	353	United Kingdom	SMRL_CL	DCC1	DCC1	DCC1	5	100	ERR343187	PRJEB2779	GCA_900132655.1		FSCB01		Contig	14	5.1	64.1		4989	2016-12-14T00:00:00Z	ftp://ftp.ncbi.nlm.nih.gov/genomes/all/GCF/900/132/655/GCF_900132655.1_10250_1_13	#N/A	Bryant et al 2016	?
GCF_900134885.1	GCF-900134885.1	SAMEA2070890	No	No	Yes	massiliense	428	United Kingdom	SMRL_CK	DCC6	DCC6	DCC6	39	98.9	ERR340494	PRJEB2779	GCA_900134885.1		FVKD01		Contig	14	5.1	64.1		5016	2017-03-10T00:00:00Z	ftp://ftp.ncbi.nlm.nih.gov/genomes/all/GCF/900/134/885/GCF_900134885.1_10208_3_3	#N/A	Bryant et al 2016	Non-CF
GCF_001215645.1	GCF-001215645.1	SAMEA1464954	No	No	Yes	massiliense	PAP086	United Kingdom	PAP_007	DCC3	DCC3a	DCC3a	33	98.7	ERR115050	PRJEB2779	GCA_001215645.1		CSWO01		Scaffold	14	5.2	64.1		5052	2015-03-24T00:00:00Z	ftp://ftp.ncbi.nlm.nih.gov/genomes/all/GCF/001/215/645/GCF_001215645.1_7396_7_38	#N/A	#N/A	CF
GCF_900138455.1	GCF-900138455.1	SAMEA2266557	No	No	Yes	massiliense	1168_17	United Kingdom	Unknown	NotIncluded	DCC3a	DCC3a	33	98.6	ERR460061	PRJEB2779	GCA_900138455.1		FVRR01		Scaffold	14	5.2	64.1		5066	2017-03-10T00:00:00Z	ftp://ftp.ncbi.nlm.nih.gov/genomes/all/GCF/900/138/455/GCF_900138455.1_11893_7_58	#N/A	#N/A	#N/A
GCF_001216005.1	GCF-001216005.1	SAMEA1464936	No	No	Yes	massiliense	PAP087	United Kingdom	PAP_024	DCC3	DCC3a	DCC3a	33	98.7	ERR115051	PRJEB2779	GCA_001216005.1		CSWQ01		Scaffold	14	5.2	64.1		5053	2015-03-24T00:00:00Z	ftp://ftp.ncbi.nlm.nih.gov/genomes/all/GCF/001/216/005/GCF_001216005.1_7396_7_39	#N/A	#N/A	CF
GCF_001216045.1	GCF-001216045.1	SAMEA1464837	No	No	Yes	massiliense	PAP137	United Kingdom	PAP_024	DCC3	DCC3a	DCC3a	33	98.7	ERR115101	PRJEB2779	GCA_001216045.1		CSYP01		Scaffold	14	5.2	64.1		5055	2015-03-24T00:00:00Z	ftp://ftp.ncbi.nlm.nih.gov/genomes/all/GCF/001/216/045/GCF_001216045.1_7396_8_89	#N/A	#N/A	CF
GCF_001216525.1	GCF-001216525.1	SAMEA1317691	No	No	No	massiliense	PAP164	United Kingdom	PAP_030	DCC3	#N/A	#N/A	33	94.7	ERR119101	PRJEB2779	GCA_001216525.1		CSZQ01		Contig	14	5.2	64.1		4858	2015-03-24T00:00:00Z	ftp://ftp.ncbi.nlm.nih.gov/genomes/all/GCF/001/216/525/GCF_001216525.1_7520_7_44	#N/A	#N/A	CF
GCF_900137925.1	GCF-900137925.1	SAMEA2071626	No	No	Yes	abscessus	508	United Kingdom	AHL_J	DCC1	DCC1	DCC1	5	100	ERR340573	PRJEB2779	GCA_900137925.1		FVPY01		Contig	14	5.2	64.1		5044	2017-03-10T00:00:00Z	ftp://ftp.ncbi.nlm.nih.gov/genomes/all/GCF/900/137/925/GCF_900137925.1_10208_3_83	#N/A	Bryant et al 2016	CF
GCF_900135465.1	GCF-900135465.1	SAMEA1964620	No	No	Yes	abscessus	64	United Kingdom	Unknown	NotIncluded	DCC1	DCC1	5	99.9	ERR330814	PRJEB2779	GCA_900135465.1		FSHA01		Contig	14	5.2	64.1		5054	2016-12-14T00:00:00Z	ftp://ftp.ncbi.nlm.nih.gov/genomes/all/GCF/900/135/465/GCF_900135465.1_10625_4_64	#N/A	#N/A	#N/A
GCF_900135505.1	GCF-900135505.1	SAMEA2070701	No	No	Yes	abscessus	69	United Kingdom	Unknown	NotIncluded	DCC1	DCC1	5	99.9	ERR330819	PRJEB2779	GCA_900135505.1		FSHF01		Scaffold	14	5.2	64.1		5054	2016-12-14T00:00:00Z	ftp://ftp.ncbi.nlm.nih.gov/genomes/all/GCF/900/135/505/GCF_900135505.1_10625_4_69	#N/A	#N/A	#N/A
GCF_900135415.1	GCF-900135415.1	SAMEA2070288	No	No	Yes	abscessus	62	United Kingdom	Unknown	NotIncluded	DCC1	DCC1	5	99.9	ERR330812	PRJEB2779	GCA_900135415.1		FSGY01		Scaffold	14	5.2	64.1		5058	2016-12-14T00:00:00Z	ftp://ftp.ncbi.nlm.nih.gov/genomes/all/GCF/900/135/415/GCF_900135415.1_10625_4_62	#N/A	#N/A	#N/A
GCF_900136185.1	GCF-900136185.1	SAMEA2275717	No	No	Yes	abscessus	991	United Kingdom	RHS_O	DCC1	DCC1	DCC1	5	99.8	ERR494855	PRJEB2779	GCA_900136185.1		FSIG01		Scaffold	14	5.2	64.1		5056	2016-12-14T00:00:00Z	ftp://ftp.ncbi.nlm.nih.gov/genomes/all/GCF/900/136/185/GCF_900136185.1_12163_1_65	#N/A	Bryant et al 2016	CF
GCF_900137145.1	GCF-900137145.1	SAMEA2275631	No	No	Yes	abscessus	1169	United Kingdom	PAP_G	Abscessus14	#N/A	Non-DCC	143	99.5	ERR473271	PRJEB2779	GCA_900137145.1		FSKA01		Scaffold	14	5.2	64.1		5063	2016-12-14T00:00:00Z	ftp://ftp.ncbi.nlm.nih.gov/genomes/all/GCF/900/137/145/GCF_900137145.1_12078_1_66	#N/A	Bryant et al 2016	CF
GCF_900130865.1	GCF-900130865.1	SAMEA2068666	No	No	Yes	massiliense	207	United Kingdom	Unknown	NotIncluded	DCC3a	DCC3a	33	98.7	ERR330872	PRJEB2779	GCA_900130865.1		FVBS01		Contig	14	5.2	64.1		5138	2017-03-10T00:00:00Z	ftp://ftp.ncbi.nlm.nih.gov/genomes/all/GCF/900/130/865/GCF_900130865.1_10665_3_37	#N/A	#N/A	#N/A
GCF_900130835.1	GCF-900130835.1	SAMEA2068665	No	No	Yes	massiliense	204	United Kingdom	Unknown	NotIncluded	DCC3a	DCC3a	33	98.7	ERR330869	PRJEB2779	GCA_900130835.1		FVBE01		Contig	14	5.2	64.1		5134	2017-03-10T00:00:00Z	ftp://ftp.ncbi.nlm.nih.gov/genomes/all/GCF/900/130/835/GCF_900130835.1_10665_3_34	#N/A	#N/A	#N/A
GCF_900135085.1	GCF-900135085.1	SAMEA2071547	No	No	Yes	abscessus	424	United Kingdom	SMRL_X	DCC1	DCC1	DCC1	5	100	ERR343247	PRJEB2779	GCA_900135085.1		FSFY01		Contig	14	5.2	64		5096	2016-12-14T00:00:00Z	ftp://ftp.ncbi.nlm.nih.gov/genomes/all/GCF/900/135/085/GCF_900135085.1_10250_1_84	#N/A	Bryant et al 2016	?
GCF_900134985.1	GCF-900134985.1	SAMEA2069134	No	No	Yes	abscessus	429	United Kingdom	SMRL_AJ	Abscessus8	#N/A	Non-DCC	77	99.3	ERR340495	PRJEB2779	GCA_900134985.1		FSFR01		Contig	14	5.2	64.1		5089	2016-12-14T00:00:00Z	ftp://ftp.ncbi.nlm.nih.gov/genomes/all/GCF/900/134/985/GCF_900134985.1_10208_3_4	#N/A	Bryant et al 2016	?
GCF_900140835.1	GCF-900140835.1	SAMEA2149677	No	No	Yes	abscessus	630	USA	UNC_AC	DCC1	DCC1	DCC1	5	99.9	ERR373987	PRJEB2779	GCA_900140835.1		FSPJ01		Scaffold	14	5.2	64.1		5089	2016-12-14T00:00:00Z	ftp://ftp.ncbi.nlm.nih.gov/genomes/all/GCF/900/140/835/GCF_900140835.1_10702_1_47	#N/A	Bryant et al 2016	CF
GCF_003071685.1	GCF-003071685.1	SAMN08931146	No	No	Yes	abscessus	A73	China	Unknown	NotIncluded	DCC1	DCC1	5	99.8	#N/A	PRJNA448987	GCA_003071685.1		QDEF01		Scaffold	14	5.3	64.2		5172	2018-04-25T00:00:00Z	ftp://ftp.ncbi.nlm.nih.gov/genomes/all/GCF/003/071/685/GCF_003071685.1_ASM307168v1	#N/A	Ye2019	#N/A
GCF_900131125.1	GCF-900131125.1	SAMEA2070541	No	No	Yes	bolletii	227	United Kingdom	Unknown	NotIncluded	#N/A	Non-DCC	87	98.7	ERR330892	PRJEB2779	GCA_900131125.1		FVCE01		Contig	14	5.3	64.1		5111	2017-03-10T00:00:00Z	ftp://ftp.ncbi.nlm.nih.gov/genomes/all/GCF/900/131/125/GCF_900131125.1_10665_3_57	#N/A	#N/A	#N/A
GCF_000523935.1	GCF-000523935.1	SAMN02641620	No	No	Yes	abscessus	MAB_110811_2726	USA	Unknown	NotIncluded	DCC1	DCC1	5	98.3	#N/A	PRJNA203572	GCA_000523935.1		JAOT01		Contig	14	5.3	64		5087	2014-01-27T00:00:00Z	ftp://ftp.ncbi.nlm.nih.gov/genomes/all/GCF/000/523/935/GCF_000523935.1_ASM52393v1	#N/A	#N/A	#N/A
GCF_000524075.1	GCF-000524075.1	SAMN02641605	No	No	Yes	abscessus	103	USA	Unknown	NotIncluded	DCC1	DCC1	5	99.2	#N/A	PRJNA191789	GCA_000524075.1		JAOK01		Contig	14	5.3	64.1		5174	2014-01-27T00:00:00Z	ftp://ftp.ncbi.nlm.nih.gov/genomes/all/GCF/000/524/075/GCF_000524075.1_ASM52407v1	#N/A	#N/A	#N/A
GCF_900136825.1	GCF-900136825.1	SAMEA2071240	No	No	Yes	massiliense	124	United Kingdom	Unknown	NotIncluded	#N/A	Non-DCC	60	98.7	ERR337770	PRJEB2779	GCA_900136825.1		FVNV01		Contig	14	5.5	63.9		5575	2017-03-10T00:00:00Z	ftp://ftp.ncbi.nlm.nih.gov/genomes/all/GCF/900/136/825/GCF_900136825.1_10625_5_39	#N/A	#N/A	#N/A
GCF_900140775.1	GCF-900140775.1	SAMEA2145943	No	yes	Yes	massiliense	628	USA	UNC_BJ	Massiliense12	#N/A	Non-DCC	121	98.8	ERR373985	PRJEB2779	GCA_900140775.1		FVXD01		Scaffold	15	4.7	64.3		4472	2017-03-10T00:00:00Z	ftp://ftp.ncbi.nlm.nih.gov/genomes/all/GCF/900/140/775/GCF_900140775.1_10702_1_45	#N/A	Bryant et al 2016	CF
GCF_017175175.1	GCF-017175175.1	SAMN16581381	No	No	Yes	bolletii	GD37	Canada	GD37	NotIncluded	#N/A	Non-DCC	232	98.2	#N/A	PRJNA669041	GCA_017175175.1		JADLKZ01		Contig	15	4.8	64.2		4558	2021-03-05T00:00:00Z	ftp://ftp.ncbi.nlm.nih.gov/genomes/all/GCF/017/175/175/GCF_017175175.1_ASM1717517v1	#N/A	#N/A	#N/A
GCF_003071885.1	GCF-003071885.1	SAMN08931138	No	No	Yes	massiliense	G85	China	Unknown	NotIncluded	DCC3b	DCC3b	37	98.8	#N/A	PRJNA448987	GCA_003071885.1		QDEM01		Contig	15	4.8	64.3		4641	2018-04-25T00:00:00Z	ftp://ftp.ncbi.nlm.nih.gov/genomes/all/GCF/003/071/885/GCF_003071885.1_ASM307188v1	#N/A	Ye2019	#N/A
GCF_900132495.1	GCF-900132495.1	SAMEA2259595	No	No	Yes	massiliense	790	Australia	Unknown	NotIncluded	#N/A	Non-DCC	72	98.8	ERR459801	PRJEB2779	GCA_900132495.1		FVFN01		Scaffold	15	4.8	64.2		4632	2017-03-10T00:00:00Z	ftp://ftp.ncbi.nlm.nih.gov/genomes/all/GCF/900/132/495/GCF_900132495.1_11861_7_55	#N/A	#N/A	#N/A
GCF_900131845.1	GCF-900131845.1	SAMEA2259696	No	No	Yes	abscessus	891	Australia	AUS_AX	Abscessus12	#N/A	Non-DCC	217	99.7	ERR459863	PRJEB2779	GCA_900131845.1		FSBA01		Scaffold	15	4.8	64.2		4602	2016-12-14T00:00:00Z	ftp://ftp.ncbi.nlm.nih.gov/genomes/all/GCF/900/131/845/GCF_900131845.1_11861_8_25	#N/A	Bryant et al 2016	Non-CF
GCF_900140245.1	GCF-900140245.1	SAMEA2162857	No	No	Yes	abscessus	533	Denmark	DEN_L	Abscessus12	#N/A	Non-DCC	174	99.5	ERR369148	PRJEB2779	GCA_900140245.1		FVVV01		Contig	15	4.8	64.2		4665	2017-03-10T00:00:00Z	ftp://ftp.ncbi.nlm.nih.gov/genomes/all/GCF/900/140/245/GCF_900140245.1_10665_2_74	#N/A	Bryant et al 2016	CF
GCF_001215465.1	GCF-001215465.1	SAMEA1464966	No	No	Yes	bolletii	PAP131	United Kingdom	#N/A	NotIncluded	#N/A	Non-DCC	58	98.6	#N/A	PRJEB2779	GCA_001215465.1		CSYJ01		Scaffold	15	4.8	64.1		4643	2015-03-24T00:00:00Z	ftp://ftp.ncbi.nlm.nih.gov/genomes/all/GCF/001/215/465/GCF_001215465.1_7396_8_83	#N/A	#N/A	#N/A
GCF_900131475.1	GCF-900131475.1	SAMEA2259566	No	No	Yes	abscessus	761	Australia	AUS_I	Abscessus12	#N/A	Non-DCC	187	99.5	ERR459777	PRJEB2779	GCA_900131475.1		FVDU01		Scaffold	15	4.9	64.1		4674	2017-03-10T00:00:00Z	ftp://ftp.ncbi.nlm.nih.gov/genomes/all/GCF/900/131/475/GCF_900131475.1_11861_7_29	#N/A	Bryant et al 2016	CF
GCF_900134835.1	GCF-900134835.1	SAMEA2070898	No	No	Yes	massiliense	452	United Kingdom	SMRL_BU	Massiliense1	#N/A	Non-DCC	138	98.4	ERR340518	PRJEB2779	GCA_900134835.1		FVKE01		Contig	15	4.9	64.3		4703	2017-03-10T00:00:00Z	ftp://ftp.ncbi.nlm.nih.gov/genomes/all/GCF/900/134/835/GCF_900134835.1_10208_3_27	#N/A	Bryant et al 2016	?
GCF_900134425.1	GCF-900134425.1	SAMEA2275681	No	No	Yes	bolletii	959	United Kingdom	Unknown	NotIncluded	#N/A	Non-DCC	41	98.7	ERR490695	PRJEB2779	GCA_900134425.1		FVJE01		Scaffold	15	4.9	64.2		4655	2017-03-10T00:00:00Z	ftp://ftp.ncbi.nlm.nih.gov/genomes/all/GCF/900/134/425/GCF_900134425.1_12163_1_35	#N/A	#N/A	#N/A
GCF_900134585.1	GCF-900134585.1	SAMEA2275696	No	No	Yes	abscessus	970	United Kingdom	LEI_G	Abscessus7	#N/A	Non-DCC	34	99.4	ERR494836	PRJEB2779	GCA_900134585.1		FVJP01		Scaffold	15	4.9	64.2		4715	2017-03-10T00:00:00Z	ftp://ftp.ncbi.nlm.nih.gov/genomes/all/GCF/900/134/585/GCF_900134585.1_12163_1_46	#N/A	Bryant et al 2016	CF
GCF_900134525.1	GCF-900134525.1	SAMEA2275691	No	No	Yes	abscessus	965	United Kingdom	LEI_G	Abscessus7	#N/A	Non-DCC	34	99.4	ERR490701	PRJEB2779	GCA_900134525.1		FSEZ01		Scaffold	15	4.9	64.2		4723	2016-12-14T00:00:00Z	ftp://ftp.ncbi.nlm.nih.gov/genomes/all/GCF/900/134/525/GCF_900134525.1_12163_1_41	#N/A	Bryant et al 2016	CF
GCF_900137025.1	GCF-900137025.1	SAMEA2259618	No	yes	Yes	massiliense	813	Australia	AUS_X	Massiliense6	#N/A	Non-DCC	46	98.5	ERR459824	PRJEB2779	GCA_900137025.1		FVOC01		Scaffold	15	4.9	64.2		4714	2017-03-10T00:00:00Z	ftp://ftp.ncbi.nlm.nih.gov/genomes/all/GCF/900/137/025/GCF_900137025.1_11861_7_78	#N/A	Bryant et al 2016	CF
GCF_900130575.1	GCF-900130575.1	SAMEA2070429	No	No	Yes	massiliense	182	United Kingdom	SMRL_Z	DCC3	DCC3a	DCC3a	33	98.9	ERR330847	PRJEB2779	GCA_900130575.1		FVAZ01		Contig	15	4.9	64.2		4763	2017-03-10T00:00:00Z	ftp://ftp.ncbi.nlm.nih.gov/genomes/all/GCF/900/130/575/GCF_900130575.1_10060_8_12	#N/A	Bryant et al 2016	CF
GCF_900132725.1	GCF-900132725.1	SAMEA2068956	No	No	Yes	massiliense	360	United Kingdom	SMRL_Z	DCC3	DCC3a	DCC3a	33	98.9	ERR343194	PRJEB2779	GCA_900132725.1		FVFV01		Scaffold	15	4.9	64.2		4768	2017-03-10T00:00:00Z	ftp://ftp.ncbi.nlm.nih.gov/genomes/all/GCF/900/132/725/GCF_900132725.1_10250_1_20	#N/A	Bryant et al 2016	CF
GCF_900134595.1	GCF-900134595.1	SAMEA2275702	No	No	Yes	abscessus	976	United Kingdom	RHS_A	DCC4	DCC4	DCC4	101	99.4	ERR494841	PRJEB2779	GCA_900134595.1		FSFB01		Scaffold	15	4.9	64.3		4718	2016-12-14T00:00:00Z	ftp://ftp.ncbi.nlm.nih.gov/genomes/all/GCF/900/134/595/GCF_900134595.1_12163_1_51	#N/A	Bryant et al 2016	CF
GCF_900137815.1	GCF-900137815.1	SAMEA2275810	No	No	Yes	abscessus	1084	United Kingdom	RHS_A	DCC4	DCC4	DCC4	101	99.3	ERR494939	PRJEB2779	GCA_900137815.1		FVPU01		Scaffold	15	4.9	64.3		4713	2017-03-10T00:00:00Z	ftp://ftp.ncbi.nlm.nih.gov/genomes/all/GCF/900/137/815/GCF_900137815.1_12163_2_56	#N/A	Bryant et al 2016	CF
GCF_900141135.1	GCF-900141135.1	SAMEA2145116	No	No	Yes	massiliense	681	USA	Unknown	NotIncluded	DCC7	DCC7	103	97.5	ERR374014	PRJEB2779	GCA_900141135.1		FVXQ01		Contig	15	4.9	64.2		4790	2017-03-10T00:00:00Z	ftp://ftp.ncbi.nlm.nih.gov/genomes/all/GCF/900/141/135/GCF_900141135.1_10702_1_74	#N/A	#N/A	#N/A
GCF_900134165.1	GCF-900134165.1	SAMEA2071199	No	No	Yes	abscessus	79	United Kingdom	Unknown	NotIncluded	DCC4	DCC4	101	99.3	ERR330829	PRJEB2779	GCA_900134165.1		FVJF01		Contig	15	4.9	64.3		4719	2017-03-10T00:00:00Z	ftp://ftp.ncbi.nlm.nih.gov/genomes/all/GCF/900/134/165/GCF_900134165.1_10625_4_79	#N/A	#N/A	#N/A
GCF_900132215.1	GCF-900132215.1	SAMEA2259668	No	No	Yes	massiliense	863	Australia	AUS_AP	Massiliense12	#N/A	Non-DCC	54	98.6	ERR459945	PRJEB2779	GCA_900132215.1		FVEQ01		Scaffold	15	4.9	64.1		4719	2017-03-10T00:00:00Z	ftp://ftp.ncbi.nlm.nih.gov/genomes/all/GCF/900/132/215/GCF_900132215.1_11893_6_27	#N/A	Bryant et al 2016	Non-CF
GCF_900134315.1	GCF-900134315.1	SAMEA2259675	No	No	Yes	massiliense	870	Australia	AUS_AP	Massiliense12	#N/A	Non-DCC	54	98.6	ERR459951	PRJEB2779	GCA_900134315.1		FVJJ01		Scaffold	15	4.9	64.1		4718	2017-03-10T00:00:00Z	ftp://ftp.ncbi.nlm.nih.gov/genomes/all/GCF/900/134/315/GCF_900134315.1_11893_6_34	#N/A	Bryant et al 2016	Non-CF
GCF_003581945.1	GCF-003581945.1	SAMN09917572	No	No	Yes	abscessus	G205	China	Unknown	NotIncluded	#N/A	Non-DCC	273	99.7	#N/A	PRJNA488058	GCA_003581945.1		QXAJ01		Scaffold	15	4.9	64.1		4750	2018-09-20T00:00:00Z	ftp://ftp.ncbi.nlm.nih.gov/genomes/all/GCF/003/581/945/GCF_003581945.1_ASM358194v1	#N/A	Ye2019	#N/A
GCF_900139735.1	GCF-900139735.1	SAMEA2154749	No	No	Yes	abscessus	614	USA	UNC_D	DCC4	DCC4	Non-DCC	97	99.3	ERR363423	PRJEB2779	GCA_900139735.1		FVUT01		Scaffold	15	4.9	64.3		4745	2017-03-10T00:00:00Z	ftp://ftp.ncbi.nlm.nih.gov/genomes/all/GCF/900/139/735/GCF_900139735.1_10660_1_17	#N/A	Bryant et al 2016	CF
GCF_900140635.1	GCF-900140635.1	SAMEA2157017	No	No	Yes	massiliense	603	USA	UNC_CC	DCC7	DCC7	DCC7	103	98.4	ERR373970	PRJEB2779	GCA_900140635.1		FVWS01		Scaffold	15	5	64.2		4822	2017-03-10T00:00:00Z	ftp://ftp.ncbi.nlm.nih.gov/genomes/all/GCF/900/140/635/GCF_900140635.1_10702_1_29	#N/A	Bryant et al 2016	Non-CF
GCF_900137535.1	GCF-900137535.1	SAMEA2275782	No	No	Yes	bolletii	1056	United Kingdom	Unknown	NotIncluded	#N/A	Non-DCC	114	98.7	ERR494914	PRJEB2779	GCA_900137535.1		FVPE01		Scaffold	15	5	64.1		4764	2017-03-10T00:00:00Z	ftp://ftp.ncbi.nlm.nih.gov/genomes/all/GCF/900/137/535/GCF_900137535.1_12163_2_29	#N/A	#N/A	#N/A
GCF_900130785.1	GCF-900130785.1	SAMEA1969055	No	No	Yes	abscessus	199	United Kingdom	Unknown	NotIncluded	#N/A	Non-DCC	55	99.4	ERR330864	PRJEB2779	GCA_900130785.1		FVAU01		Contig	15	5	64.2		4732	2017-03-10T00:00:00Z	ftp://ftp.ncbi.nlm.nih.gov/genomes/all/GCF/900/130/785/GCF_900130785.1_10665_3_29	#N/A	#N/A	#N/A
GCF_900132355.1	GCF-900132355.1	SAMEA2071438	No	No	Yes	bolletii	322	United Kingdom	Unknown	NotIncluded	#N/A	Non-DCC	61	98.8	ERR337883	PRJEB2779	GCA_900132355.1		FVFG01		Contig	15	5	64.1		4738	2017-03-10T00:00:00Z	ftp://ftp.ncbi.nlm.nih.gov/genomes/all/GCF/900/132/355/GCF_900132355.1_10665_4_67	#N/A	#N/A	#N/A
GCF_900132005.1	GCF-900132005.1	SAMEA2068801	No	No	Yes	abscessus	297	United Kingdom	Unknown	NotIncluded	#N/A	Non-DCC	55	99.4	ERR337858	PRJEB2779	GCA_900132005.1		FVEB01		Contig	15	5	64.2		4732	2017-03-10T00:00:00Z	ftp://ftp.ncbi.nlm.nih.gov/genomes/all/GCF/900/132/005/GCF_900132005.1_10665_4_42	#N/A	#N/A	#N/A
GCF_900131565.1	GCF-900131565.1	SAMEA2071360	No	yes	Yes	bolletii	268	United Kingdom	Unknown	NotIncluded	#N/A	Non-DCC	61	98.8	ERR337829	PRJEB2779	GCA_900131565.1		FVDP01		Scaffold	15	5	64.1		4735	2017-03-10T00:00:00Z	ftp://ftp.ncbi.nlm.nih.gov/genomes/all/GCF/900/131/565/GCF_900131565.1_10665_4_13	#N/A	#N/A	#N/A
GCF_900134245.1	GCF-900134245.1	SAMEA2259636	No	No	Yes	abscessus	831	Australia	AUS_AD	Abscessus12	#N/A	Non-DCC	228	99.3	ERR459837	PRJEB2779	GCA_900134245.1		FVJC01		Scaffold	15	5	64.1		4776	2017-03-10T00:00:00Z	ftp://ftp.ncbi.nlm.nih.gov/genomes/all/GCF/900/134/245/GCF_900134245.1_11861_7_91	#N/A	Bryant et al 2016	CF
GCF_900137035.1	GCF-900137035.1	SAMEA2259638	No	No	Yes	abscessus	833	Australia	AUS_AD	Abscessus12	#N/A	Non-DCC	228	99.4	ERR459839	PRJEB2779	GCA_900137035.1		FVOD01		Scaffold	15	5	64.1		4770	2017-03-10T00:00:00Z	ftp://ftp.ncbi.nlm.nih.gov/genomes/all/GCF/900/137/035/GCF_900137035.1_11861_7_93	#N/A	Bryant et al 2016	CF
GCF_900135795.1	GCF-900135795.1	SAMEA2259637	No	No	Yes	abscessus	832	Australia	AUS_AD	Abscessus12	#N/A	Non-DCC	228	99.5	ERR459838	PRJEB2779	GCA_900135795.1		FVAD01		Scaffold	15	5	64.1		4774	2017-03-10T00:00:00Z	ftp://ftp.ncbi.nlm.nih.gov/genomes/all/GCF/900/135/795/GCF_900135795.1_11861_7_92	#N/A	Bryant et al 2016	CF
GCF_900139995.1	GCF-900139995.1	SAMEA2150262	No	yes	Yes	bolletii	528	Denmark	Unknown	NotIncluded	#N/A	Non-DCC	67	98.7	ERR363457	PRJEB2779	GCA_900139995.1		FSNZ01		Scaffold	15	5	64.1		4821	2016-12-14T00:00:00Z	ftp://ftp.ncbi.nlm.nih.gov/genomes/all/GCF/900/139/995/GCF_900139995.1_10660_1_51	#N/A	#N/A	#N/A
GCF_900139445.1	GCF-900139445.1	SAMEA2070588	No	No	Yes	massiliense	6	United Kingdom	Unknown	NotIncluded	#N/A	Non-DCC	115	98.9	ERR330756	PRJEB2779	GCA_900139445.1		FVUD01		Contig	15	5	64.2		4812	2017-03-10T00:00:00Z	ftp://ftp.ncbi.nlm.nih.gov/genomes/all/GCF/900/139/445/GCF_900139445.1_10625_4_6	#N/A	#N/A	#N/A
GCF_900134405.1	GCF-900134405.1	SAMEA2275675	No	No	Yes	massiliense	953	United Kingdom	BIR_Q	DCC3	DCC3a	DCC3a	33	98.6	ERR490690	PRJEB2779	GCA_900134405.1		FVJD01		Scaffold	15	5	64		4869	2017-03-10T00:00:00Z	ftp://ftp.ncbi.nlm.nih.gov/genomes/all/GCF/900/134/405/GCF_900134405.1_12163_1_29	#N/A	Bryant et al 2016	CF
GCF_900139535.1	GCF-900139535.1	SAMEA2070412	No	No	Yes	abscessus	131	United Kingdom	Unknown	NotIncluded	#N/A	Non-DCC	106	99.5	ERR337777	PRJEB2779	GCA_900139535.1		FSNH01		Contig	15	5	64.1		4833	2016-12-14T00:00:00Z	ftp://ftp.ncbi.nlm.nih.gov/genomes/all/GCF/900/139/535/GCF_900139535.1_10625_5_46	#N/A	#N/A	#N/A
GCF_900135425.1	GCF-900135425.1	SAMEA2071193	No	No	Yes	massiliense	58	United Kingdom	Unknown	NotIncluded	#N/A	Non-DCC	56	98.1	ERR330808	PRJEB2779	GCA_900135425.1		FVKZ01		Contig	15	5	64.1		4844	2017-03-10T00:00:00Z	ftp://ftp.ncbi.nlm.nih.gov/genomes/all/GCF/900/135/425/GCF_900135425.1_10625_4_58	#N/A	#N/A	#N/A
GCF_900133445.1	GCF-900133445.1	SAMEA2070287	No	No	Yes	massiliense	59	United Kingdom	Unknown	NotIncluded	#N/A	Non-DCC	56	98.4	ERR330809	PRJEB2779	GCA_900133445.1		FVHO01		Contig	15	5	64.1		4859	2017-03-10T00:00:00Z	ftp://ftp.ncbi.nlm.nih.gov/genomes/all/GCF/900/133/445/GCF_900133445.1_10625_4_59	#N/A	#N/A	#N/A
GCF_900133675.1	GCF-900133675.1	SAMEA2275665	No	No	Yes	massiliense	943	United Kingdom	RHS_M	Massiliense15	#N/A	Non-DCC	56	98.3	ERR490682	PRJEB2779	GCA_900133675.1		FVHT01		Scaffold	15	5	64.1		4867	2017-03-10T00:00:00Z	ftp://ftp.ncbi.nlm.nih.gov/genomes/all/GCF/900/133/675/GCF_900133675.1_12163_1_21	#N/A	Bryant et al 2016	CF
GCF_900139415.1	GCF-900139415.1	SAMEA2070592	No	No	Yes	abscessus	18	United Kingdom	Unknown	NotIncluded	DCC1	DCC1	5	99.9	ERR330768	PRJEB2779	GCA_900139415.1		FVUB01		Contig	15	5	64.2		4870	2017-03-10T00:00:00Z	ftp://ftp.ncbi.nlm.nih.gov/genomes/all/GCF/900/139/415/GCF_900139415.1_10625_4_18	#N/A	#N/A	#N/A
GCF_900135175.1	GCF-900135175.1	SAMEA2070159	No	No	Yes	massiliense	26	United Kingdom	Unknown	NotIncluded	DCC3b	DCC3b	37	99.1	ERR330776	PRJEB2779	GCA_900135175.1		FVLC01		Contig	15	5	64.1		4920	2017-03-10T00:00:00Z	ftp://ftp.ncbi.nlm.nih.gov/genomes/all/GCF/900/135/175/GCF_900135175.1_10625_4_26	#N/A	#N/A	#N/A
GCF_900132615.1	GCF-900132615.1	SAMEA2070673	No	No	Yes	abscessus	341	United Kingdom	SMRL_CZ	Abscessus15	#N/A	Non-DCC	29	99.5	ERR343175	PRJEB2779	GCA_900132615.1		FVFO01		Contig	15	5	64.1		4872	2017-03-10T00:00:00Z	ftp://ftp.ncbi.nlm.nih.gov/genomes/all/GCF/900/132/615/GCF_900132615.1_10250_1_1	#N/A	Bryant et al 2016	?
GCF_900132915.1	GCF-900132915.1	SAMEA2259657	No	No	Yes	abscessus	852	Australia	AUS_AL	DCC1	DCC1	DCC1	5	99.9	ERR459854	PRJEB2779	GCA_900132915.1		FVGH01		Scaffold	15	5	64.1		4902	2017-03-10T00:00:00Z	ftp://ftp.ncbi.nlm.nih.gov/genomes/all/GCF/900/132/915/GCF_900132915.1_11861_8_16	#N/A	Bryant et al 2016	Non-CF
GCF_900133175.1	GCF-900133175.1	SAMEA2275814	No	No	Yes	abscessus	1088	Australia	AUS_AY	DCC1	DCC1	DCC1	5	99.9	ERR484980	PRJEB2779	GCA_900133175.1		FSCT01		Scaffold	15	5.1	64.1		4925	2016-12-14T00:00:00Z	ftp://ftp.ncbi.nlm.nih.gov/genomes/all/GCF/900/133/175/GCF_900133175.1_12082_5_71	#N/A	Bryant et al 2016	Non-CF
GCF_900139505.1	GCF-900139505.1	SAMEA2070819	No	No	Yes	abscessus	129	United Kingdom	Unknown	NotIncluded	#N/A	Non-DCC	28	99.7	ERR337775	PRJEB2779	GCA_900139505.1		FSNG01		Scaffold	15	5.1	64.1		4945	2016-12-14T00:00:00Z	ftp://ftp.ncbi.nlm.nih.gov/genomes/all/GCF/900/139/505/GCF_900139505.1_10625_5_44	#N/A	#N/A	#N/A
GCF_900140715.1	GCF-900140715.1	SAMEA2145082	No	No	Yes	abscessus	615	USA	UNC_U	DCC1	DCC1	DCC1	5	100	ERR373977	PRJEB2779	GCA_900140715.1		FSPF01		Scaffold	15	5.1	64.1		4925	2016-12-14T00:00:00Z	ftp://ftp.ncbi.nlm.nih.gov/genomes/all/GCF/900/140/715/GCF_900140715.1_10702_1_36	#N/A	Bryant et al 2016	CF
GCF_900140905.1	GCF-900140905.1	SAMEA2145213	No	No	Yes	abscessus	638	USA	UNC_AI	DCC1	DCC1	DCC1	5	100	ERR373993	PRJEB2779	GCA_900140905.1		FSPM01		Scaffold	15	5.1	64.1		4934	2016-12-14T00:00:00Z	ftp://ftp.ncbi.nlm.nih.gov/genomes/all/GCF/900/140/905/GCF_900140905.1_10702_1_53	#N/A	Bryant et al 2016	CF
GCF_900139935.1	GCF-900139935.1	SAMEA2157297	No	No	Yes	abscessus	667	USA	UNC_AI	DCC1	DCC1	DCC1	5	100	ERR363443	PRJEB2779	GCA_900139935.1		FSNV01		Scaffold	15	5.1	64.1		4934	2016-12-14T00:00:00Z	ftp://ftp.ncbi.nlm.nih.gov/genomes/all/GCF/900/139/935/GCF_900139935.1_10660_1_37	#N/A	Bryant et al 2016	CF
GCF_003582405.1	GCF-003582405.1	SAMN09917546	No	No	Yes	abscessus	G169	China	Unknown	NotIncluded	#N/A	Non-DCC	303	99	#N/A	PRJNA488058	GCA_003582405.1		QXBF01		Contig	15	5.1	64		4914	2018-09-20T00:00:00Z	ftp://ftp.ncbi.nlm.nih.gov/genomes/all/GCF/003/582/405/GCF_003582405.1_ASM358240v1	#N/A	Ye2019	#N/A
GCF_900138735.1	GCF-900138735.1	SAMEA2069138	No	No	Yes	massiliense	441	United Kingdom	SMRL_AX	Massiliense6	#N/A	Non-DCC	46	98.6	ERR340507	PRJEB2779	GCA_900138735.1		FVSX01		Contig	15	5.1	64.1		4951	2017-03-10T00:00:00Z	ftp://ftp.ncbi.nlm.nih.gov/genomes/all/GCF/900/138/735/GCF_900138735.1_10208_3_16	#N/A	Bryant et al 2016	Non-CF
GCF_900132375.1	GCF-900132375.1	SAMEA2068810	No	No	Yes	massiliense	324	United Kingdom	Unknown	NotIncluded	DCC3a	DCC3a	33	98.7	ERR337885	PRJEB2779	GCA_900132375.1		FVFE01		Contig	15	5.1	64.1		5008	2017-03-10T00:00:00Z	ftp://ftp.ncbi.nlm.nih.gov/genomes/all/GCF/900/132/375/GCF_900132375.1_10665_4_69	#N/A	#N/A	#N/A
GCF_900139775.1	GCF-900139775.1	SAMEA2156457	No	No	Yes	massiliense	651	USA	UNC_CN	DCC7	DCC7	DCC7	42	98.7	ERR363429	PRJEB2779	GCA_900139775.1		FVUY01		Scaffold	15	5.1	64.3		5022	2017-03-10T00:00:00Z	ftp://ftp.ncbi.nlm.nih.gov/genomes/all/GCF/900/139/775/GCF_900139775.1_10660_1_23	#N/A	Bryant et al 2016	Non-CF
GCF_900133115.1	GCF-900133115.1	SAMEA2259723	No	No	Yes	abscessus	918	United Kingdom	LEI_C	DCC1	DCC1	DCC1	5	99.8	ERR459986	PRJEB2779	GCA_900133115.1		FSCS01		Scaffold	15	5.1	64.1		4981	2016-12-14T00:00:00Z	ftp://ftp.ncbi.nlm.nih.gov/genomes/all/GCF/900/133/115/GCF_900133115.1_11893_6_70	#N/A	Bryant et al 2016	CF
GCF_900131185.1	GCF-900131185.1	SAMEA2071301	No	No	Yes	abscessus	235	United Kingdom	Unknown	NotIncluded	#N/A	Non-DCC	30	99.4	ERR330900	PRJEB2779	GCA_900131185.1		FRZX01		Contig	15	5.2	64.1		4982	2016-12-14T00:00:00Z	ftp://ftp.ncbi.nlm.nih.gov/genomes/all/GCF/900/131/185/GCF_900131185.1_10665_3_65	#N/A	#N/A	#N/A
GCF_001213405.1	GCF-001213405.1	SAMEA1464906	No	No	Yes	massiliense	PAP039	United Kingdom	PAP_007	DCC3	DCC3a	DCC3a	33	98.7	ERR115003	PRJEB2779	GCA_001213405.1		CSUZ01		Scaffold	15	5.2	64.1		5057	2015-03-24T00:00:00Z	ftp://ftp.ncbi.nlm.nih.gov/genomes/all/GCF/001/213/405/GCF_001213405.1_7396_6_87	#N/A	#N/A	CF
GCF_900140225.1	GCF-900140225.1	SAMEA2156827	No	No	Yes	massiliense	728	United Kingdom	PAP_A	DCC3	DCC3a	DCC3a	33	98.7	ERR369170	PRJEB2779	GCA_900140225.1		FVVY01		Contig	15	5.2	64.1		5068	2017-03-10T00:00:00Z	ftp://ftp.ncbi.nlm.nih.gov/genomes/all/GCF/900/140/225/GCF_900140225.1_10665_2_96	#N/A	Bryant et al 2016	?
GCF_001212965.1	GCF-001212965.1	SAMEA1464938	No	No	Yes	massiliense	PAP023	United Kingdom	PAP_009	DCC3	DCC3a	DCC3a	33	98.7	ERR114987	PRJEB2779	GCA_001212965.1		CSUJ01		Scaffold	15	5.2	64.1		5059	2015-03-24T00:00:00Z	ftp://ftp.ncbi.nlm.nih.gov/genomes/all/GCF/001/212/965/GCF_001212965.1_7396_6_71	#N/A	#N/A	CF
GCF_900134195.1	GCF-900134195.1	SAMEA2259549	No	No	Yes	abscessus	744	Australia	AUS_B	DCC1	DCC1	DCC1	5	99.3	ERR459761	PRJEB2779	GCA_900134195.1		FSEJ01		Scaffold	15	5.2	64.1		5042	2016-12-14T00:00:00Z	ftp://ftp.ncbi.nlm.nih.gov/genomes/all/GCF/900/134/195/GCF_900134195.1_11861_7_13	#N/A	Bryant et al 2016	CF
GCF_900135535.1	GCF-900135535.1	SAMEA2071196	No	No	Yes	abscessus	70	United Kingdom	Unknown	NotIncluded	DCC1	DCC1	5	99.9	ERR330820	PRJEB2779	GCA_900135535.1		FSHG01		Scaffold	15	5.2	64.1		5054	2016-12-14T00:00:00Z	ftp://ftp.ncbi.nlm.nih.gov/genomes/all/GCF/900/135/535/GCF_900135535.1_10625_4_70	#N/A	#N/A	#N/A
GCF_900133785.1	GCF-900133785.1	SAMEA2275668	No	No	Yes	bolletii	946	United Kingdom	Unknown	NotIncluded	#N/A	Non-DCC	64	98.6	ERR490685	PRJEB2779	GCA_900133785.1		FVID01		Scaffold	15	5.2	64.1		5031	2017-03-10T00:00:00Z	ftp://ftp.ncbi.nlm.nih.gov/genomes/all/GCF/900/133/785/GCF_900133785.1_12163_1_24	#N/A	#N/A	#N/A
GCF_900134335.1	GCF-900134335.1	SAMEA2275676	Yes, penetration genome	No	Yes	bolletii	954	United Kingdom	Unknown	NotIncluded	#N/A	Non-DCC	64	98.7	ERR484967	PRJEB2779	GCA_900134335.1		FWCL01		Scaffold	15	5.2	64.1		5030	2017-03-16T00:00:00Z	ftp://ftp.ncbi.nlm.nih.gov/genomes/all/GCF/900/134/335/GCF_900134335.1_12082_5_58	#N/A	#N/A	#N/A
GCF_900137165.1	GCF-900137165.1	SAMEA2275632	No	No	Yes	abscessus	1170	United Kingdom	PAP_G	Abscessus14	#N/A	Non-DCC	143	99.5	ERR473272	PRJEB2779	GCA_900137165.1		FVOP01		Scaffold	15	5.2	64.1		5066	2017-03-10T00:00:00Z	ftp://ftp.ncbi.nlm.nih.gov/genomes/all/GCF/900/137/165/GCF_900137165.1_12078_1_67	#N/A	Bryant et al 2016	CF
GCF_900133975.1	GCF-900133975.1	SAMEA2070788	No	No	Yes	abscessus	410	United Kingdom	SMRL_CY	DCC1	DCC1	DCC1	5	99.8	ERR343236	PRJEB2779	GCA_900133975.1		FSEC01		Contig	15	5.2	64		5075	2016-12-14T00:00:00Z	ftp://ftp.ncbi.nlm.nih.gov/genomes/all/GCF/900/133/975/GCF_900133975.1_10250_1_70	#N/A	Bryant et al 2016	CF
GCF_900135055.1	GCF-900135055.1	SAMEA2070892	No	No	Yes	abscessus	434	United Kingdom	SMRL_X	DCC1	DCC1	DCC1	5	100	ERR340500	PRJEB2779	GCA_900135055.1		FVKP01		Contig	15	5.2	64		5098	2017-03-10T00:00:00Z	ftp://ftp.ncbi.nlm.nih.gov/genomes/all/GCF/900/135/055/GCF_900135055.1_10208_3_9	#N/A	Bryant et al 2016	?
GCF_900133045.1	GCF-900133045.1	SAMEA2259714	No	No	Yes	bolletii	909	United Kingdom	Unknown	NotIncluded	#N/A	Non-DCC	64	98.6	ERR459980	PRJEB2779	GCA_900133045.1		FSCP01		Scaffold	15	5.2	64.1		5062	2016-12-14T00:00:00Z	ftp://ftp.ncbi.nlm.nih.gov/genomes/all/GCF/900/133/045/GCF_900133045.1_11893_6_64	#N/A	#N/A	#N/A
GCF_015023935.1	GCF-015023935.1	SAMN11100999	No	No	Yes	abscessus	JHN_AB_0016_1	USA	JHN_AB_0016	NotIncluded	#N/A	Non-DCC	28	99.5	SRR9027958	PRJNA523365	GCA_015023935.1		JACVDM01		Contig	15	5.3	64.3		5098	2020-10-27T00:00:00Z	ftp://ftp.ncbi.nlm.nih.gov/genomes/all/GCF/015/023/935/GCF_015023935.1_ASM1502393v1	#N/A	Bronson2021	#N/A
GCF_900136125.1	GCF-900136125.1	SAMEA2275721	No	No	Yes	massiliense	995	United Kingdom	BIR_AD	Massiliense14	#N/A	Non-DCC	63	98	ERR494859	PRJEB2779	GCA_900136125.1		FVMM01		Scaffold	15	5.5	63.9		5416	2017-03-10T00:00:00Z	ftp://ftp.ncbi.nlm.nih.gov/genomes/all/GCF/900/136/125/GCF_900136125.1_12163_1_69	#N/A	Bryant et al 2016	CF
GCF_002802595.1	GCF-002802595.1	SAMN07501823	No	No	Yes	abscessus	5864	China	China_abscessus91	Abscessus12	#N/A	Non-DCC	280	98.8	#N/A	PRJNA398137	GCA_002802595.1		NQTK01		Contig	16	4.7	64.3		4541	2017-11-29T00:00:00Z	ftp://ftp.ncbi.nlm.nih.gov/genomes/all/GCF/002/802/595/GCF_002802595.1_ASM280259v1	#N/A	Li2017	#N/A
GCF_900140985.1	GCF-900140985.1	SAMEA2159217	No	No	Yes	abscessus	658	USA	UNC_AQ	Abscessus12	#N/A	Non-DCC	184	99.9	ERR374003	PRJEB2779	GCA_900140985.1		FSPS01		Scaffold	16	4.8	64.2		4589	2016-12-14T00:00:00Z	ftp://ftp.ncbi.nlm.nih.gov/genomes/all/GCF/900/140/985/GCF_900140985.1_10702_1_63	#N/A	Bryant et al 2016	CF
GCF_900135745.1	GCF-900135745.1	SAMEA2259631	No	No	Yes	massiliense	826	Australia	AUS_AB	Massiliense11	#N/A	Non-DCC	52	98.7	ERR459832	PRJEB2779	GCA_900135745.1		FVLK01		Scaffold	16	4.8	64.1		4595	2017-03-10T00:00:00Z	ftp://ftp.ncbi.nlm.nih.gov/genomes/all/GCF/900/135/745/GCF_900135745.1_11861_7_86	#N/A	Bryant et al 2016	CF
GCF_000523955.1	GCF-000523955.1	SAMN02641619	No	No	Yes	abscessus	MAB_110811_1470	USA	Unknown	NotIncluded	#N/A	Non-DCC	45	96.9	#N/A	PRJNA203571	GCA_000523955.1		JAOU01		Contig	16	4.8	64.2		4572	2014-01-27T00:00:00Z	ftp://ftp.ncbi.nlm.nih.gov/genomes/all/GCF/000/523/955/GCF_000523955.1_ASM52395v1	#N/A	#N/A	#N/A
GCF_900137835.1	GCF-900137835.1	SAMEA2275841	No	No	Yes	massiliense	1115	Australia	AUS_W	Massiliense12	#N/A	Non-DCC	54	98.8	ERR494958	PRJEB2779	GCA_900137835.1		FVPR01		Scaffold	16	4.8	64.1		4633	2017-03-10T00:00:00Z	ftp://ftp.ncbi.nlm.nih.gov/genomes/all/GCF/900/137/835/GCF_900137835.1_12163_2_75	#N/A	Bryant et al 2016	CF
GCF_900132985.1	GCF-900132985.1	SAMEA2259650	No	No	Yes	bolletii	845	Australia	Unknown	NotIncluded	#N/A	Non-DCC	66	98	ERR459930	PRJEB2779	GCA_900132985.1		FSCN01		Scaffold	16	4.8	64.1		4621	2016-12-14T00:00:00Z	ftp://ftp.ncbi.nlm.nih.gov/genomes/all/GCF/900/132/985/GCF_900132985.1_11893_6_12	#N/A	#N/A	#N/A
GCF_003581675.1	GCF-003581675.1	SAMN09917596	No	No	Yes	abscessus	G213	China	Unknown	NotIncluded	DCC4	DCC4	101	99.3	#N/A	PRJNA488058	GCA_003581675.1		QWZR01		Contig	16	4.9	64.3		4641	2018-09-20T00:00:00Z	ftp://ftp.ncbi.nlm.nih.gov/genomes/all/GCF/003/581/675/GCF_003581675.1_ASM358167v1	#N/A	Ye2019	#N/A
GCF_900135655.1	GCF-900135655.1	SAMEA2259561	No	No	Yes	abscessus	756	Australia	AUS_E	Abscessus12	#N/A	Non-DCC	184	99.8	ERR459772	PRJEB2779	GCA_900135655.1		FSHQ01		Scaffold	16	4.9	64.2		4743	2016-12-14T00:00:00Z	ftp://ftp.ncbi.nlm.nih.gov/genomes/all/GCF/900/135/655/GCF_900135655.1_11861_7_24	#N/A	Bryant et al 2016	CF
GCF_002799645.1	GCF-002799645.1	SAMN07501942	No	No	Yes	massiliense	A63	China	China_massiliense12	DCC3	DCC3a	DCC3a	33	98.9	#N/A	PRJNA398137	GCA_002799645.1		NQOY01		Contig	16	4.9	64.2		4777	2017-11-29T00:00:00Z	ftp://ftp.ncbi.nlm.nih.gov/genomes/all/GCF/002/799/645/GCF_002799645.1_ASM279964v1	#N/A	Li2017	#N/A
GCF_001212905.1	GCF-001212905.1	SAMEA1464849	No	No	Yes	bolletii	PAP013	United Kingdom	#N/A	NotIncluded	#N/A	Non-DCC	58	98.7	#N/A	PRJEB2779	GCA_001212905.1		CSUB01		Scaffold	16	4.9	64.1		4719	2015-03-24T00:00:00Z	ftp://ftp.ncbi.nlm.nih.gov/genomes/all/GCF/001/212/905/GCF_001212905.1_7396_6_61	#N/A	#N/A	#N/A
GCF_900133485.1	GCF-900133485.1	SAMEA2259604	No	yes	Yes	massiliense	799	Australia	AUS_P	DCC3	DCC3a	DCC3a	33	98.6	ERR459810	PRJEB2779	GCA_900133485.1		FVHL01		Scaffold	16	4.9	64.1		4794	2017-03-10T00:00:00Z	ftp://ftp.ncbi.nlm.nih.gov/genomes/all/GCF/900/133/485/GCF_900133485.1_11861_7_64	#N/A	Bryant et al 2016	CF
GCF_900136265.1	GCF-900136265.1	SAMEA2275737	No	No	Yes	abscessus	1011	United Kingdom	RHS_N	DCC4	DCC4	DCC4	101	99.2	ERR494872	PRJEB2779	GCA_900136265.1		FSIO01		Scaffold	16	4.9	64.3		4704	2016-12-14T00:00:00Z	ftp://ftp.ncbi.nlm.nih.gov/genomes/all/GCF/900/136/265/GCF_900136265.1_12163_1_82	#N/A	Bryant et al 2016	CF
GCF_900137315.1	GCF-900137315.1	SAMEA2275751	No	No	Yes	abscessus	1025	United Kingdom	RHS_N	DCC4	DCC4	DCC4	101	99.2	ERR494885	PRJEB2779	GCA_900137315.1		FVOZ01		Scaffold	16	4.9	64.3		4716	2017-03-10T00:00:00Z	ftp://ftp.ncbi.nlm.nih.gov/genomes/all/GCF/900/137/315/GCF_900137315.1_12163_1_95	#N/A	Bryant et al 2016	CF
GCF_900134135.1	GCF-900134135.1	SAMEA2070704	No	No	Yes	abscessus	78	United Kingdom	Unknown	NotIncluded	DCC4	DCC4	101	99.3	ERR330828	PRJEB2779	GCA_900134135.1		FVIX01		Contig	16	4.9	64.3		4719	2017-03-10T00:00:00Z	ftp://ftp.ncbi.nlm.nih.gov/genomes/all/GCF/900/134/135/GCF_900134135.1_10625_4_78	#N/A	#N/A	#N/A
GCF_900135225.1	GCF-900135225.1	SAMEA2071186	No	No	Yes	bolletii	37	United Kingdom	Unknown	NotIncluded	#N/A	Non-DCC	113	98.7	ERR330787	PRJEB2779	GCA_900135225.1		FSGJ01		Contig	16	4.9	64.1		4698	2016-12-14T00:00:00Z	ftp://ftp.ncbi.nlm.nih.gov/genomes/all/GCF/900/135/225/GCF_900135225.1_10625_4_37	#N/A	#N/A	#N/A
GCF_900130565.1	GCF-900130565.1	SAMEA2259562	No	No	Yes	abscessus	757	Australia	AUS_F	Abscessus12	#N/A	Non-DCC	217	99.7	ERR459773	PRJEB2779	GCA_900130565.1		FVBF01		Scaffold	16	4.9	64.1		4704	2017-03-10T00:00:00Z	ftp://ftp.ncbi.nlm.nih.gov/genomes/all/GCF/900/130/565/GCF_900130565.1_11861_7_25	#N/A	Bryant et al 2016	CF
GCF_900133015.1	GCF-900133015.1	SAMEA2259673	No	No	Yes	massiliense	868	Australia	AUS_AP	Massiliense12	#N/A	Non-DCC	54	98.7	ERR459949	PRJEB2779	GCA_900133015.1		FVGN01		Scaffold	16	4.9	64.1		4721	2017-03-10T00:00:00Z	ftp://ftp.ncbi.nlm.nih.gov/genomes/all/GCF/900/133/015/GCF_900133015.1_11893_6_32	#N/A	Bryant et al 2016	Non-CF
GCF_900137455.1	GCF-900137455.1	SAMEA2275754	No	No	Yes	abscessus	1028	United Kingdom	BIR_V	DCC4	DCC4	Non-DCC	97	99.3	ERR494888	PRJEB2779	GCA_900137455.1		FSKM01		Scaffold	16	4.9	64.3		4716	2016-12-14T00:00:00Z	ftp://ftp.ncbi.nlm.nih.gov/genomes/all/GCF/900/137/455/GCF_900137455.1_12163_2_2	#N/A	Bryant et al 2016	CF
GCF_900134255.1	GCF-900134255.1	SAMEA2259624	No	No	Yes	abscessus	819	Australia	AUS_Z	Abscessus12	#N/A	Non-DCC	70	99.3	ERR459849	PRJEB2779	GCA_900134255.1		FSEP01		Scaffold	16	4.9	64.1		4763	2016-12-14T00:00:00Z	ftp://ftp.ncbi.nlm.nih.gov/genomes/all/GCF/900/134/255/GCF_900134255.1_11861_8_11	#N/A	Bryant et al 2016	CF
GCF_900141445.1	GCF-900141445.1	SAMEA2259700	No	No	Yes	abscessus	895	Ireland	SVH_I	DCC4	DCC4	DCC4	101	99.3	ERR459969	PRJEB2779	GCA_900141445.1		FVYI01		Scaffold	16	4.9	64.3		4759	2017-03-10T00:00:00Z	ftp://ftp.ncbi.nlm.nih.gov/genomes/all/GCF/900/141/445/GCF_900141445.1_11893_6_53	#N/A	Bryant et al 2016	CF
GCF_002142915.1	GCF-002142915.1	SAMN06806041	No	No	Yes	massiliense	FLAC012	USA	Unknown	NotIncluded	DCC7	DCC7	42	98.5	SRR5483266	PRJNA315990	GCA_002142915.1		NEGW01		Contig	16	5	64.2		4791	2017-05-16T00:00:00Z	ftp://ftp.ncbi.nlm.nih.gov/genomes/all/GCF/002/142/915/GCF_002142915.1_ASM214291v1	#N/A	Caverly2016	#N/A
GCF_900133795.1	GCF-900133795.1	SAMEA2275649	No	No	Yes	bolletii	927	United Kingdom	Unknown	NotIncluded	#N/A	Non-DCC	114	98.2	ERR494832	PRJEB2779	GCA_900133795.1		FVIF01		Scaffold	16	5	64.1		4769	2017-03-10T00:00:00Z	ftp://ftp.ncbi.nlm.nih.gov/genomes/all/GCF/900/133/795/GCF_900133795.1_12163_1_5	#N/A	#N/A	#N/A
GCF_900131975.1	GCF-900131975.1	SAMEA2071369	No	No	Yes	abscessus	298	United Kingdom	Unknown	NotIncluded	#N/A	Non-DCC	55	99.4	ERR337859	PRJEB2779	GCA_900131975.1		FSBF01		Contig	16	5	64.2		4735	2016-12-14T00:00:00Z	ftp://ftp.ncbi.nlm.nih.gov/genomes/all/GCF/900/131/975/GCF_900131975.1_10665_4_43	#N/A	#N/A	#N/A
GCF_002800135.1	GCF-002800135.1	SAMN07501909	No	No	Yes	massiliense	183	China	China_massiliense18	DCC3	DCC3a	DCC3a	33	98.8	#N/A	PRJNA398137	GCA_002800135.1		NQQE01		Contig	16	5	64.1		4823	2017-11-29T00:00:00Z	ftp://ftp.ncbi.nlm.nih.gov/genomes/all/GCF/002/800/135/GCF_002800135.1_ASM280013v1	#N/A	Li2017	#N/A
GCF_900132345.1	GCF-900132345.1	SAMEA2068809	Yes, penetration genome	No	Yes	bolletii	321	United Kingdom	Unknown	NotIncluded	#N/A	Non-DCC	61	98.8	ERR337882	PRJEB2779	GCA_900132345.1		FSBO01		Contig	16	5	64.1		4738	2016-12-14T00:00:00Z	ftp://ftp.ncbi.nlm.nih.gov/genomes/all/GCF/900/132/345/GCF_900132345.1_10665_4_66	#N/A	#N/A	#N/A
GCF_900132015.1	GCF-900132015.1	SAMEA2070659	No	No	Yes	abscessus	299	United Kingdom	Unknown	NotIncluded	#N/A	Non-DCC	55	99.4	ERR337860	PRJEB2779	GCA_900132015.1		FSBD01		Contig	16	5	64.2		4732	2016-12-14T00:00:00Z	ftp://ftp.ncbi.nlm.nih.gov/genomes/all/GCF/900/132/015/GCF_900132015.1_10665_4_44	#N/A	#N/A	#N/A
GCF_900132905.1	GCF-900132905.1	SAMEA2259633	No	No	Yes	abscessus	828	Australia	AUS_AD	Abscessus12	#N/A	Non-DCC	228	99.5	ERR459834	PRJEB2779	GCA_900132905.1		FSCK01		Scaffold	16	5	64.1		4774	2016-12-14T00:00:00Z	ftp://ftp.ncbi.nlm.nih.gov/genomes/all/GCF/900/132/905/GCF_900132905.1_11861_7_88	#N/A	Bryant et al 2016	CF
GCF_900139945.1	GCF-900139945.1	SAMEA2163108	No	No	Yes	abscessus	534	Denmark	DEN_AD	Abscessus12	#N/A	Non-DCC	174	99.6	ERR363450	PRJEB2779	GCA_900139945.1		FVVH01		Contig	16	5	64.1		4784	2017-03-10T00:00:00Z	ftp://ftp.ncbi.nlm.nih.gov/genomes/all/GCF/900/139/945/GCF_900139945.1_10660_1_44	#N/A	Bryant et al 2016	CF
GCF_003071745.1	GCF-003071745.1	SAMN08931150	No	No	Yes	abscessus	G170	China	Unknown	NotIncluded	#N/A	Non-DCC	53	99.4	#N/A	PRJNA448987	GCA_003071745.1		QDEC01		Contig	16	5	64.2		4806	2018-04-25T00:00:00Z	ftp://ftp.ncbi.nlm.nih.gov/genomes/all/GCF/003/071/745/GCF_003071745.1_ASM307174v1	#N/A	Ye2019	#N/A
GCF_900137695.1	GCF-900137695.1	SAMEA2275798	No	No	Yes	massiliense	1072	United Kingdom	RHS_M	Massiliense15	#N/A	Non-DCC	56	98	ERR494928	PRJEB2779	GCA_900137695.1		FVPO01		Scaffold	16	5	64.1		4844	2017-03-10T00:00:00Z	ftp://ftp.ncbi.nlm.nih.gov/genomes/all/GCF/900/137/695/GCF_900137695.1_12163_2_45	#N/A	Bryant et al 2016	CF
GCF_900135445.1	GCF-900135445.1	SAMEA2070699	No	No	Yes	massiliense	60	United Kingdom	Unknown	NotIncluded	#N/A	Non-DCC	56	98.1	ERR330810	PRJEB2779	GCA_900135445.1		FVKY01		Contig	16	5	64.1		4844	2017-03-10T00:00:00Z	ftp://ftp.ncbi.nlm.nih.gov/genomes/all/GCF/900/135/445/GCF_900135445.1_10625_4_60	#N/A	#N/A	#N/A
GCF_900137115.1	GCF-900137115.1	SAMEA2259641	No	No	Yes	abscessus	836	Australia	AUS_AE	DCC1	DCC1	DCC1	5	100	ERR459922	PRJEB2779	GCA_900137115.1		FVOM01		Scaffold	16	5.1	64.1		4908	2017-03-10T00:00:00Z	ftp://ftp.ncbi.nlm.nih.gov/genomes/all/GCF/900/137/115/GCF_900137115.1_11893_6_3	#N/A	Bryant et al 2016	CF
GCF_002802735.1	GCF-002802735.1	SAMN07501804	No	No	Yes	abscessus	2425	China	China_abscessus66	Abscessus12	#N/A	Non-DCC	151	99.5	#N/A	PRJNA398137	GCA_002802735.1		NQUD01		Contig	16	5.1	64		4848	2017-11-29T00:00:00Z	ftp://ftp.ncbi.nlm.nih.gov/genomes/all/GCF/002/802/735/GCF_002802735.1_ASM280273v1	#N/A	Li2017	#N/A
GCF_900134925.1	GCF-900134925.1	SAMEA2070900	No	No	Yes	bolletii	458	United Kingdom	Unknown	NotIncluded	#N/A	Non-DCC	76	98.2	ERR340524	PRJEB2779	GCA_900134925.1		FVKK01		Contig	16	5.1	64.1		4893	2017-03-10T00:00:00Z	ftp://ftp.ncbi.nlm.nih.gov/genomes/all/GCF/900/134/925/GCF_900134925.1_10208_3_33	#N/A	#N/A	#N/A
GCF_900139275.1	GCF-900139275.1	SAMEA1973117	No	No	Yes	abscessus	721	USA	UNC_BR	DCC1	DCC1	DCC1	5	99.9	ERR349293	PRJEB2779	GCA_900139275.1		FSMU01		Contig	16	5.1	64.2		4893	2016-12-14T00:00:00Z	ftp://ftp.ncbi.nlm.nih.gov/genomes/all/GCF/900/139/275/GCF_900139275.1_10465_1_74	#N/A	Bryant et al 2016	CF
GCF_003582525.1	GCF-003582525.1	SAMN09917537	No	No	Yes	abscessus	G149	China	Unknown	NotIncluded	#N/A	Non-DCC	47	99.3	#N/A	PRJNA488058	GCA_003582525.1		QXBL01		Contig	16	5.1	64.1		4924	2018-09-20T00:00:00Z	ftp://ftp.ncbi.nlm.nih.gov/genomes/all/GCF/003/582/525/GCF_003582525.1_ASM358252v1	#N/A	Ye2019	#N/A
GCF_003072295.1	GCF-003072295.1	SAMN08931126	No	No	Yes	massiliense	G207	China	Unknown	NotIncluded	#N/A	Non-DCC	46	98.7	#N/A	PRJNA448987	GCA_003072295.1		QDEW01		Contig	16	5.1	64.1		4937	2018-04-25T00:00:00Z	ftp://ftp.ncbi.nlm.nih.gov/genomes/all/GCF/003/072/295/GCF_003072295.1_ASM307229v1	#N/A	Ye2019	#N/A
GCF_900134855.1	GCF-900134855.1	SAMEA2069143	No	No	Yes	abscessus	456	United Kingdom	SMRL_CW	DCC1	DCC1	DCC1	5	99.9	ERR340522	PRJEB2779	GCA_900134855.1		FSFM01		Scaffold	16	5.1	64.1		4998	2016-12-14T00:00:00Z	ftp://ftp.ncbi.nlm.nih.gov/genomes/all/GCF/900/134/855/GCF_900134855.1_10208_3_31	#N/A	Bryant et al 2016	?
GCF_001214645.1	GCF-001214645.1	SAMEA1464853	No	No	Yes	massiliense	PAP072	United Kingdom	PAP_007	DCC3	DCC3a	DCC3a	33	98.7	ERR115036	PRJEB2779	GCA_001214645.1		CSWA01		Scaffold	16	5.2	64.1		5053	2015-03-24T00:00:00Z	ftp://ftp.ncbi.nlm.nih.gov/genomes/all/GCF/001/214/645/GCF_001214645.1_7396_7_24	#N/A	#N/A	CF
GCF_001216805.1	GCF-001216805.1	SAMEA1464883	No	No	Yes	massiliense	PAP136	United Kingdom	PAP_009	DCC3	DCC3a	DCC3a	33	98.7	ERR115100	PRJEB2779	GCA_001216805.1		CSYQ01		Scaffold	16	5.2	64.1		5057	2015-03-24T00:00:00Z	ftp://ftp.ncbi.nlm.nih.gov/genomes/all/GCF/001/216/805/GCF_001216805.1_7396_8_88	#N/A	#N/A	CF
GCF_900138305.1	GCF-900138305.1	SAMEA2266542	No	No	Yes	massiliense	1168_2	United Kingdom	Unknown	NotIncluded	DCC3a	DCC3a	33	98.6	ERR460046	PRJEB2779	GCA_900138305.1		FVRB01		Scaffold	16	5.2	64.1		5064	2017-03-10T00:00:00Z	ftp://ftp.ncbi.nlm.nih.gov/genomes/all/GCF/900/138/305/GCF_900138305.1_11893_7_42	#N/A	#N/A	#N/A
GCF_001214725.1	GCF-001214725.1	SAMEA1464908	No	No	Yes	massiliense	PAP078	United Kingdom	PAP_030	DCC3	DCC3a	DCC3a	33	98.6	ERR115042	PRJEB2779	GCA_001214725.1		CSWF01		Scaffold	16	5.2	64.1		5050	2015-03-24T00:00:00Z	ftp://ftp.ncbi.nlm.nih.gov/genomes/all/GCF/001/214/725/GCF_001214725.1_7396_7_30	#N/A	#N/A	CF
GCF_900140685.1	GCF-900140685.1	SAMEA2156508	No	No	Yes	abscessus	606	USA	UNC_BV	DCC1	DCC1	DCC1	5	100	ERR373972	PRJEB2779	GCA_900140685.1		FSPA01		Scaffold	16	5.2	64.1		5046	2016-12-14T00:00:00Z	ftp://ftp.ncbi.nlm.nih.gov/genomes/all/GCF/900/140/685/GCF_900140685.1_10702_1_31	#N/A	Bryant et al 2016	Non-CF
GCF_900135485.1	GCF-900135485.1	SAMEA1965955	No	No	Yes	abscessus	66	United Kingdom	Unknown	NotIncluded	DCC1	DCC1	5	99.9	ERR330816	PRJEB2779	GCA_900135485.1		FSHC01		Contig	16	5.2	64.1		5054	2016-12-14T00:00:00Z	ftp://ftp.ncbi.nlm.nih.gov/genomes/all/GCF/900/135/485/GCF_900135485.1_10625_4_66	#N/A	#N/A	#N/A
GCF_900137305.1	GCF-900137305.1	SAMEA2275752	No	No	Yes	abscessus	1026	United Kingdom	RHS_O	DCC1	DCC1	DCC1	5	99.9	ERR494886	PRJEB2779	GCA_900137305.1		FVPC01		Scaffold	16	5.2	64.1		5056	2017-03-10T00:00:00Z	ftp://ftp.ncbi.nlm.nih.gov/genomes/all/GCF/900/137/305/GCF_900137305.1_12163_1_96	#N/A	Bryant et al 2016	CF
GCF_900135495.1	GCF-900135495.1	SAMEA2070289	No	No	Yes	abscessus	65	United Kingdom	Unknown	NotIncluded	DCC1	DCC1	5	99.9	ERR330815	PRJEB2779	GCA_900135495.1		FSHB01		Contig	16	5.2	64.1		5060	2016-12-14T00:00:00Z	ftp://ftp.ncbi.nlm.nih.gov/genomes/all/GCF/900/135/495/GCF_900135495.1_10625_4_65	#N/A	#N/A	#N/A
GCF_900135475.1	GCF-900135475.1	SAMEA2070290	No	No	Yes	abscessus	68	United Kingdom	Unknown	NotIncluded	DCC1	DCC1	5	99.9	ERR330818	PRJEB2779	GCA_900135475.1		FSHE01		Contig	16	5.2	64.1		5054	2016-12-14T00:00:00Z	ftp://ftp.ncbi.nlm.nih.gov/genomes/all/GCF/900/135/475/GCF_900135475.1_10625_4_68	#N/A	#N/A	#N/A
GCF_900139805.1	GCF-900139805.1	SAMEA2149268	No	No	Yes	abscessus	643	USA	UNC_BK	DCC5	DCC5	DCC5	23	99.4	ERR363431	PRJEB2779	GCA_900139805.1		FSNQ01		Scaffold	16	5.2	64.1		5042	2016-12-14T00:00:00Z	ftp://ftp.ncbi.nlm.nih.gov/genomes/all/GCF/900/139/805/GCF_900139805.1_10660_1_25	#N/A	Bryant et al 2016	CF
GCF_002800665.2	GCF-002800665.2	SAMN07501869	No	No	Yes	abscessus	A38	China	Unknown	NotIncluded	DCC1	DCC1	5	99.8	#N/A	PRJNA398137	GCA_002800665.2		NQRS02		Contig	16	5.2	64.2		5065	2017-11-29T00:00:00Z	ftp://ftp.ncbi.nlm.nih.gov/genomes/all/GCF/002/800/665/GCF_002800665.2_ASM280066v2	#N/A	Li2017	#N/A
GCF_900137425.1	GCF-900137425.1	SAMEA2275772	No	No	Yes	abscessus	1046	United Kingdom	RHS_X	DCC1	DCC1	DCC1	5	99.9	ERR494905	PRJEB2779	GCA_900137425.1		FSKN01		Scaffold	16	5.2	64		5085	2016-12-14T00:00:00Z	ftp://ftp.ncbi.nlm.nih.gov/genomes/all/GCF/900/137/425/GCF_900137425.1_12163_2_20	#N/A	Bryant et al 2016	CF
GCF_900138145.1	GCF-900138145.1	SAMEA2275849	No	No	Yes	abscessus	1123	United Kingdom	RVI_BK	DCC1	DCC1	DCC1	5	100	ERR484989	PRJEB2779	GCA_900138145.1		FVQI01		Scaffold	16	5.2	64		5097	2017-03-10T00:00:00Z	ftp://ftp.ncbi.nlm.nih.gov/genomes/all/GCF/900/138/145/GCF_900138145.1_12082_5_80	#N/A	Bryant et al 2016	CF
GCF_900141435.1	GCF-900141435.1	SAMEA2259701	No	No	Yes	abscessus	896	Ireland	SVH_Q	DCC1	DCC1	DCC1	5	99.7	ERR459970	PRJEB2779	GCA_900141435.1		FVYJ01		Scaffold	16	5.2	64.1		5073	2017-03-10T00:00:00Z	ftp://ftp.ncbi.nlm.nih.gov/genomes/all/GCF/900/141/435/GCF_900141435.1_11893_6_54	#N/A	Bryant et al 2016	CF
GCF_900139715.1	GCF-900139715.1	SAMEA2153606	No	No	Yes	massiliense	519	Denmark	DEN_T	Massiliense6	#N/A	Non-DCC	46	98.6	ERR363422	PRJEB2779	GCA_900139715.1		FVUV01		Scaffold	16	5.2	64.1		5110	2017-03-10T00:00:00Z	ftp://ftp.ncbi.nlm.nih.gov/genomes/all/GCF/900/139/715/GCF_900139715.1_10660_1_16	#N/A	Bryant et al 2016	CF
GCF_900134455.1	GCF-900134455.1	SAMEA2275677	No	No	Yes	abscessus	955	United Kingdom	BIR_K	DCC1	DCC1	DCC1	5	99.8	ERR490691	PRJEB2779	GCA_900134455.1		FWCP01		Scaffold	16	5.3	64		5123	2017-03-16T00:00:00Z	ftp://ftp.ncbi.nlm.nih.gov/genomes/all/GCF/900/134/455/GCF_900134455.1_12163_1_30	#N/A	Bryant et al 2016	CF
GCF_900132775.1	GCF-900132775.1	SAMEA2071445	No	No	Yes	abscessus	343	United Kingdom	SMRL_BL	Abscessus7	#N/A	Non-DCC	48	99.6	ERR343177	PRJEB2779	GCA_900132775.1		FSCF01		Contig	16	5.3	64		5161	2016-12-14T00:00:00Z	ftp://ftp.ncbi.nlm.nih.gov/genomes/all/GCF/900/132/775/GCF_900132775.1_10250_1_3	#N/A	Bryant et al 2016	?
GCF_900136455.1	GCF-900136455.1	SAMEA2069155	No	No	Yes	massiliense	492	United Kingdom	LTH_B	Massiliense15	#N/A	Non-DCC	56	98.4	ERR340558	PRJEB2779	GCA_900136455.1		FVNA01		Contig	16	5.3	64		5165	2017-03-10T00:00:00Z	ftp://ftp.ncbi.nlm.nih.gov/genomes/all/GCF/900/136/455/GCF_900136455.1_10208_3_67	#N/A	Bryant et al 2016	CF
GCF_000271145.1	GCF-000271145.1	SAMN00672662	No	No	Yes	abscessus	6G-1108	USA	6G	NotIncluded	DCC1	DCC1	5	99.9	SRR315396	PRJNA65207	GCA_000271145.1		AKUH01		Contig	16	5.3	64.1		5239	2012-06-19T00:00:00Z	ftp://ftp.ncbi.nlm.nih.gov/genomes/all/GCF/000/271/145/GCF_000271145.1_ASM27114v1	#N/A	#N/A	#N/A
GCF_900139305.1	GCF-900139305.1	SAMEA2143533	No	No	Yes	abscessus	725	United Kingdom	UNC_BE	DCC1	DCC1	DCC1	5	100	ERR349295	PRJEB2779	GCA_900139305.1		FSMV01		Scaffold	16	5.3	64		5224	2016-12-14T00:00:00Z	ftp://ftp.ncbi.nlm.nih.gov/genomes/all/GCF/900/139/305/GCF_900139305.1_10465_1_76	#N/A	Bryant et al 2016	CF
GCF_900136985.1	GCF-900136985.1	SAMEA2259614	No	No	Yes	abscessus	809	Australia	AUS_U	Abscessus6	#N/A	Non-DCC	38	99.6	ERR459820	PRJEB2779	GCA_900136985.1		FVNW01		Scaffold	16	5.4	64		5297	2017-03-10T00:00:00Z	ftp://ftp.ncbi.nlm.nih.gov/genomes/all/GCF/900/136/985/GCF_900136985.1_11861_7_74	#N/A	Bryant et al 2016	CF
GCF_002801665.1	GCF-002801665.1	SAMN07501786	No	No	Yes	abscessus	2950	China	China_abscessus60	Abscessus12	#N/A	Non-DCC	274	99.6	#N/A	PRJNA398137	GCA_002801665.1		NQUU01		Contig	17	4.7	64.3		4517	2017-11-29T00:00:00Z	ftp://ftp.ncbi.nlm.nih.gov/genomes/all/GCF/002/801/665/GCF_002801665.1_ASM280166v1	#N/A	Li2017	#N/A
GCF_900139985.1	GCF-900139985.1	SAMEA2160080	No	No	Yes	bolletii	512	Denmark	Unknown	NotIncluded	#N/A	Non-DCC	142	98.6	ERR363455	PRJEB2779	GCA_900139985.1		FVVJ01		Contig	17	4.8	64.2		4627	2017-03-10T00:00:00Z	ftp://ftp.ncbi.nlm.nih.gov/genomes/all/GCF/900/139/985/GCF_900139985.1_10660_1_49	#N/A	#N/A	#N/A
GCF_001214065.1	GCF-001214065.1	SAMEA1464845	No	No	Yes	bolletii	PAP063	United Kingdom	#N/A	NotIncluded	#N/A	Non-DCC	58	98.6	#N/A	PRJEB2779	GCA_001214065.1		CSVP01		Scaffold	17	4.8	64.1		4639	2015-03-24T00:00:00Z	ftp://ftp.ncbi.nlm.nih.gov/genomes/all/GCF/001/214/065/GCF_001214065.1_7396_7_15	#N/A	#N/A	#N/A
GCF_900133125.1	GCF-900133125.1	SAMEA2275643	No	No	Yes	abscessus	921	United Kingdom	Unknown	NotIncluded	DCC4	DCC4	101	99.2	ERR484962	PRJEB2779	GCA_900133125.1		FSCQ01		Scaffold	17	4.9	64.3		4633	2016-12-14T00:00:00Z	ftp://ftp.ncbi.nlm.nih.gov/genomes/all/GCF/900/133/125/GCF_900133125.1_12082_5_53	#N/A	#N/A	#N/A
GCF_900132195.1	GCF-900132195.1	SAMEA2259594	No	No	Yes	massiliense	789	Australia	Unknown	NotIncluded	#N/A	Non-DCC	72	98.7	ERR459800	PRJEB2779	GCA_900132195.1		FVEP01		Scaffold	17	4.9	64.2		4707	2017-03-10T00:00:00Z	ftp://ftp.ncbi.nlm.nih.gov/genomes/all/GCF/900/132/195/GCF_900132195.1_11861_7_54	#N/A	#N/A	#N/A
GCF_900131935.1	GCF-900131935.1	SAMEA2068800	No	No	Yes	massiliense	294	United Kingdom	Unknown	NotIncluded	#N/A	Non-DCC	130	98.9	ERR337855	PRJEB2779	GCA_900131935.1		FVDY01		Contig	17	4.9	64.2		4670	2017-03-10T00:00:00Z	ftp://ftp.ncbi.nlm.nih.gov/genomes/all/GCF/900/131/935/GCF_900131935.1_10665_4_39	#N/A	#N/A	#N/A
GCF_000231155.1	GCF-000231155.1	SAMN02471593	No	No	Yes	massiliense	47J26	United Kingdom	Public_massiliense11	DCC3	DCC3a	DCC3a	33	98.5	#N/A	PRJNA73255	GCA_000231155.1		AGQU01		Contig	17	4.9	64.2		4732	2011-10-20T00:00:00Z	ftp://ftp.ncbi.nlm.nih.gov/genomes/all/GCF/000/231/155/GCF_000231155.1_ASM23115v2	#N/A	#N/A	#N/A
GCF_900133805.1	GCF-900133805.1	SAMEA2275673	No	No	Yes	abscessus	951	United Kingdom	LEI_G	Abscessus7	#N/A	Non-DCC	34	99.4	ERR490688	PRJEB2779	GCA_900133805.1		FSDS01		Scaffold	17	4.9	64.2		4722	2016-12-14T00:00:00Z	ftp://ftp.ncbi.nlm.nih.gov/genomes/all/GCF/900/133/805/GCF_900133805.1_12163_1_27	#N/A	Bryant et al 2016	CF
GCF_900132705.1	GCF-900132705.1	SAMEA1964383	No	No	Yes	massiliense	359	United Kingdom	SMRL_Z	DCC3	DCC3a	DCC3a	33	98.9	ERR343193	PRJEB2779	GCA_900132705.1		FVFQ01		Contig	17	4.9	64.2		4765	2017-03-10T00:00:00Z	ftp://ftp.ncbi.nlm.nih.gov/genomes/all/GCF/900/132/705/GCF_900132705.1_10250_1_19	#N/A	Bryant et al 2016	CF
GCF_900137565.1	GCF-900137565.1	SAMEA2275785	No	No	Yes	abscessus	1059	United Kingdom	RHS_N	DCC4	DCC4	DCC4	101	99.3	ERR494917	PRJEB2779	GCA_900137565.1		FSKV01		Scaffold	17	4.9	64.3		4718	2016-12-14T00:00:00Z	ftp://ftp.ncbi.nlm.nih.gov/genomes/all/GCF/900/137/565/GCF_900137565.1_12163_2_33	#N/A	Bryant et al 2016	CF
GCF_900134145.1	GCF-900134145.1	SAMEA2070293	No	No	Yes	abscessus	77	United Kingdom	Unknown	NotIncluded	DCC4	DCC4	101	99.4	ERR330827	PRJEB2779	GCA_900134145.1		FVIV01		Contig	17	4.9	64.3		4720	2017-03-10T00:00:00Z	ftp://ftp.ncbi.nlm.nih.gov/genomes/all/GCF/900/134/145/GCF_900134145.1_10625_4_77	#N/A	#N/A	#N/A
GCF_900132225.1	GCF-900132225.1	SAMEA2259670	No	No	Yes	massiliense	865	Australia	AUS_AP	Massiliense12	#N/A	Non-DCC	54	98.7	ERR459947	PRJEB2779	GCA_900132225.1		FVEV01		Scaffold	17	4.9	64.1		4722	2017-03-10T00:00:00Z	ftp://ftp.ncbi.nlm.nih.gov/genomes/all/GCF/900/132/225/GCF_900132225.1_11893_6_29	#N/A	Bryant et al 2016	Non-CF
GCF_900137105.1	GCF-900137105.1	SAMEA2259677	No	No	Yes	massiliense	872	Australia	AUS_AP	Massiliense12	#N/A	Non-DCC	54	98.7	ERR459953	PRJEB2779	GCA_900137105.1		FVON01		Scaffold	17	4.9	64.1		4725	2017-03-10T00:00:00Z	ftp://ftp.ncbi.nlm.nih.gov/genomes/all/GCF/900/137/105/GCF_900137105.1_11893_6_36	#N/A	Bryant et al 2016	Non-CF
GCF_900137045.1	GCF-900137045.1	SAMEA2259626	No	No	Yes	abscessus	821	Australia	AUS_Z	Abscessus12	#N/A	Non-DCC	70	99.6	ERR459851	PRJEB2779	GCA_900137045.1		FSJX01		Scaffold	17	4.9	64.1		4761	2016-12-14T00:00:00Z	ftp://ftp.ncbi.nlm.nih.gov/genomes/all/GCF/900/137/045/GCF_900137045.1_11861_8_13	#N/A	Bryant et al 2016	CF
GCF_900132935.1	GCF-900132935.1	SAMEA2259623	No	No	Yes	abscessus	818	Australia	AUS_Z	Abscessus12	#N/A	Non-DCC	70	99.4	ERR459848	PRJEB2779	GCA_900132935.1		FSCM01		Scaffold	17	4.9	64.1		4765	2016-12-14T00:00:00Z	ftp://ftp.ncbi.nlm.nih.gov/genomes/all/GCF/900/132/935/GCF_900132935.1_11861_8_10	#N/A	Bryant et al 2016	CF
GCF_900139225.1	GCF-900139225.1	SAMEA2144732	No	No	Yes	massiliense	682	USA	Unknown	NotIncluded	DCC3a	DCC3a	33	98.9	ERR349286	PRJEB2779	GCA_900139225.1		FVTT01		Scaffold	17	5	64.2		4823	2017-03-10T00:00:00Z	ftp://ftp.ncbi.nlm.nih.gov/genomes/all/GCF/900/139/225/GCF_900139225.1_10465_1_67	#N/A	#N/A	#N/A
GCF_900133355.1	GCF-900133355.1	SAMEA2068963	No	No	Yes	abscessus	381	United Kingdom	SMRL_BD	Abscessus17	#N/A	Non-DCC	55	99.3	ERR343215	PRJEB2779	GCA_900133355.1		FVHI01		Contig	17	5	64.2		4725	2017-03-10T00:00:00Z	ftp://ftp.ncbi.nlm.nih.gov/genomes/all/GCF/900/133/355/GCF_900133355.1_10250_1_41	#N/A	Bryant et al 2016	?
GCF_900133205.1	GCF-900133205.1	SAMEA2070773	No	No	Yes	abscessus	365	United Kingdom	SMRL_BD	Abscessus17	#N/A	Non-DCC	55	99.3	ERR343199	PRJEB2779	GCA_900133205.1		FSCU01		Contig	17	5	64.2		4728	2016-12-14T00:00:00Z	ftp://ftp.ncbi.nlm.nih.gov/genomes/all/GCF/900/133/205/GCF_900133205.1_10250_1_25	#N/A	Bryant et al 2016	?
GCF_900132315.1	GCF-900132315.1	SAMEA2068808	No	No	Yes	abscessus	318	United Kingdom	Unknown	NotIncluded	#N/A	Non-DCC	55	99.4	ERR337879	PRJEB2779	GCA_900132315.1		FSBN01		Scaffold	17	5	64.2		4733	2016-12-14T00:00:00Z	ftp://ftp.ncbi.nlm.nih.gov/genomes/all/GCF/900/132/315/GCF_900132315.1_10665_4_63	#N/A	#N/A	#N/A
GCF_900130875.1	GCF-900130875.1	SAMEA2068667	No	No	Yes	abscessus	210	United Kingdom	Unknown	NotIncluded	#N/A	Non-DCC	55	99.4	ERR330875	PRJEB2779	GCA_900130875.1		FRZM01		Contig	17	5	64.2		4733	2016-12-14T00:00:00Z	ftp://ftp.ncbi.nlm.nih.gov/genomes/all/GCF/900/130/875/GCF_900130875.1_10665_3_40	#N/A	#N/A	#N/A
GCF_900140345.1	GCF-900140345.1	SAMEA2070839	Yes, penetration genome	No	Yes	abscessus	195	United Kingdom	Unknown	NotIncluded	#N/A	Non-DCC	55	99.4	ERR330860	PRJEB2779	GCA_900140345.1		FSOM01		Contig	17	5	64.2		4726	2016-12-14T00:00:00Z	ftp://ftp.ncbi.nlm.nih.gov/genomes/all/GCF/900/140/345/GCF_900140345.1_10665_3_25	#N/A	#N/A	#N/A
GCF_900133535.1	GCF-900133535.1	SAMEA2259634	No	No	Yes	abscessus	829	Australia	AUS_AD	Abscessus12	#N/A	Non-DCC	228	99.4	ERR459835	PRJEB2779	GCA_900133535.1		FVHP01		Scaffold	17	5	64		4777	2017-03-10T00:00:00Z	ftp://ftp.ncbi.nlm.nih.gov/genomes/all/GCF/900/133/535/GCF_900133535.1_11861_7_89	#N/A	Bryant et al 2016	CF
GCF_900139355.1	GCF-900139355.1	SAMEA2070590	No	No	Yes	massiliense	12	United Kingdom	Unknown	NotIncluded	#N/A	Non-DCC	115	98.9	ERR330762	PRJEB2779	GCA_900139355.1		FVUC01		Contig	17	5	64.2		4811	2017-03-10T00:00:00Z	ftp://ftp.ncbi.nlm.nih.gov/genomes/all/GCF/900/139/355/GCF_900139355.1_10625_4_12	#N/A	#N/A	#N/A
GCF_900133145.1	GCF-900133145.1	SAMEA2275647	No	No	Yes	massiliense	925	United Kingdom	BIR_J	DCC3	DCC3a	DCC3a	33	98.7	ERR484963	PRJEB2779	GCA_900133145.1		FVGR01		Scaffold	17	5	64		4870	2017-03-10T00:00:00Z	ftp://ftp.ncbi.nlm.nih.gov/genomes/all/GCF/900/133/145/GCF_900133145.1_12082_5_54	#N/A	Bryant et al 2016	CF
GCF_900130515.1	GCF-900130515.1	SAMEA2070832	No	No	Yes	bolletii	174	United Kingdom	Unknown	NotIncluded	#N/A	Non-DCC	41	98.8	ERR330839	PRJEB2779	GCA_900130515.1		FVBA01		Contig	17	5	64.1		4802	2017-03-10T00:00:00Z	ftp://ftp.ncbi.nlm.nih.gov/genomes/all/GCF/900/130/515/GCF_900130515.1_10665_3_4	#N/A	#N/A	#N/A
GCF_900133655.1	GCF-900133655.1	SAMEA2275653	No	No	Yes	abscessus	931	United Kingdom	LEI_G	Abscessus7	#N/A	Non-DCC	34	99.4	ERR490671	PRJEB2779	GCA_900133655.1		FSDO01		Scaffold	17	5	64.2		4824	2016-12-14T00:00:00Z	ftp://ftp.ncbi.nlm.nih.gov/genomes/all/GCF/900/133/655/GCF_900133655.1_12163_1_10	#N/A	Bryant et al 2016	CF
GCF_002800725.1	GCF-002800725.1	SAMN07501862	No	No	Yes	abscessus	227	China	China_abscessus20	DCC1	DCC1	DCC1	5	100	#N/A	PRJNA398137	GCA_002800725.1		NQRY01		Contig	17	5	64.1		4874	2017-11-29T00:00:00Z	ftp://ftp.ncbi.nlm.nih.gov/genomes/all/GCF/002/800/725/GCF_002800725.1_ASM280072v1	#N/A	Li2017	#N/A
GCF_900139375.1	GCF-900139375.1	SAMEA2070591	No	No	Yes	abscessus	15	United Kingdom	Unknown	NotIncluded	#N/A	Non-DCC	34	99.3	ERR330765	PRJEB2779	GCA_900139375.1		FSMZ01		Contig	17	5	64.1		4843	2016-12-14T00:00:00Z	ftp://ftp.ncbi.nlm.nih.gov/genomes/all/GCF/900/139/375/GCF_900139375.1_10625_4_15	#N/A	#N/A	#N/A
GCF_900140855.1	GCF-900140855.1	SAMEA2148965	No	No	Yes	abscessus	633	USA	UNC_AE	DCC1	DCC1	DCC1	5	100	ERR373989	PRJEB2779	GCA_900140855.1		FSPK01		Scaffold	17	5	64.1		4883	2016-12-14T00:00:00Z	ftp://ftp.ncbi.nlm.nih.gov/genomes/all/GCF/900/140/855/GCF_900140855.1_10702_1_49	#N/A	Bryant et al 2016	CF
GCF_900131315.1	GCF-900131315.1	SAMEA1964382	No	No	Yes	massiliense	247	United Kingdom	Unknown	NotIncluded	#N/A	Non-DCC	56	98.4	ERR330912	PRJEB2779	GCA_900131315.1		FVDR01		Contig	17	5.1	64.2		4902	2017-03-10T00:00:00Z	ftp://ftp.ncbi.nlm.nih.gov/genomes/all/GCF/900/131/315/GCF_900131315.1_10665_3_77	#N/A	#N/A	#N/A
GCF_900136925.1	GCF-900136925.1	SAMEA2160528	No	No	Yes	abscessus	552	United Kingdom	WRCM_J	DCC1	DCC1	DCC1	5	99.9	ERR363428	PRJEB2779	GCA_900136925.1		FVOF01		Scaffold	17	5.1	64.1		4922	2017-03-10T00:00:00Z	ftp://ftp.ncbi.nlm.nih.gov/genomes/all/GCF/900/136/925/GCF_900136925.1_10660_1_22	#N/A	Bryant et al 2016	CF
GCF_900138915.1	GCF-900138915.1	SAMEA2069152	No	No	Yes	massiliense	483	United Kingdom	RBL_N	DCC6	DCC6	DCC6	39	98.9	ERR340549	PRJEB2779	GCA_900138915.1		FVTE01		Contig	17	5.1	64.2		4961	2017-03-10T00:00:00Z	ftp://ftp.ncbi.nlm.nih.gov/genomes/all/GCF/900/138/915/GCF_900138915.1_10208_3_58	#N/A	Bryant et al 2016	CF
GCF_900137975.1	GCF-900137975.1	SAMEA2275857	No	No	Yes	abscessus	1131	United Kingdom	BIR_W	DCC1	DCC1	DCC1	5	99.7	ERR494972	PRJEB2779	GCA_900137975.1		FSLO01		Scaffold	17	5.1	64.1		4924	2016-12-14T00:00:00Z	ftp://ftp.ncbi.nlm.nih.gov/genomes/all/GCF/900/137/975/GCF_900137975.1_12163_2_89	#N/A	Bryant et al 2016	CF
GCF_900140745.1	GCF-900140745.1	SAMEA2157837	No	No	Yes	abscessus	619	USA	UNC_N	DCC1	DCC1	DCC1	5	99.7	ERR373980	PRJEB2779	GCA_900140745.1		FSPG01		Scaffold	17	5.1	64.2		4935	2016-12-14T00:00:00Z	ftp://ftp.ncbi.nlm.nih.gov/genomes/all/GCF/900/140/745/GCF_900140745.1_10702_1_39	#N/A	Bryant et al 2016	CF
GCF_900136695.1	GCF-900136695.1	SAMEA2070303	No	No	Yes	abscessus	110	United Kingdom	Unknown	NotIncluded	DCC1	DCC1	5	100	ERR337756	PRJEB2779	GCA_900136695.1		FSJH01		Contig	17	5.1	64.1		4944	2016-12-14T00:00:00Z	ftp://ftp.ncbi.nlm.nih.gov/genomes/all/GCF/900/136/695/GCF_900136695.1_10625_5_25	#N/A	#N/A	#N/A
GCF_900140195.1	GCF-900140195.1	SAMEA2156724	No	No	Yes	abscessus	530	Denmark	DEN_E	DCC1	DCC1	DCC1	5	99.8	ERR369146	PRJEB2779	GCA_900140195.1		FSOH01		Contig	17	5.1	64.2		4954	2016-12-14T00:00:00Z	ftp://ftp.ncbi.nlm.nih.gov/genomes/all/GCF/900/140/195/GCF_900140195.1_10665_2_72	#N/A	Bryant et al 2016	CF
GCF_003581845.1	GCF-003581845.1	SAMN09917578	No	No	Yes	abscessus	G73	China	Unknown	NotIncluded	#N/A	Non-DCC	19	99.7	#N/A	PRJNA488058	GCA_003581845.1		QXAD01		Contig	17	5.1	64		4889	2018-09-20T00:00:00Z	ftp://ftp.ncbi.nlm.nih.gov/genomes/all/GCF/003/581/845/GCF_003581845.1_ASM358184v1	#N/A	Ye2019	#N/A
GCF_900135615.1	GCF-900135615.1	SAMEA2071233	No	No	Yes	abscessus	103	United Kingdom	Unknown	NotIncluded	DCC1	DCC1	5	99.8	ERR337749	PRJEB2779	GCA_900135615.1		FSHO01		Contig	17	5.1	64.1		4979	2016-12-14T00:00:00Z	ftp://ftp.ncbi.nlm.nih.gov/genomes/all/GCF/900/135/615/GCF_900135615.1_10625_5_18	#N/A	#N/A	#N/A
GCF_900140025.1	GCF-900140025.1	SAMEA2149005	No	No	Yes	abscessus	710	USA	UNC_E	DCC1	DCC1	DCC1	5	99.9	ERR363458	PRJEB2779	GCA_900140025.1		FSOA01		Scaffold	17	5.1	64.1		4981	2016-12-14T00:00:00Z	ftp://ftp.ncbi.nlm.nih.gov/genomes/all/GCF/900/140/025/GCF_900140025.1_10660_1_52	#N/A	Bryant et al 2016	CF
GCF_900139835.1	GCF-900139835.1	SAMEA2159674	No	No	Yes	massiliense	730	United Kingdom	PAP_C	DCC6	DCC6	DCC6	39	98.9	ERR363434	PRJEB2779	GCA_900139835.1		FVUZ01		Scaffold	17	5.1	64.2		5022	2017-03-10T00:00:00Z	ftp://ftp.ncbi.nlm.nih.gov/genomes/all/GCF/900/139/835/GCF_900139835.1_10660_1_28	#N/A	Bryant et al 2016	Non-CF
GCF_900139325.1	GCF-900139325.1	SAMEA2070155	No	No	Yes	abscessus	11	United Kingdom	Unknown	NotIncluded	DCC2	DCC2	9	99.7	ERR330761	PRJEB2779	GCA_900139325.1		FVTW01		Contig	17	5.1	64.2		4962	2017-03-10T00:00:00Z	ftp://ftp.ncbi.nlm.nih.gov/genomes/all/GCF/900/139/325/GCF_900139325.1_10625_4_11	#N/A	#N/A	#N/A
GCF_900133835.1	GCF-900133835.1	SAMEA2275652	No	No	Yes	abscessus	930	United Kingdom	LEI_C	DCC1	DCC1	DCC1	5	99.7	ERR494835	PRJEB2779	GCA_900133835.1		FSDU01		Scaffold	17	5.1	64.1		4982	2016-12-14T00:00:00Z	ftp://ftp.ncbi.nlm.nih.gov/genomes/all/GCF/900/133/835/GCF_900133835.1_12163_1_9	#N/A	Bryant et al 2016	CF
GCF_900136765.1	GCF-900136765.1	SAMEA2070306	No	No	Yes	abscessus	119	United Kingdom	Unknown	NotIncluded	DCC1	DCC1	5	100	ERR337765	PRJEB2779	GCA_900136765.1		FSJK01		Scaffold	17	5.1	64.1		4988	2016-12-14T00:00:00Z	ftp://ftp.ncbi.nlm.nih.gov/genomes/all/GCF/900/136/765/GCF_900136765.1_10625_5_34	#N/A	#N/A	#N/A
GCF_900139335.1	GCF-900139335.1	SAMEA1973643	No	No	Yes	abscessus	14	United Kingdom	Unknown	NotIncluded	DCC1	DCC1	5	100	ERR330764	PRJEB2779	GCA_900139335.1		FSMY01		Contig	17	5.1	64.1		4969	2016-12-14T00:00:00Z	ftp://ftp.ncbi.nlm.nih.gov/genomes/all/GCF/900/139/335/GCF_900139335.1_10625_4_14	#N/A	#N/A	#N/A
GCF_900133165.1	GCF-900133165.1	SAMEA2275648	No	No	Yes	massiliense	926	United Kingdom	RHS_K	Massiliense6	#N/A	Non-DCC	82	98.7	ERR490670	PRJEB2779	GCA_900133165.1		FVGV01		Scaffold	17	5.1	64.2		5002	2017-03-10T00:00:00Z	ftp://ftp.ncbi.nlm.nih.gov/genomes/all/GCF/900/133/165/GCF_900133165.1_12163_1_4	#N/A	Bryant et al 2016	CF
GCF_900131285.1	GCF-900131285.1	SAMEA2070547	No	No	Yes	abscessus	245	United Kingdom	Unknown	NotIncluded	#N/A	Non-DCC	30	99.4	ERR330910	PRJEB2779	GCA_900131285.1		FSAC01		Contig	17	5.2	64.1		4983	2016-12-14T00:00:00Z	ftp://ftp.ncbi.nlm.nih.gov/genomes/all/GCF/900/131/285/GCF_900131285.1_10665_3_75	#N/A	#N/A	#N/A
GCF_900140295.1	GCF-900140295.1	SAMEA2151750	No	No	Yes	massiliense	727	United Kingdom	PAP_A	DCC3	DCC3a	DCC3a	33	98.7	ERR369169	PRJEB2779	GCA_900140295.1		FVWB01		Scaffold	17	5.2	64.1		5065	2017-03-10T00:00:00Z	ftp://ftp.ncbi.nlm.nih.gov/genomes/all/GCF/900/140/295/GCF_900140295.1_10665_2_95	#N/A	Bryant et al 2016	?
GCF_900136385.1	GCF-900136385.1	SAMEA2275851	No	No	Yes	abscessus	1125	United Kingdom	BIR_U	DCC4	DCC4	DCC4	101	99.3	ERR494967	PRJEB2779	GCA_900136385.1		FSIR01		Scaffold	17	5.2	64.1		4998	2016-12-14T00:00:00Z	ftp://ftp.ncbi.nlm.nih.gov/genomes/all/GCF/900/136/385/GCF_900136385.1_12163_2_84	#N/A	Bryant et al 2016	CF
GCF_900140625.1	GCF-900140625.1	SAMEA2162740	No	No	Yes	abscessus	601	USA	UNC_U	DCC1	DCC1	DCC1	5	100	ERR373968	PRJEB2779	GCA_900140625.1		FSOY01		Scaffold	17	5.2	64.1		5027	2016-12-14T00:00:00Z	ftp://ftp.ncbi.nlm.nih.gov/genomes/all/GCF/900/140/625/GCF_900140625.1_10702_1_27	#N/A	Bryant et al 2016	CF
GCF_900135515.1	GCF-900135515.1	SAMEA2071195	No	No	Yes	abscessus	67	United Kingdom	Unknown	NotIncluded	DCC1	DCC1	5	99.9	ERR330817	PRJEB2779	GCA_900135515.1		FSHD01		Contig	17	5.2	64.1		5055	2016-12-14T00:00:00Z	ftp://ftp.ncbi.nlm.nih.gov/genomes/all/GCF/900/135/515/GCF_900135515.1_10625_4_67	#N/A	#N/A	#N/A
GCF_900136245.1	GCF-900136245.1	SAMEA2275735	No	No	Yes	abscessus	1009	United Kingdom	RHS_O	DCC1	DCC1	DCC1	5	99.7	ERR494870	PRJEB2779	GCA_900136245.1		FSIL01		Scaffold	17	5.2	64.1		5057	2016-12-14T00:00:00Z	ftp://ftp.ncbi.nlm.nih.gov/genomes/all/GCF/900/136/245/GCF_900136245.1_12163_1_80	#N/A	Bryant et al 2016	CF
GCF_900137275.1	GCF-900137275.1	SAMEA2275750	No	No	Yes	abscessus	1024	United Kingdom	RHS_O	DCC1	DCC1	DCC1	5	99.9	ERR494884	PRJEB2779	GCA_900137275.1		FSKF01		Scaffold	17	5.2	64.1		5060	2016-12-14T00:00:00Z	ftp://ftp.ncbi.nlm.nih.gov/genomes/all/GCF/900/137/275/GCF_900137275.1_12163_1_94	#N/A	Bryant et al 2016	CF
GCF_900132425.1	GCF-900132425.1	SAMEA2068813	No	No	Yes	abscessus	333	United Kingdom	Unknown	NotIncluded	DCC1	DCC1	5	99.8	ERR337894	PRJEB2779	GCA_900132425.1		FSBQ01		Contig	17	5.2	64		5070	2016-12-14T00:00:00Z	ftp://ftp.ncbi.nlm.nih.gov/genomes/all/GCF/900/132/425/GCF_900132425.1_10665_4_78	#N/A	#N/A	#N/A
GCF_003072205.1	GCF-003072205.1	SAMN08931129	No	No	Yes	abscessus	G182	China	Unknown	NotIncluded	#N/A	Non-DCC	19	99.7	#N/A	PRJNA448987	GCA_003072205.1		QDET01		Contig	17	5.2	64		5027	2018-04-25T00:00:00Z	ftp://ftp.ncbi.nlm.nih.gov/genomes/all/GCF/003/072/205/GCF_003072205.1_ASM307220v1	#N/A	Ye2019	#N/A
GCF_900138775.1	GCF-900138775.1	SAMEA2071554	No	No	Yes	abscessus	445	United Kingdom	SMRL_BT	DCC1	DCC1	DCC1	5	100	ERR340511	PRJEB2779	GCA_900138775.1		FVSO01		Contig	17	5.2	64.1		5097	2017-03-10T00:00:00Z	ftp://ftp.ncbi.nlm.nih.gov/genomes/all/GCF/900/138/775/GCF_900138775.1_10208_3_20	#N/A	Bryant et al 2016	Non-CF
GCF_900133945.1	GCF-900133945.1	SAMEA2071542	No	No	Yes	abscessus	409	United Kingdom	SMRL_CF	DCC5	DCC5	DCC5	23	99.3	ERR343235	PRJEB2779	GCA_900133945.1		FVIK01		Contig	17	5.2	64.1		5120	2017-03-10T00:00:00Z	ftp://ftp.ncbi.nlm.nih.gov/genomes/all/GCF/900/133/945/GCF_900133945.1_10250_1_69	#N/A	Bryant et al 2016	?
GCF_900136365.1	GCF-900136365.1	SAMEA2275840	No	No	Yes	abscessus	1114	Australia	Unknown	NotIncluded	#N/A	Non-DCC	38	99.7	ERR494957	PRJEB2779	GCA_900136365.1		FSIP01		Scaffold	17	5.2	64.1		5089	2016-12-14T00:00:00Z	ftp://ftp.ncbi.nlm.nih.gov/genomes/all/GCF/900/136/365/GCF_900136365.1_12163_2_74	#N/A	#N/A	#N/A
GCF_001213825.1	GCF-001213825.1	SAMEA1464969	No	No	Yes	abscessus	PAP020	United Kingdom	PAP_018	DCC1	DCC1	DCC1	5	99.8	ERR114982	PRJEB2779	GCA_001213825.1		CSUG01		Scaffold	17	5.3	64.1		5111	2015-03-24T00:00:00Z	ftp://ftp.ncbi.nlm.nih.gov/genomes/all/GCF/001/213/825/GCF_001213825.1_7396_6_68	#N/A	#N/A	CF
GCF_900140705.1	GCF-900140705.1	SAMEA2149349	No	No	Yes	abscessus	612	USA	UNC_BC	DCC1	DCC1	DCC1	5	99.9	ERR373975	PRJEB2779	GCA_900140705.1		FSPD01		Contig	17	5.3	64.1		5116	2016-12-14T00:00:00Z	ftp://ftp.ncbi.nlm.nih.gov/genomes/all/GCF/900/140/705/GCF_900140705.1_10702_1_34	#N/A	Bryant et al 2016	CF
GCF_900139285.1	GCF-900139285.1	SAMEA2154780	No	No	Yes	abscessus	709	USA	UNC_BC	DCC1	DCC1	DCC1	5	99.9	ERR349291	PRJEB2779	GCA_900139285.1		FSMT01		Scaffold	17	5.3	64.1		5148	2016-12-14T00:00:00Z	ftp://ftp.ncbi.nlm.nih.gov/genomes/all/GCF/900/139/285/GCF_900139285.1_10465_1_72	#N/A	Bryant et al 2016	CF
GCF_900138285.1	GCF-900138285.1	SAMEA2275812	No	No	Yes	abscessus	1086	United Kingdom	RVI_BF	Abscessus16	#N/A	Non-DCC	242	99.3	ERR494941	PRJEB2779	GCA_900138285.1		FSLU01		Scaffold	17	5.5	63.9		5354	2016-12-14T00:00:00Z	ftp://ftp.ncbi.nlm.nih.gov/genomes/all/GCF/900/138/285/GCF_900138285.1_12163_2_58	#N/A	Bryant et al 2016	CF
GCF_900140445.1	GCF-900140445.1	SAMEA2143632	No	No	Yes	massiliense	538	Denmark	DEN_AB	Massiliense8	#N/A	Non-DCC	204	98.9	ERR373942	PRJEB2779	GCA_900140445.1		FVWJ01		Scaffold	18	4.6	64.3		4471	2017-03-10T00:00:00Z	ftp://ftp.ncbi.nlm.nih.gov/genomes/all/GCF/900/140/445/GCF_900140445.1_10702_1_1	#N/A	Bryant et al 2016	CF
GCF_900141285.1	GCF-900141285.1	SAMEA2146751	No	No	Yes	abscessus	576	USA	Unknown	NotIncluded	#N/A	Non-DCC	94	99.9	ERR373950	PRJEB2779	GCA_900141285.1		FVXY01		Contig	18	4.8	64.2		4568	2017-03-10T00:00:00Z	ftp://ftp.ncbi.nlm.nih.gov/genomes/all/GCF/900/141/285/GCF_900141285.1_10702_1_9	#N/A	#N/A	#N/A
GCF_900139205.1	GCF-900139205.1	SAMEA2143576	No	No	Yes	abscessus	675	USA	UNC_AS	Abscessus12	#N/A	Non-DCC	202	99.7	ERR349284	PRJEB2779	GCA_900139205.1		FSMO01		Contig	18	4.8	64.2		4551	2016-12-14T00:00:00Z	ftp://ftp.ncbi.nlm.nih.gov/genomes/all/GCF/900/139/205/GCF_900139205.1_10465_1_65	#N/A	Bryant et al 2016	CF
GCF_900140735.1	GCF-900140735.1	SAMEA2163129	No	No	Yes	massiliense	616	USA	UNC_X	Massiliense12	#N/A	Non-DCC	54	98.8	ERR373978	PRJEB2779	GCA_900140735.1		FVWZ01		Contig	18	4.8	64.1		4641	2017-03-10T00:00:00Z	ftp://ftp.ncbi.nlm.nih.gov/genomes/all/GCF/900/140/735/GCF_900140735.1_10702_1_37	#N/A	Bryant et al 2016	CF
GCF_001214045.1	GCF-001214045.1	SAMEA1464864	No	No	Yes	bolletii	PAP064	United Kingdom	#N/A	NotIncluded	#N/A	Non-DCC	58	98.4	#N/A	PRJEB2779	GCA_001214045.1		CSVO01		Scaffold	18	4.9	64.1		4637	2015-03-24T00:00:00Z	ftp://ftp.ncbi.nlm.nih.gov/genomes/all/GCF/001/214/045/GCF_001214045.1_7396_7_16	#N/A	#N/A	#N/A
GCF_001213665.1	GCF-001213665.1	SAMEA1464856	No	No	Yes	bolletii	PAP033	United Kingdom	#N/A	NotIncluded	#N/A	Non-DCC	58	98.6	#N/A	PRJEB2779	GCA_001213665.1		CSUT01		Scaffold	18	4.9	64.1		4650	2015-03-24T00:00:00Z	ftp://ftp.ncbi.nlm.nih.gov/genomes/all/GCF/001/213/665/GCF_001213665.1_7396_6_81	#N/A	#N/A	#N/A
GCF_900131485.1	GCF-900131485.1	SAMEA2259646	No	No	Yes	abscessus	841	Australia	AUS_AG	Abscessus12	#N/A	Non-DCC	153	99.2	ERR459853	PRJEB2779	GCA_900131485.1		FSAN01		Scaffold	18	4.9	64.2		4662	2016-12-14T00:00:00Z	ftp://ftp.ncbi.nlm.nih.gov/genomes/all/GCF/900/131/485/GCF_900131485.1_11861_8_15	#N/A	Bryant et al 2016	CF
GCF_002142855.1	GCF-002142855.1	SAMN06806044	No	No	Yes	massiliense	FLAC040	USA	Unknown	NotIncluded	DCC7	DCC7	42	98.7	SRR5483263	PRJNA315990	GCA_002142855.1		NEGT01		Contig	18	4.9	64.2		4704	2017-05-16T00:00:00Z	ftp://ftp.ncbi.nlm.nih.gov/genomes/all/GCF/002/142/855/GCF_002142855.1_ASM214285v1	#N/A	Caverly2016	#N/A
GCF_000523735.1	GCF-000523735.1	SAMN02641617	No	No	Yes	massiliense	MAB_082312_2272	USA	Unknown	NotIncluded	DCC3a	DCC3a	33	97.5	#N/A	PRJNA203567	GCA_000523735.1		JAOW01		Contig	18	4.9	64.2		4701	2014-01-27T00:00:00Z	ftp://ftp.ncbi.nlm.nih.gov/genomes/all/GCF/000/523/735/GCF_000523735.1_ASM52373v1	#N/A	#N/A	#N/A
GCF_900137855.1	GCF-900137855.1	SAMEA2275759	No	No	Yes	bolletii	1033	United Kingdom	Unknown	NotIncluded	#N/A	Non-DCC	41	98.7	ERR494892	PRJEB2779	GCA_900137855.1		FSLM01		Scaffold	18	4.9	64.2		4659	2016-12-14T00:00:00Z	ftp://ftp.ncbi.nlm.nih.gov/genomes/all/GCF/900/137/855/GCF_900137855.1_12163_2_6	#N/A	#N/A	#N/A
GCF_002800885.1	GCF-002800885.1	SAMN07501846	No	No	Yes	abscessus	6094	China	China_abscessus74	Abscessus12	#N/A	Non-DCC	281	99.6	#N/A	PRJNA398137	GCA_002800885.1		NQSO01		Contig	18	4.9	64.2		4715	2017-11-29T00:00:00Z	ftp://ftp.ncbi.nlm.nih.gov/genomes/all/GCF/002/800/885/GCF_002800885.1_ASM280088v1	#N/A	Li2017	#N/A
GCF_017176395.1	GCF-017176395.1	SAMN16839151	No	No	Yes	massiliense	GD44	Canada	GD44	NotIncluded	DCC3b	DCC3b	37	99.1	#N/A	PRJNA669041	GCA_017176395.1		JADWXF01		Contig	18	4.9	64.2		4769	2021-03-05T00:00:00Z	ftp://ftp.ncbi.nlm.nih.gov/genomes/all/GCF/017/176/395/GCF_017176395.1_ASM1717639v1	#N/A	#N/A	#N/A
GCF_900137465.1	GCF-900137465.1	SAMEA2275776	No	No	Yes	abscessus	1050	United Kingdom	RHS_N	DCC4	DCC4	DCC4	101	99.4	ERR494908	PRJEB2779	GCA_900137465.1		FVPF01		Scaffold	18	4.9	64.3		4719	2017-03-10T00:00:00Z	ftp://ftp.ncbi.nlm.nih.gov/genomes/all/GCF/900/137/465/GCF_900137465.1_12163_2_23	#N/A	Bryant et al 2016	CF
GCF_900135235.1	GCF-900135235.1	SAMEA2070597	No	No	Yes	bolletii	36	United Kingdom	Unknown	NotIncluded	#N/A	Non-DCC	113	98.7	ERR330786	PRJEB2779	GCA_900135235.1		FSGI01		Contig	18	4.9	64.1		4698	2016-12-14T00:00:00Z	ftp://ftp.ncbi.nlm.nih.gov/genomes/all/GCF/900/135/235/GCF_900135235.1_10625_4_36	#N/A	#N/A	#N/A
GCF_900132235.1	GCF-900132235.1	SAMEA2259669	No	No	Yes	massiliense	864	Australia	AUS_AP	Massiliense12	#N/A	Non-DCC	54	98.6	ERR459946	PRJEB2779	GCA_900132235.1		FVEN01		Scaffold	18	4.9	64.1		4723	2017-03-10T00:00:00Z	ftp://ftp.ncbi.nlm.nih.gov/genomes/all/GCF/900/132/235/GCF_900132235.1_11893_6_28	#N/A	Bryant et al 2016	Non-CF
GCF_900134325.1	GCF-900134325.1	SAMEA2259676	No	No	Yes	massiliense	871	Australia	AUS_AP	Massiliense12	#N/A	Non-DCC	54	98.7	ERR459952	PRJEB2779	GCA_900134325.1		FVJI01		Scaffold	18	4.9	64.1		4721	2017-03-10T00:00:00Z	ftp://ftp.ncbi.nlm.nih.gov/genomes/all/GCF/900/134/325/GCF_900134325.1_11893_6_35	#N/A	Bryant et al 2016	Non-CF
GCF_900131855.1	GCF-900131855.1	SAMEA2259666	No	No	Yes	massiliense	861	Australia	AUS_AP	Massiliense12	#N/A	Non-DCC	54	98.7	ERR459943	PRJEB2779	GCA_900131855.1		FVDT01		Scaffold	18	4.9	64.1		4721	2017-03-10T00:00:00Z	ftp://ftp.ncbi.nlm.nih.gov/genomes/all/GCF/900/131/855/GCF_900131855.1_11893_6_25	#N/A	Bryant et al 2016	Non-CF
GCF_900135785.1	GCF-900135785.1	SAMEA2259625	Yes, penetration genome	No	Yes	abscessus	820	Australia	AUS_Z	Abscessus12	#N/A	Non-DCC	70	99.7	ERR459850	PRJEB2779	GCA_900135785.1		FSHW01		Scaffold	18	4.9	64.1		4766	2016-12-14T00:00:00Z	ftp://ftp.ncbi.nlm.nih.gov/genomes/all/GCF/900/135/785/GCF_900135785.1_11861_8_12	#N/A	Bryant et al 2016	CF
GCF_900140165.1	GCF-900140165.1	SAMEA2163337	No	No	Yes	abscessus	522	Denmark	DEN_M	Abscessus2	#N/A	Non-DCC	28	99.7	ERR369142	PRJEB2779	GCA_900140165.1		FVVS01		Contig	18	5	64.2		4751	2017-03-10T00:00:00Z	ftp://ftp.ncbi.nlm.nih.gov/genomes/all/GCF/900/140/165/GCF_900140165.1_10665_2_68	#N/A	Bryant et al 2016	CF
GCF_900140975.1	GCF-900140975.1	SAMEA2145083	No	No	Yes	abscessus	657	USA	UNC_G	Abscessus12	#N/A	Non-DCC	187	99.6	ERR374002	PRJEB2779	GCA_900140975.1		FSPR01		Scaffold	18	5	64.1		4806	2016-12-14T00:00:00Z	ftp://ftp.ncbi.nlm.nih.gov/genomes/all/GCF/900/140/975/GCF_900140975.1_10702_1_62	#N/A	Bryant et al 2016	CF
GCF_900131715.1	GCF-900131715.1	SAMEA2068797	No	No	Yes	abscessus	285	United Kingdom	Unknown	NotIncluded	#N/A	Non-DCC	55	99.4	ERR337846	PRJEB2779	GCA_900131715.1		FSAW01		Contig	18	5	64.2		4734	2016-12-14T00:00:00Z	ftp://ftp.ncbi.nlm.nih.gov/genomes/all/GCF/900/131/715/GCF_900131715.1_10665_4_30	#N/A	#N/A	#N/A
GCF_000239055.1	GCF-000239055.1	SAMN02470910	No	No	Yes	massiliense	CCUG 48898	Unknown	Unknown	NotIncluded	#N/A	Non-DCC	63	98.1	#N/A	PRJNA73693	GCA_000239055.1		AHAR01		Contig	18	5	64.1		4808	2011-12-20T00:00:00Z	ftp://ftp.ncbi.nlm.nih.gov/genomes/all/GCF/000/239/055/GCF_000239055.1_ASM23905v2	#N/A	#N/A	#N/A
GCF_001216165.1	GCF-001216165.1	SAMEA1464865	No	No	Yes	massiliense	PAP117	United Kingdom	#N/A	NotIncluded	#N/A	Non-DCC	57	98.1	#N/A	PRJEB2779	GCA_001216165.1		CSXV01		Scaffold	18	5	64.1		4804	2015-03-24T00:00:00Z	ftp://ftp.ncbi.nlm.nih.gov/genomes/all/GCF/001/216/165/GCF_001216165.1_7396_8_69	#N/A	#N/A	#N/A
GCF_900133715.1	GCF-900133715.1	SAMEA2275663	No	No	Yes	abscessus	941	United Kingdom	BIR_A	Abscessus7	#N/A	Non-DCC	48	99.5	ERR490680	PRJEB2779	GCA_900133715.1		FVHR01		Scaffold	18	5	64.2		4836	2017-03-10T00:00:00Z	ftp://ftp.ncbi.nlm.nih.gov/genomes/all/GCF/900/133/715/GCF_900133715.1_12163_1_19	#N/A	Bryant et al 2016	CF
GCF_900130615.1	GCF-900130615.1	SAMEA2070430	No	No	Yes	bolletii	185	United Kingdom	Unknown	NotIncluded	#N/A	Non-DCC	41	98.8	ERR330850	PRJEB2779	GCA_900130615.1		FVBO01		Contig	18	5	64.1		4801	2017-03-10T00:00:00Z	ftp://ftp.ncbi.nlm.nih.gov/genomes/all/GCF/900/130/615/GCF_900130615.1_10665_3_15	#N/A	#N/A	#N/A
GCF_900132145.1	GCF-900132145.1	SAMEA2071373	No	No	Yes	bolletii	313	United Kingdom	Unknown	NotIncluded	#N/A	Non-DCC	41	98.8	ERR337874	PRJEB2779	GCA_900132145.1		FSBI01		Contig	18	5	64.1		4802	2016-12-14T00:00:00Z	ftp://ftp.ncbi.nlm.nih.gov/genomes/all/GCF/900/132/145/GCF_900132145.1_10665_4_58	#N/A	#N/A	#N/A
GCF_900132745.1	GCF-900132745.1	SAMEA2068957	No	No	Yes	bolletii	363	United Kingdom	Unknown	NotIncluded	#N/A	Non-DCC	41	98.7	ERR343197	PRJEB2779	GCA_900132745.1		FVFW01		Contig	18	5	64.1		4802	2017-03-10T00:00:00Z	ftp://ftp.ncbi.nlm.nih.gov/genomes/all/GCF/900/132/745/GCF_900132745.1_10250_1_23	#N/A	#N/A	#N/A
GCF_002800685.1	GCF-002800685.1	SAMN07501864	No	No	Yes	abscessus	2940	China	China_abscessus_36	Abscessus7	#N/A	Non-DCC	34	99.4	#N/A	PRJNA398137	GCA_002800685.1		NQRW01		Contig	18	5	64.1		4824	2017-11-29T00:00:00Z	ftp://ftp.ncbi.nlm.nih.gov/genomes/all/GCF/002/800/685/GCF_002800685.1_ASM280068v1	#N/A	Li2017	#N/A
GCF_900133325.1	GCF-900133325.1	SAMEA2071457	No	No	Yes	abscessus	379	United Kingdom	SMRL_AK	Abscessus17	#N/A	Non-DCC	147	99.3	ERR343213	PRJEB2779	GCA_900133325.1		FSDA01		Contig	18	5	64.2		4813	2016-12-14T00:00:00Z	ftp://ftp.ncbi.nlm.nih.gov/genomes/all/GCF/900/133/325/GCF_900133325.1_10250_1_39	#N/A	Bryant et al 2016	?
GCF_900136855.1	GCF-900136855.1	SAMEA2070411	No	No	Yes	abscessus	128	United Kingdom	Unknown	NotIncluded	#N/A	Non-DCC	29	99.5	ERR337774	PRJEB2779	GCA_900136855.1		FSJO01		Contig	18	5	64.1		4873	2016-12-14T00:00:00Z	ftp://ftp.ncbi.nlm.nih.gov/genomes/all/GCF/900/136/855/GCF_900136855.1_10625_5_43	#N/A	#N/A	#N/A
GCF_900139515.1	GCF-900139515.1	SAMEA2070297	No	No	Yes	abscessus	89	Ireland	Unknown	NotIncluded	#N/A	Non-DCC	34	99.4	ERR337735	PRJEB2779	GCA_900139515.1		FVUI01		Contig	18	5	64.2		4868	2017-03-10T00:00:00Z	ftp://ftp.ncbi.nlm.nih.gov/genomes/all/GCF/900/139/515/GCF_900139515.1_10625_5_4	#N/A	#N/A	#N/A
GCF_900140435.1	GCF-900140435.1	SAMEA2068681	No	No	Yes	abscessus	264	United Kingdom	Unknown	NotIncluded	#N/A	Non-DCC	30	99.4	ERR337825	PRJEB2779	GCA_900140435.1		FSOR01		Contig	18	5.1	64.2		4873	2016-12-14T00:00:00Z	ftp://ftp.ncbi.nlm.nih.gov/genomes/all/GCF/900/140/435/GCF_900140435.1_10665_4_9	#N/A	#N/A	#N/A
GCF_900136505.1	GCF-900136505.1	SAMEA2071624	No	No	Yes	abscessus	502	United Kingdom	LTH_L	DCC1	DCC1	DCC1	5	99.9	ERR340567	PRJEB2779	GCA_900136505.1		FSIX01		Contig	18	5.1	64.1		4892	2016-12-14T00:00:00Z	ftp://ftp.ncbi.nlm.nih.gov/genomes/all/GCF/900/136/505/GCF_900136505.1_10208_3_77	#N/A	Bryant et al 2016	CF
GCF_900136535.1	GCF-900136535.1	SAMEA2069317	No	No	Yes	abscessus	504	United Kingdom	LTH_N	DCC1	DCC1	DCC1	5	99.9	ERR340569	PRJEB2779	GCA_900136535.1		FSIZ01		Contig	18	5.1	64.1		4889	2016-12-14T00:00:00Z	ftp://ftp.ncbi.nlm.nih.gov/genomes/all/GCF/900/136/535/GCF_900136535.1_10208_3_79	#N/A	Bryant et al 2016	CF
GCF_900140215.1	GCF-900140215.1	SAMEA1971359	No	No	Yes	bolletii	536	Denmark	Unknown	NotIncluded	#N/A	Non-DCC	67	98.8	ERR369149	PRJEB2779	GCA_900140215.1		FVVW01		Contig	18	5.1	64.2		4896	2017-03-10T00:00:00Z	ftp://ftp.ncbi.nlm.nih.gov/genomes/all/GCF/900/140/215/GCF_900140215.1_10665_2_75	#N/A	#N/A	#N/A
GCF_900139345.1	GCF-900139345.1	SAMEA2071134	No	No	Yes	abscessus	10	United Kingdom	Unknown	NotIncluded	DCC1	DCC1	5	99.9	ERR330760	PRJEB2779	GCA_900139345.1		FVTY01		Scaffold	18	5.1	64.1		4926	2017-03-10T00:00:00Z	ftp://ftp.ncbi.nlm.nih.gov/genomes/all/GCF/900/139/345/GCF_900139345.1_10625_4_10	#N/A	#N/A	#N/A
GCF_900138265.1	GCF-900138265.1	SAMEA2275869	No	No	Yes	abscessus	1143	United Kingdom	BTL_H	DCC5	DCC5	DCC5	23	99.1	ERR494979	PRJEB2779	GCA_900138265.1		FVQZ01		Scaffold	18	5.1	64.1		4915	2017-03-10T00:00:00Z	ftp://ftp.ncbi.nlm.nih.gov/genomes/all/GCF/900/138/265/GCF_900138265.1_12163_2_96	#N/A	Bryant et al 2016	?
GCF_900131015.1	GCF-900131015.1	SAMEA2259607	No	No	Yes	abscessus	802	Australia	AUS_R	DCC1	DCC1	DCC1	5	99.7	ERR459813	PRJEB2779	GCA_900131015.1		FRZQ01		Scaffold	18	5.1	64.1		4923	2016-12-14T00:00:00Z	ftp://ftp.ncbi.nlm.nih.gov/genomes/all/GCF/900/131/015/GCF_900131015.1_11861_7_67	#N/A	Bryant et al 2016	CF
GCF_900133345.1	GCF-900133345.1	SAMEA2068964	No	No	Yes	abscessus	384	United Kingdom	Unknown	NotIncluded	DCC1	DCC1	5	99.8	ERR343217	PRJEB2779	GCA_900133345.1		FVHB01		Contig	18	5.1	64.1		4928	2017-03-10T00:00:00Z	ftp://ftp.ncbi.nlm.nih.gov/genomes/all/GCF/900/133/345/GCF_900133345.1_10250_1_44	#N/A	#N/A	#N/A
GCF_900139565.1	GCF-900139565.1	SAMEA2071244	No	No	Yes	abscessus	136	United Kingdom	Unknown	NotIncluded	#N/A	Non-DCC	28	99.7	ERR337782	PRJEB2779	GCA_900139565.1		FSNJ01		Contig	18	5.1	64.1		4944	2016-12-14T00:00:00Z	ftp://ftp.ncbi.nlm.nih.gov/genomes/all/GCF/900/139/565/GCF_900139565.1_10625_5_51	#N/A	#N/A	#N/A
GCF_900140515.1	GCF-900140515.1	SAMEA2142635	No	No	Yes	abscessus	587	USA	UNC_M	DCC1	DCC1	DCC1	5	100	ERR373959	PRJEB2779	GCA_900140515.1		FVWT01		Scaffold	18	5.1	64.1		4950	2017-03-10T00:00:00Z	ftp://ftp.ncbi.nlm.nih.gov/genomes/all/GCF/900/140/515/GCF_900140515.1_10702_1_18	#N/A	Bryant et al 2016	CF
GCF_001217485.1	GCF-001217485.1	SAMEA1317698	No	No	Yes	massiliense	PAP147	United Kingdom	PAP_024	DCC3	DCC3a	DCC3a	33	95.9	ERR119084	PRJEB2779	GCA_001217485.1		CSZA01		Contig	18	5.1	64.1		4884	2015-03-24T00:00:00Z	ftp://ftp.ncbi.nlm.nih.gov/genomes/all/GCF/001/217/485/GCF_001217485.1_7520_7_27	#N/A	#N/A	CF
GCF_900140645.1	GCF-900140645.1	SAMEA2154104	No	No	Yes	abscessus	602	USA	UNC_V	DCC1	DCC1	DCC1	5	99.9	ERR373969	PRJEB2779	GCA_900140645.1		FSOZ01		Scaffold	18	5.1	64.2		4946	2016-12-14T00:00:00Z	ftp://ftp.ncbi.nlm.nih.gov/genomes/all/GCF/900/140/645/GCF_900140645.1_10702_1_28	#N/A	Bryant et al 2016	CF
GCF_900137965.1	GCF-900137965.1	SAMEA2160658	No	No	Yes	abscessus	553	United Kingdom	RVI_AB	DCC1	DCC1	DCC1	5	99.8	ERR363410	PRJEB2779	GCA_900137965.1		FSLP01		Scaffold	18	5.1	64.2		4950	2016-12-14T00:00:00Z	ftp://ftp.ncbi.nlm.nih.gov/genomes/all/GCF/900/137/965/GCF_900137965.1_10660_1_4	#N/A	Bryant et al 2016	CF
GCF_900140425.1	GCF-900140425.1	SAMEA2142728	No	No	Yes	abscessus	577	USA	UNC_E	DCC1	DCC1	DCC1	5	99.9	ERR373951	PRJEB2779	GCA_900140425.1		FVWI01		Scaffold	18	5.1	64.1		5001	2017-03-10T00:00:00Z	ftp://ftp.ncbi.nlm.nih.gov/genomes/all/GCF/900/140/425/GCF_900140425.1_10702_1_10	#N/A	Bryant et al 2016	CF
GCF_900135855.1	GCF-900135855.1	SAMEA2259662	No	No	Yes	abscessus	857	Australia	AUS_AN	DCC1	DCC1	DCC1	5	99.7	ERR459941	PRJEB2779	GCA_900135855.1		FVLP01		Scaffold	18	5.1	64.1		5007	2017-03-10T00:00:00Z	ftp://ftp.ncbi.nlm.nih.gov/genomes/all/GCF/900/135/855/GCF_900135855.1_11893_6_23	#N/A	Bryant et al 2016	Non-CF
GCF_001215905.1	GCF-001215905.1	SAMEA1464914	No	No	Yes	massiliense	PAP096	United Kingdom	PAP_019	DCC3	DCC3a	DCC3a	33	98.6	ERR115060	PRJEB2779	GCA_001215905.1		CSWX01		Scaffold	18	5.2	64.1		5050	2015-03-24T00:00:00Z	ftp://ftp.ncbi.nlm.nih.gov/genomes/all/GCF/001/215/905/GCF_001215905.1_7396_7_48	#N/A	#N/A	CF
GCF_001214305.1	GCF-001214305.1	SAMEA1464945	No	No	Yes	massiliense	PAP092	United Kingdom	PAP_019	DCC3	DCC3a	DCC3a	33	98.7	ERR115056	PRJEB2779	GCA_001214305.1		CSWV01		Scaffold	18	5.2	64.1		5050	2015-03-24T00:00:00Z	ftp://ftp.ncbi.nlm.nih.gov/genomes/all/GCF/001/214/305/GCF_001214305.1_7396_7_44	#N/A	#N/A	CF
GCF_001216825.1	GCF-001216825.1	SAMEA1464831	No	No	Yes	massiliense	PAP073	United Kingdom	PAP_019	DCC3	DCC3a	DCC3a	33	98.7	ERR115037	PRJEB2779	GCA_001216825.1		CSVZ01		Scaffold	18	5.2	64.1		5055	2015-03-24T00:00:00Z	ftp://ftp.ncbi.nlm.nih.gov/genomes/all/GCF/001/216/825/GCF_001216825.1_7396_7_25	#N/A	#N/A	CF
GCF_001217225.1	GCF-001217225.1	SAMEA1464855	No	No	Yes	massiliense	PAP081	United Kingdom	PAP_019	DCC3	DCC3a	DCC3a	33	98.7	ERR115045	PRJEB2779	GCA_001217225.1		CSWM01		Scaffold	18	5.2	64.1		5054	2015-03-24T00:00:00Z	ftp://ftp.ncbi.nlm.nih.gov/genomes/all/GCF/001/217/225/GCF_001217225.1_7396_7_33	#N/A	#N/A	CF
GCF_900136355.1	GCF-900136355.1	SAMEA2275745	No	No	Yes	abscessus	1019	United Kingdom	RHS_O	DCC1	DCC1	DCC1	5	99.8	ERR494880	PRJEB2779	GCA_900136355.1		FSIQ01		Scaffold	18	5.2	64.1		5056	2016-12-14T00:00:00Z	ftp://ftp.ncbi.nlm.nih.gov/genomes/all/GCF/900/136/355/GCF_900136355.1_12163_1_90	#N/A	Bryant et al 2016	CF
GCF_900136115.1	GCF-900136115.1	SAMEA2275722	No	No	Yes	abscessus	996	United Kingdom	RHS_O	DCC1	DCC1	DCC1	5	99.9	ERR494860	PRJEB2779	GCA_900136115.1		FSIJ01		Scaffold	18	5.2	64.1		5060	2016-12-14T00:00:00Z	ftp://ftp.ncbi.nlm.nih.gov/genomes/all/GCF/900/136/115/GCF_900136115.1_12163_1_70	#N/A	Bryant et al 2016	CF
GCF_900139195.1	GCF-900139195.1	SAMEA2162897	No	No	Yes	abscessus	665	USA	UNC_AY	DCC1	DCC1	DCC1	5	99.9	ERR349281	PRJEB2779	GCA_900139195.1		FSMN01		Contig	18	5.2	64.1		5032	2016-12-14T00:00:00Z	ftp://ftp.ncbi.nlm.nih.gov/genomes/all/GCF/900/139/195/GCF_900139195.1_10465_1_62	#N/A	Bryant et al 2016	CF
GCF_900134535.1	GCF-900134535.1	SAMEA2275694	No	No	Yes	bolletii	968	United Kingdom	Unknown	NotIncluded	#N/A	Non-DCC	64	98.7	ERR490703	PRJEB2779	GCA_900134535.1		FSFA01		Scaffold	18	5.2	64.1		5035	2016-12-14T00:00:00Z	ftp://ftp.ncbi.nlm.nih.gov/genomes/all/GCF/900/134/535/GCF_900134535.1_12163_1_44	#N/A	#N/A	#N/A
GCF_900134935.1	GCF-900134935.1	SAMEA2071559	No	No	Yes	abscessus	460	United Kingdom	SMRL_CY	DCC1	DCC1	DCC1	5	99.8	ERR340526	PRJEB2779	GCA_900134935.1		FSFP01		Contig	18	5.2	64		5071	2016-12-14T00:00:00Z	ftp://ftp.ncbi.nlm.nih.gov/genomes/all/GCF/900/134/935/GCF_900134935.1_10208_3_35	#N/A	Bryant et al 2016	CF
GCF_900138815.1	GCF-900138815.1	SAMEA2070905	No	No	Yes	abscessus	473	United Kingdom	RBL_D	DCC1	DCC1	DCC1	5	100	ERR340539	PRJEB2779	GCA_900138815.1		FVSU01		Contig	18	5.2	64.1		5091	2017-03-10T00:00:00Z	ftp://ftp.ncbi.nlm.nih.gov/genomes/all/GCF/900/138/815/GCF_900138815.1_10208_3_48	#N/A	Bryant et al 2016	CF
GCF_900135025.1	GCF-900135025.1	SAMEA2071550	No	No	Yes	abscessus	433	United Kingdom	SMRL_X	DCC1	DCC1	DCC1	5	100	ERR340499	PRJEB2779	GCA_900135025.1		FVKQ01		Contig	18	5.2	64		5095	2017-03-10T00:00:00Z	ftp://ftp.ncbi.nlm.nih.gov/genomes/all/GCF/900/135/025/GCF_900135025.1_10208_3_8	#N/A	Bryant et al 2016	?
GCF_900132875.1	GCF-900132875.1	SAMEA2259628	No	No	Yes	abscessus	823	Australia	AUS_AA	DCC1	DCC1	DCC1	5	99.6	ERR459829	PRJEB2779	GCA_900132875.1		FSCL01		Scaffold	18	5.2	64		5098	2016-12-14T00:00:00Z	ftp://ftp.ncbi.nlm.nih.gov/genomes/all/GCF/900/132/875/GCF_900132875.1_11861_7_83	#N/A	Bryant et al 2016	CF
GCF_000270585.1	GCF-000270585.1	SAMN00672648	No	No	Yes	abscessus	3A-0122-S	USA	3A	NotIncluded	DCC1	DCC1	5	99.8	SRR315368	PRJNA65161	GCA_000270585.1		AKUZ01		Contig	18	5.2	64.1		5130	2012-06-19T00:00:00Z	ftp://ftp.ncbi.nlm.nih.gov/genomes/all/GCF/000/270/585/GCF_000270585.1_ASM27058v1	#N/A	#N/A	#N/A
GCF_001212845.1	GCF-001212845.1	SAMEA1464951	No	No	Yes	abscessus	PAP002	United Kingdom	PAP_018	DCC1	DCC1	DCC1	5	99.9	ERR114982	PRJEB2779	GCA_001212845.1		CSTP01		Scaffold	18	5.3	64.1		5113	2015-03-24T00:00:00Z	ftp://ftp.ncbi.nlm.nih.gov/genomes/all/GCF/001/212/845/GCF_001212845.1_7396_6_50	#N/A	#N/A	CF
GCF_001215045.1	GCF-001215045.1	SAMEA1464934	No	No	Yes	abscessus	PAP077	United Kingdom	PAP_018	DCC1	DCC1	DCC1	5	99.9	ERR114982	PRJEB2779	GCA_001215045.1		CSWD01		Scaffold	18	5.3	64.1		5119	2015-03-24T00:00:00Z	ftp://ftp.ncbi.nlm.nih.gov/genomes/all/GCF/001/215/045/GCF_001215045.1_7396_7_29	#N/A	#N/A	CF
GCF_900134955.1	GCF-900134955.1	SAMEA2070902	No	No	Yes	abscessus	464	United Kingdom	SMRL_CU	DCC1	DCC1	DCC1	5	100	ERR340530	PRJEB2779	GCA_900134955.1		FSFS01		Contig	18	5.3	64		5157	2016-12-14T00:00:00Z	ftp://ftp.ncbi.nlm.nih.gov/genomes/all/GCF/900/134/955/GCF_900134955.1_10208_3_39	#N/A	Bryant et al 2016	CF
GCF_900133305.1	GCF-900133305.1	SAMEA2068961	No	No	Yes	abscessus	375	United Kingdom	SMRL_BX	DCC1	DCC1	DCC1	5	99.9	ERR343209	PRJEB2779	GCA_900133305.1		FSCZ01		Contig	18	5.3	64.1		5209	2016-12-14T00:00:00Z	ftp://ftp.ncbi.nlm.nih.gov/genomes/all/GCF/900/133/305/GCF_900133305.1_10250_1_35	#N/A	Bryant et al 2016	?
GCF_900141455.1	GCF-900141455.1	SAMEA2259706	No	No	Yes	abscessus	901	Ireland	SVH_S	DCC1	DCC1	DCC1	5	99.3	ERR459974	PRJEB2779	GCA_900141455.1		FVYL01		Scaffold	18	5.3	64		5216	2017-03-10T00:00:00Z	ftp://ftp.ncbi.nlm.nih.gov/genomes/all/GCF/900/141/455/GCF_900141455.1_11893_6_58	#N/A	Bryant et al 2016	CF
GCF_900138175.1	GCF-900138175.1	SAMEA2275872	No	No	Yes	abscessus	1146	United Kingdom	STH_B	DCC1	DCC1	DCC1	5	99.8	ERR484996	PRJEB2779	GCA_900138175.1		FVQK01		Scaffold	18	5.3	64.1		5236	2017-03-10T00:00:00Z	ftp://ftp.ncbi.nlm.nih.gov/genomes/all/GCF/900/138/175/GCF_900138175.1_12082_5_87	#N/A	Bryant et al 2016	CF
GCF_900133755.1	GCF-900133755.1	SAMEA2275670	No	No	Yes	massiliense	948	United Kingdom	RHS_H	DCC3	DCC3a	DCC3a	33	98.6	ERR490687	PRJEB2779	GCA_900133755.1		FVIG01		Scaffold	18	5.4	64.1		5339	2017-03-10T00:00:00Z	ftp://ftp.ncbi.nlm.nih.gov/genomes/all/GCF/900/133/755/GCF_900133755.1_12163_1_26	#N/A	Bryant et al 2016	CF
GCF_017175115.1	GCF-017175115.1	SAMN16581383	No	No	Yes	abscessus	GD52	United Kingdom	GD52	NotIncluded	DCC2	DCC2	9	99.7	#N/A	PRJNA669041	GCA_017175115.1		JADLLB01		Contig	18	5.4	64.1		5206	2021-03-05T00:00:00Z	ftp://ftp.ncbi.nlm.nih.gov/genomes/all/GCF/017/175/115/GCF_017175115.1_ASM1717511v1	#N/A	#N/A	#N/A
GCF_900137055.1	GCF-900137055.1	SAMEA2259664	No	No	Yes	abscessus	859	Australia	AUS_AO	Abscessus12	#N/A	Non-DCC	237	99.2	ERR459856	PRJEB2779	GCA_900137055.1		FSJY01		Scaffold	19	4.7	64.2		4441	2016-12-14T00:00:00Z	ftp://ftp.ncbi.nlm.nih.gov/genomes/all/GCF/900/137/055/GCF_900137055.1_11861_8_18	#N/A	Bryant et al 2016	Non-CF
GCF_002801435.1	GCF-002801435.1	SAMN07501799	No	No	Yes	abscessus	A218	China	China_abscessus86	Abscessus12	#N/A	Non-DCC	157	99.4	#N/A	PRJNA398137	GCA_002801435.1		NQUI01		Contig	19	4.8	64.2		4597	2017-11-29T00:00:00Z	ftp://ftp.ncbi.nlm.nih.gov/genomes/all/GCF/002/801/435/GCF_002801435.1_ASM280143v1	#N/A	Li2017	#N/A
GCF_002799855.1	GCF-002799855.1	SAMN07501928	No	No	Yes	massiliense	A247	China	China_massiliense39	Massiliense12	#N/A	Non-DCC	121	98.7	#N/A	PRJNA398137	GCA_002799855.1		NQPM01		Contig	19	4.8	64.3		4556	2017-11-29T00:00:00Z	ftp://ftp.ncbi.nlm.nih.gov/genomes/all/GCF/002/799/855/GCF_002799855.1_ASM279985v1	#N/A	Li2017	#N/A
GCF_900140825.1	GCF-900140825.1	SAMEA2151402	No	No	Yes	abscessus	634	USA	UNC_AF	Abscessus12	#N/A	Non-DCC	193	99.7	ERR373990	PRJEB2779	GCA_900140825.1		FSPL01		Scaffold	19	4.8	64.2		4578	2016-12-14T00:00:00Z	ftp://ftp.ncbi.nlm.nih.gov/genomes/all/GCF/900/140/825/GCF_900140825.1_10702_1_50	#N/A	Bryant et al 2016	CF
GCF_002799915.1	GCF-002799915.1	SAMN07501925	No	No	Yes	massiliense	a205	China	China_massiliense24	Massiliense6	#N/A	Non-DCC	46	98.6	#N/A	PRJNA398137	GCA_002799915.1		NQPP01		Contig	19	4.8	64.2		4605	2017-11-29T00:00:00Z	ftp://ftp.ncbi.nlm.nih.gov/genomes/all/GCF/002/799/915/GCF_002799915.1_ASM279991v1	#N/A	Li2017	#N/A
GCF_900140695.1	GCF-900140695.1	SAMEA2147770	No	No	Yes	abscessus	613	USA	UNC_BI	Abscessus10	#N/A	Non-DCC	186	99.6	ERR373976	PRJEB2779	GCA_900140695.1		FSPE01		Contig	19	4.8	64.2		4627	2016-12-14T00:00:00Z	ftp://ftp.ncbi.nlm.nih.gov/genomes/all/GCF/900/140/695/GCF_900140695.1_10702_1_35	#N/A	Bryant et al 2016	CF
GCF_900141275.1	GCF-900141275.1	SAMEA2148667	No	No	Yes	massiliense	707	USA	UNC_X	Massiliense12	#N/A	Non-DCC	54	98.8	ERR374030	PRJEB2779	GCA_900141275.1		FVXZ01		Scaffold	19	4.8	64.1		4631	2017-03-10T00:00:00Z	ftp://ftp.ncbi.nlm.nih.gov/genomes/all/GCF/900/141/275/GCF_900141275.1_10702_1_90	#N/A	Bryant et al 2016	CF
GCF_900138865.1	GCF-900138865.1	SAMEA2070907	No	yes	Yes	bolletii	479	United Kingdom	Unknown	NotIncluded	#N/A	Non-DCC	195	98.9	ERR340545	PRJEB2779	GCA_900138865.1		FVTC01		Contig	19	4.9	64.2		4683	2017-03-10T00:00:00Z	ftp://ftp.ncbi.nlm.nih.gov/genomes/all/GCF/900/138/865/GCF_900138865.1_10208_3_54	#N/A	#N/A	#N/A
GCF_900133545.1	GCF-900133545.1	SAMEA2259570	No	No	Yes	abscessus	765	Australia	AUS_I	Abscessus12	#N/A	Non-DCC	187	99.3	ERR459843	PRJEB2779	GCA_900133545.1		FWDB01		Scaffold	19	4.9	64.1		4680	2017-03-16T00:00:00Z	ftp://ftp.ncbi.nlm.nih.gov/genomes/all/GCF/900/133/545/GCF_900133545.1_11861_8_4	#N/A	Bryant et al 2016	CF
GCF_002142765.1	GCF-002142765.1	SAMN06806049	No	No	Yes	massiliense	FLAC078	USA	Unknown	NotIncluded	DCC7	DCC7	42	98.7	SRR5483258	PRJNA315990	GCA_002142765.1		NEGO01		Contig	19	4.9	64.2		4704	2017-05-16T00:00:00Z	ftp://ftp.ncbi.nlm.nih.gov/genomes/all/GCF/002/142/765/GCF_002142765.1_ASM214276v1	#N/A	Caverly2016	#N/A
GCF_900138855.1	GCF-900138855.1	SAMEA2071617	No	No	Yes	massiliense	478	United Kingdom	RBL_I	DCC7	DCC7	DCC7	42	98.5	ERR340544	PRJEB2779	GCA_900138855.1		FVTA01		Contig	19	4.9	64.2		4732	2017-03-10T00:00:00Z	ftp://ftp.ncbi.nlm.nih.gov/genomes/all/GCF/900/138/855/GCF_900138855.1_10208_3_53	#N/A	Bryant et al 2016	CF
GCF_900137225.1	GCF-900137225.1	SAMEA2275796	No	No	Yes	abscessus	1070	United Kingdom	BIR_AB	DCC4	DCC4	DCC4	101	99.3	ERR484978	PRJEB2779	GCA_900137225.1		FVOR01		Scaffold	19	4.9	64.3		4716	2017-03-10T00:00:00Z	ftp://ftp.ncbi.nlm.nih.gov/genomes/all/GCF/900/137/225/GCF_900137225.1_12082_5_69	#N/A	Bryant et al 2016	CF
GCF_002802525.1	GCF-002802525.1	SAMN07501831	No	No	Yes	abscessus	A337	China	China_abscessus_44	Abscessus8	#N/A	Non-DCC	74	99.4	#N/A	PRJNA398137	GCA_002802525.1		NQTD01		Contig	19	4.9	64.2		4758	2017-11-29T00:00:00Z	ftp://ftp.ncbi.nlm.nih.gov/genomes/all/GCF/002/802/525/GCF_002802525.1_ASM280252v1	#N/A	Li2017	#N/A
GCF_900132285.1	GCF-900132285.1	SAMEA2071374	No	No	Yes	bolletii	316	United Kingdom	Unknown	NotIncluded	#N/A	Non-DCC	61	98.8	ERR337877	PRJEB2779	GCA_900132285.1		FVEX01		Contig	19	5	64.1		4740	2017-03-10T00:00:00Z	ftp://ftp.ncbi.nlm.nih.gov/genomes/all/GCF/900/132/285/GCF_900132285.1_10665_4_61	#N/A	#N/A	#N/A
GCF_900131105.1	GCF-900131105.1	SAMEA2070540	No	No	Yes	bolletii	224	United Kingdom	Unknown	NotIncluded	#N/A	Non-DCC	61	98.8	ERR330889	PRJEB2779	GCA_900131105.1		FVCC01		Contig	19	5	64.1		4737	2017-03-10T00:00:00Z	ftp://ftp.ncbi.nlm.nih.gov/genomes/all/GCF/900/131/105/GCF_900131105.1_10665_3_54	#N/A	#N/A	#N/A
GCF_900131255.1	GCF-900131255.1	SAMEA2068675	No	No	Yes	bolletii	240	United Kingdom	Unknown	NotIncluded	#N/A	Non-DCC	61	98.8	ERR330905	PRJEB2779	GCA_900131255.1		FRZR01		Contig	19	5	64.1		4737	2016-12-14T00:00:00Z	ftp://ftp.ncbi.nlm.nih.gov/genomes/all/GCF/900/131/255/GCF_900131255.1_10665_3_70	#N/A	#N/A	#N/A
GCF_900140315.1	GCF-900140315.1	SAMEA2070433	No	No	Yes	abscessus	194	United Kingdom	Unknown	NotIncluded	#N/A	Non-DCC	55	99.4	ERR330859	PRJEB2779	GCA_900140315.1		FVWA01		Contig	19	5	64.2		4732	2017-03-10T00:00:00Z	ftp://ftp.ncbi.nlm.nih.gov/genomes/all/GCF/900/140/315/GCF_900140315.1_10665_3_24	#N/A	#N/A	#N/A
GCF_900133335.1	GCF-900133335.1	SAMEA2070777	No	No	Yes	bolletii	377	United Kingdom	Unknown	NotIncluded	#N/A	Non-DCC	61	98.8	ERR343211	PRJEB2779	GCA_900133335.1		FVHK01		Contig	19	5	64.1		4736	2017-03-10T00:00:00Z	ftp://ftp.ncbi.nlm.nih.gov/genomes/all/GCF/900/133/335/GCF_900133335.1_10250_1_37	#N/A	#N/A	#N/A
GCF_900133925.1	GCF-900133925.1	SAMEA2068971	No	No	Yes	bolletii	405	United Kingdom	Unknown	NotIncluded	#N/A	Non-DCC	41	98.7	ERR343231	PRJEB2779	GCA_900133925.1		FVIJ01		Contig	19	5	64.1		4804	2017-03-10T00:00:00Z	ftp://ftp.ncbi.nlm.nih.gov/genomes/all/GCF/900/133/925/GCF_900133925.1_10250_1_65	#N/A	#N/A	#N/A
GCF_900132785.1	GCF-900132785.1	SAMEA2070674	No	No	Yes	bolletii	344	United Kingdom	Unknown	NotIncluded	#N/A	Non-DCC	41	98.8	ERR343178	PRJEB2779	GCA_900132785.1		FVFZ01		Contig	19	5	64.1		4806	2017-03-10T00:00:00Z	ftp://ftp.ncbi.nlm.nih.gov/genomes/all/GCF/900/132/785/GCF_900132785.1_10250_1_4	#N/A	#N/A	#N/A
GCF_900133395.1	GCF-900133395.1	SAMEA2070781	No	No	Yes	abscessus	389	United Kingdom	SMRL_AK	Abscessus17	#N/A	Non-DCC	147	99.4	ERR343220	PRJEB2779	GCA_900133395.1		FSDF01		Contig	19	5	64.2		4814	2016-12-14T00:00:00Z	ftp://ftp.ncbi.nlm.nih.gov/genomes/all/GCF/900/133/395/GCF_900133395.1_10250_1_49	#N/A	Bryant et al 2016	?
GCF_900136845.1	GCF-900136845.1	SAMEA2070818	No	No	Yes	abscessus	126	United Kingdom	Unknown	NotIncluded	#N/A	Non-DCC	29	99.4	ERR337772	PRJEB2779	GCA_900136845.1		FSJL01		Contig	19	5	64.1		4871	2016-12-14T00:00:00Z	ftp://ftp.ncbi.nlm.nih.gov/genomes/all/GCF/900/136/845/GCF_900136845.1_10625_5_41	#N/A	#N/A	#N/A
GCF_900133565.1	GCF-900133565.1	SAMEA2259659	No	No	Yes	abscessus	854	Australia	AUS_AL	DCC1	DCC1	DCC1	5	99.9	ERR459938	PRJEB2779	GCA_900133565.1		FWCZ01		Scaffold	19	5	64.1		4891	2017-03-16T00:00:00Z	ftp://ftp.ncbi.nlm.nih.gov/genomes/all/GCF/900/133/565/GCF_900133565.1_11893_6_20	#N/A	Bryant et al 2016	Non-CF
GCF_900137995.1	GCF-900137995.1	SAMEA2259649	No	No	Yes	abscessus	844	Australia	AUS_AJ	DCC1	DCC1	DCC1	5	99.9	ERR459929	PRJEB2779	GCA_900137995.1		FVQB01		Scaffold	19	5	64.1		4895	2017-03-10T00:00:00Z	ftp://ftp.ncbi.nlm.nih.gov/genomes/all/GCF/900/137/995/GCF_900137995.1_11893_6_11	#N/A	Bryant et al 2016	CF
GCF_900137175.1	GCF-900137175.1	SAMEA2275627	No	No	Yes	abscessus	1165	United Kingdom	PAP_D	DCC4	DCC4	DCC4	101	99.3	ERR473267	PRJEB2779	GCA_900137175.1		FVOL01		Scaffold	19	5.1	64.3		4854	2017-03-10T00:00:00Z	ftp://ftp.ncbi.nlm.nih.gov/genomes/all/GCF/900/137/175/GCF_900137175.1_12078_1_62	#N/A	Bryant et al 2016	CF
GCF_900141355.1	GCF-900141355.1	SAMEA2259592	No	No	Yes	massiliense	787	United Kingdom	HOL_D	DCC7	DCC7	DCC7	42	98.6	ERR459798	PRJEB2779	GCA_900141355.1		FVYD01		Scaffold	19	5.1	64.1		4918	2017-03-10T00:00:00Z	ftp://ftp.ncbi.nlm.nih.gov/genomes/all/GCF/900/141/355/GCF_900141355.1_11861_7_52	#N/A	Bryant et al 2016	CF
GCF_003582945.1	GCF-003582945.1	SAMN09917510	No	No	Yes	massiliense	G110	China	Unknown	NotIncluded	DCC3a	DCC3a	33	98.9	#N/A	PRJNA488058	GCA_003582945.1		QXCG01		Contig	19	5.1	64.2		4920	2018-09-20T00:00:00Z	ftp://ftp.ncbi.nlm.nih.gov/genomes/all/GCF/003/582/945/GCF_003582945.1_ASM358294v1	#N/A	Ye2019	#N/A
GCF_900140605.1	GCF-900140605.1	SAMEA2160050	No	No	Yes	abscessus	597	USA	UNC_CV	DCC1	DCC1	DCC1	5	99.9	ERR373965	PRJEB2779	GCA_900140605.1		FVWV01		Scaffold	19	5.1	64.1		4920	2017-03-10T00:00:00Z	ftp://ftp.ncbi.nlm.nih.gov/genomes/all/GCF/900/140/605/GCF_900140605.1_10702_1_24	#N/A	Bryant et al 2016	CF
GCF_900130725.1	GCF-900130725.1	SAMEA2259606	No	No	Yes	abscessus	801	Australia	AUS_R	DCC1	DCC1	DCC1	5	99.8	ERR459812	PRJEB2779	GCA_900130725.1		FRZE01		Scaffold	19	5.1	64.1		4923	2016-12-14T00:00:00Z	ftp://ftp.ncbi.nlm.nih.gov/genomes/all/GCF/900/130/725/GCF_900130725.1_11861_7_66	#N/A	Bryant et al 2016	CF
GCF_900131465.1	GCF-900131465.1	SAMEA2259577	No	No	Yes	abscessus	772	Australia	AUS_J	DCC1	DCC1	DCC1	5	99.6	ERR459787	PRJEB2779	GCA_900131465.1		FSAM01		Scaffold	19	5.1	64.1		4917	2016-12-14T00:00:00Z	ftp://ftp.ncbi.nlm.nih.gov/genomes/all/GCF/900/131/465/GCF_900131465.1_11861_7_40	#N/A	Bryant et al 2016	CF
GCF_900135775.1	GCF-900135775.1	SAMEA2259620	No	No	Yes	abscessus	815	Australia	AUS_Y	DCC1	DCC1	DCC1	5	99.8	ERR459826	PRJEB2779	GCA_900135775.1		FSHV01		Scaffold	19	5.1	64.2		4917	2016-12-14T00:00:00Z	ftp://ftp.ncbi.nlm.nih.gov/genomes/all/GCF/900/135/775/GCF_900135775.1_11861_7_80	#N/A	Bryant et al 2016	CF
GCF_900133455.1	GCF-900133455.1	SAMEA2259580	No	No	Yes	abscessus	775	Australia	AUS_L	Abscessus9	#N/A	Non-DCC	227	99.6	ERR459790	PRJEB2779	GCA_900133455.1		FSDK01		Scaffold	19	5.1	64.2		4981	2016-12-14T00:00:00Z	ftp://ftp.ncbi.nlm.nih.gov/genomes/all/GCF/900/133/455/GCF_900133455.1_11861_7_44	#N/A	Bryant et al 2016	CF
GCF_900137675.1	GCF-900137675.1	SAMEA2275793	No	No	Yes	abscessus	1067	United Kingdom	BIR_W	DCC1	DCC1	DCC1	5	99.8	ERR494924	PRJEB2779	GCA_900137675.1		FSKZ01		Scaffold	19	5.1	64.1		4928	2016-12-14T00:00:00Z	ftp://ftp.ncbi.nlm.nih.gov/genomes/all/GCF/900/137/675/GCF_900137675.1_12163_2_40	#N/A	Bryant et al 2016	CF
GCF_002801485.1	GCF-002801485.1	SAMN07501796	No	No	Yes	abscessus	5681	China	China_abscessus69	Abscessus12	#N/A	Non-DCC	20	99.7	#N/A	PRJNA398137	GCA_002801485.1		NQUK01		Contig	19	5.1	63.9		4903	2017-11-29T00:00:00Z	ftp://ftp.ncbi.nlm.nih.gov/genomes/all/GCF/002/801/485/GCF_002801485.1_ASM280148v1	#N/A	Li2017	#N/A
GCF_900131005.1	GCF-900131005.1	SAMEA2259598	No	No	Yes	abscessus	793	Australia	Unknown	NotIncluded	DCC1	DCC1	5	99.7	ERR459804	PRJEB2779	GCA_900131005.1		FRZN01		Scaffold	19	5.1	64.1		4938	2016-12-14T00:00:00Z	ftp://ftp.ncbi.nlm.nih.gov/genomes/all/GCF/900/131/005/GCF_900131005.1_11861_7_58	#N/A	#N/A	#N/A
GCF_900141265.1	GCF-900141265.1	SAMEA2150651	No	No	Yes	abscessus	701	USA	UNC_AK	DCC1	DCC1	DCC1	5	100	ERR374026	PRJEB2779	GCA_900141265.1		FSQF01		Scaffold	19	5.1	64.1		4943	2016-12-14T00:00:00Z	ftp://ftp.ncbi.nlm.nih.gov/genomes/all/GCF/900/141/265/GCF_900141265.1_10702_1_86	#N/A	Bryant et al 2016	CF
GCF_001214805.1	GCF-001214805.1	SAMEA1317706	No	No	Yes	massiliense	PAP145	United Kingdom	PAP_024	DCC3	DCC3a	DCC3a	33	98.7	ERR119082	PRJEB2779	GCA_001214805.1		CSYY01		Contig	19	5.2	64.1		5053	2015-03-24T00:00:00Z	ftp://ftp.ncbi.nlm.nih.gov/genomes/all/GCF/001/214/805/GCF_001214805.1_7520_7_25	#N/A	#N/A	CF
GCF_015023725.1	GCF-015023725.1	SAMN11101010	No	No	Yes	abscessus	JHN_AB_0027_1	USA	JHN_AB_0027	NotIncluded	#N/A	Non-DCC	24	99.4	SRR9213973	PRJNA523365	GCA_015023725.1		JACVDV01		Contig	19	5.2	64.1		5000	2020-10-27T00:00:00Z	ftp://ftp.ncbi.nlm.nih.gov/genomes/all/GCF/015/023/725/GCF_015023725.1_ASM1502372v1	#N/A	Bronson2021	#N/A
GCF_900133515.1	GCF-900133515.1	SAMEA2259583	No	yes	Yes	abscessus	778	Netherlands	HOL_A	DCC1	DCC1	DCC1	5	99.9	ERR459793	PRJEB2779	GCA_900133515.1		FSDJ01		Scaffold	19	5.2	64.1		5096	2016-12-14T00:00:00Z	ftp://ftp.ncbi.nlm.nih.gov/genomes/all/GCF/900/133/515/GCF_900133515.1_11861_7_47	#N/A	Bryant et al 2016	CF
GCF_900130315.1	GCF-900130315.1	SAMEA2071247	No	yes	Yes	abscessus	148	United Kingdom	Unknown	NotIncluded	#N/A	Non-DCC	34	99	ERR337794	PRJEB2779	GCA_900130315.1		FRYX01		Scaffold	19	5.2	64.1		5084	2016-12-14T00:00:00Z	ftp://ftp.ncbi.nlm.nih.gov/genomes/all/GCF/900/130/315/GCF_900130315.1_10625_5_63	#N/A	#N/A	#N/A
GCF_900139425.1	GCF-900139425.1	SAMEA2070154	No	No	Yes	abscessus	8	United Kingdom	Unknown	NotIncluded	DCC1	DCC1	5	99.9	ERR330758	PRJEB2779	GCA_900139425.1		FSND01		Contig	19	5.3	64.1		5146	2016-12-14T00:00:00Z	ftp://ftp.ncbi.nlm.nih.gov/genomes/all/GCF/900/139/425/GCF_900139425.1_10625_4_8	#N/A	#N/A	#N/A
GCF_900134815.1	GCF-900134815.1	SAMEA2069141	No	No	Yes	abscessus	450	United Kingdom	SMRL_BX	DCC1	DCC1	DCC1	5	99.9	ERR340516	PRJEB2779	GCA_900134815.1		FVKF01		Contig	19	5.3	64.1		5207	2017-03-10T00:00:00Z	ftp://ftp.ncbi.nlm.nih.gov/genomes/all/GCF/900/134/815/GCF_900134815.1_10208_3_25	#N/A	Bryant et al 2016	?
GCF_900133995.1	GCF-900133995.1	SAMEA2071544	No	No	Yes	abscessus	415	United Kingdom	SMRL_BX	DCC1	DCC1	DCC1	5	99.9	ERR343240	PRJEB2779	GCA_900133995.1		FVIM01		Scaffold	19	5.3	64.1		5205	2017-03-10T00:00:00Z	ftp://ftp.ncbi.nlm.nih.gov/genomes/all/GCF/900/133/995/GCF_900133995.1_10250_1_75	#N/A	Bryant et al 2016	?
GCF_900139485.1	GCF-900139485.1	SAMEA2070707	No	No	Yes	abscessus	87	Ireland	Unknown	NotIncluded	#N/A	Non-DCC	38	99.7	ERR337733	PRJEB2779	GCA_900139485.1		FSNE01		Contig	19	5.3	64.1		5117	2016-12-14T00:00:00Z	ftp://ftp.ncbi.nlm.nih.gov/genomes/all/GCF/900/139/485/GCF_900139485.1_10625_5_2	#N/A	#N/A	#N/A
GCF_900138035.1	GCF-900138035.1	SAMEA2275876	No	No	Yes	abscessus	1150	United Kingdom	STH_F	DCC1	DCC1	DCC1	5	99.8	ERR484950	PRJEB2779	GCA_900138035.1		FVQG01		Scaffold	19	5.3	64.1		5226	2017-03-10T00:00:00Z	ftp://ftp.ncbi.nlm.nih.gov/genomes/all/GCF/900/138/035/GCF_900138035.1_12045_8_35	#N/A	Bryant et al 2016	CF
GCF_900131135.1	GCF-900131135.1	SAMEA2068672	No	No	Yes	bolletii	228	United Kingdom	Unknown	NotIncluded	#N/A	Non-DCC	87	98.7	ERR330893	PRJEB2779	GCA_900131135.1		FVCF01		Contig	19	5.3	64.1		5179	2017-03-10T00:00:00Z	ftp://ftp.ncbi.nlm.nih.gov/genomes/all/GCF/900/131/135/GCF_900131135.1_10665_3_58	#N/A	#N/A	#N/A
GCF_002800085.1	GCF-002800085.1	SAMN07501912	No	No	Yes	massiliense	287	China	China_massiliense26	Massiliense6	#N/A	Non-DCC	46	98.2	#N/A	PRJNA398137	GCA_002800085.1		NQQB01		Contig	20	4.7	64.3		4559	2017-11-29T00:00:00Z	ftp://ftp.ncbi.nlm.nih.gov/genomes/all/GCF/002/800/085/GCF_002800085.1_ASM280008v1	#N/A	Li2017	#N/A
GCF_002801735.1	GCF-002801735.1	SAMN07501932	No	No	Yes	massiliense	A289	China	China_massiliense5	DCC3	DCC3b	DCC3b	37	99.1	#N/A	PRJNA398137	GCA_002801735.1		NQPI01		Contig	20	4.8	64.2		4661	2017-11-29T00:00:00Z	ftp://ftp.ncbi.nlm.nih.gov/genomes/all/GCF/002/801/735/GCF_002801735.1_ASM280173v1	#N/A	Li2017	#N/A
GCF_900136465.1	GCF-900136465.1	SAMEA2069156	No	No	Yes	massiliense	495	United Kingdom	LTH_E	Massiliense6	#N/A	Non-DCC	46	98.6	ERR340561	PRJEB2779	GCA_900136465.1		FVNC01		Contig	20	4.9	64.2		4701	2017-03-10T00:00:00Z	ftp://ftp.ncbi.nlm.nih.gov/genomes/all/GCF/900/136/465/GCF_900136465.1_10208_3_70	#N/A	Bryant et al 2016	CF
GCF_900130775.1	GCF-900130775.1	SAMEA1970807	No	No	Yes	massiliense	198	United Kingdom	Unknown	NotIncluded	DCC3a	DCC3a	33	98.7	ERR330863	PRJEB2779	GCA_900130775.1		FVAH01		Contig	20	4.9	64.1		4762	2017-03-10T00:00:00Z	ftp://ftp.ncbi.nlm.nih.gov/genomes/all/GCF/900/130/775/GCF_900130775.1_10665_3_28	#N/A	#N/A	#N/A
GCF_002801925.1	GCF-002801925.1	SAMN07501905	No	No	Yes	massiliense	59	China	China_massiliense11	DCC3	DCC3b	DCC3b	37	99.1	#N/A	PRJNA398137	GCA_002801925.1		NQQI01		Contig	20	4.9	64.3		4751	2017-11-29T00:00:00Z	ftp://ftp.ncbi.nlm.nih.gov/genomes/all/GCF/002/801/925/GCF_002801925.1_ASM280192v1	#N/A	Li2017	#N/A
GCF_001217065.1	GCF-001217065.1	SAMEA1317692	No	No	Yes	massiliense	PAP158	United Kingdom	#N/A	NotIncluded	#N/A	Non-DCC	57	95.2	ERR119095	PRJEB2779	GCA_001217065.1		CSZM01		Scaffold	20	4.9	64.2		4563	2015-03-24T00:00:00Z	ftp://ftp.ncbi.nlm.nih.gov/genomes/all/GCF/001/217/065/GCF_001217065.1_7520_7_38	#N/A	#N/A	#N/A
GCF_900138905.1	GCF-900138905.1	SAMEA2070908	No	No	Yes	massiliense	482	United Kingdom	RBL_M	DCC3	DCC3a	DCC3a	33	98.8	ERR340548	PRJEB2779	GCA_900138905.1		FVTD01		Contig	20	4.9	64.2		4789	2017-03-10T00:00:00Z	ftp://ftp.ncbi.nlm.nih.gov/genomes/all/GCF/900/138/905/GCF_900138905.1_10208_3_57	#N/A	Bryant et al 2016	CF
GCF_900140085.1	GCF-900140085.1	SAMEA2150063	No	No	Yes	abscessus	520	Denmark	DEN_X	Abscessus7	#N/A	Non-DCC	86	99.4	ERR369140	PRJEB2779	GCA_900140085.1		FVVQ01		Scaffold	20	4.9	64.2		4749	2017-03-10T00:00:00Z	ftp://ftp.ncbi.nlm.nih.gov/genomes/all/GCF/900/140/085/GCF_900140085.1_10665_2_66	#N/A	Bryant et al 2016	CF
GCF_900136885.1	GCF-900136885.1	SAMEA1964489	No	No	Yes	abscessus	141	United Kingdom	Unknown	NotIncluded	#N/A	Non-DCC	28	99.6	ERR337787	PRJEB2779	GCA_900136885.1		FSJN01		Scaffold	20	4.9	64.2		4729	2016-12-14T00:00:00Z	ftp://ftp.ncbi.nlm.nih.gov/genomes/all/GCF/900/136/885/GCF_900136885.1_10625_5_56	#N/A	#N/A	#N/A
GCF_900140145.1	GCF-900140145.1	SAMEA2161322	No	No	Yes	abscessus	513	Denmark	DEN_O	Abscessus2	#N/A	Non-DCC	28	99.7	ERR369135	PRJEB2779	GCA_900140145.1		FSOF01		Contig	20	5	64.2		4734	2016-12-14T00:00:00Z	ftp://ftp.ncbi.nlm.nih.gov/genomes/all/GCF/900/140/145/GCF_900140145.1_10665_2_61	#N/A	Bryant et al 2016	CF
GCF_900140325.1	GCF-900140325.1	SAMEA2071290	No	No	Yes	abscessus	196	United Kingdom	Unknown	NotIncluded	#N/A	Non-DCC	55	99.4	ERR330861	PRJEB2779	GCA_900140325.1		FSON01		Contig	20	5	64.2		4715	2016-12-14T00:00:00Z	ftp://ftp.ncbi.nlm.nih.gov/genomes/all/GCF/900/140/325/GCF_900140325.1_10665_3_26	#N/A	#N/A	#N/A
GCF_900141015.1	GCF-900141015.1	SAMEA2159498	No	No	Yes	massiliense	666	USA	Unknown	NotIncluded	DCC3a	DCC3a	33	98.9	ERR374007	PRJEB2779	GCA_900141015.1		FVXM01		Scaffold	20	5	64.2		4823	2017-03-10T00:00:00Z	ftp://ftp.ncbi.nlm.nih.gov/genomes/all/GCF/900/141/015/GCF_900141015.1_10702_1_67	#N/A	#N/A	#N/A
GCF_900131215.1	GCF-900131215.1	SAMEA2068673	No	No	Yes	bolletii	234	United Kingdom	Unknown	NotIncluded	#N/A	Non-DCC	61	98.8	ERR330899	PRJEB2779	GCA_900131215.1		FVCN01		Contig	20	5	64.1		4738	2017-03-10T00:00:00Z	ftp://ftp.ncbi.nlm.nih.gov/genomes/all/GCF/900/131/215/GCF_900131215.1_10665_3_64	#N/A	#N/A	#N/A
GCF_900138025.1	GCF-900138025.1	SAMEA2259640	No	No	Yes	abscessus	835	Australia	AUS_AD	Abscessus12	#N/A	Non-DCC	228	99.5	ERR459921	PRJEB2779	GCA_900138025.1		FSLT01		Scaffold	20	5	64.1		4773	2016-12-14T00:00:00Z	ftp://ftp.ncbi.nlm.nih.gov/genomes/all/GCF/900/138/025/GCF_900138025.1_11893_6_2	#N/A	Bryant et al 2016	CF
GCF_900136805.1	GCF-900136805.1	SAMEA2070308	No	yes	Yes	abscessus	125	United Kingdom	Unknown	NotIncluded	#N/A	Non-DCC	29	99.5	ERR337771	PRJEB2779	GCA_900136805.1		FSJM01		Contig	20	5	64.1		4873	2016-12-14T00:00:00Z	ftp://ftp.ncbi.nlm.nih.gov/genomes/all/GCF/900/136/805/GCF_900136805.1_10625_5_40	#N/A	#N/A	#N/A
GCF_002801605.1	GCF-002801605.1	SAMN07501788	No	No	Yes	abscessus	6010	China	China_abscessus72	Abscessus12	#N/A	Non-DCC	19	99.7	#N/A	PRJNA398137	GCA_002801605.1		NQUS01		Contig	20	5.1	64		4853	2017-11-29T00:00:00Z	ftp://ftp.ncbi.nlm.nih.gov/genomes/all/GCF/002/801/605/GCF_002801605.1_ASM280160v1	#N/A	Li2017	#N/A
GCF_900132175.1	GCF-900132175.1	SAMEA2259578	No	No	Yes	abscessus	773	Australia	AUS_J	DCC1	DCC1	DCC1	5	99.6	ERR459788	PRJEB2779	GCA_900132175.1		FSBL01		Scaffold	20	5.1	64.1		4912	2016-12-14T00:00:00Z	ftp://ftp.ncbi.nlm.nih.gov/genomes/all/GCF/900/132/175/GCF_900132175.1_11861_7_41	#N/A	Bryant et al 2016	CF
GCF_900136685.1	GCF-900136685.1	SAMEA2070714	No	No	Yes	abscessus	108	United Kingdom	Unknown	NotIncluded	#N/A	Non-DCC	105	99.6	ERR337754	PRJEB2779	GCA_900136685.1		FVNO01		Contig	20	5.1	64.1		4950	2017-03-10T00:00:00Z	ftp://ftp.ncbi.nlm.nih.gov/genomes/all/GCF/900/136/685/GCF_900136685.1_10625_5_23	#N/A	#N/A	#N/A
GCF_900139615.1	GCF-900139615.1	SAMEA2070415	No	No	Yes	abscessus	140	United Kingdom	Unknown	NotIncluded	#N/A	Non-DCC	29	99.5	ERR337786	PRJEB2779	GCA_900139615.1		FVUN01		Contig	20	5.1	64.1		4944	2017-03-10T00:00:00Z	ftp://ftp.ncbi.nlm.nih.gov/genomes/all/GCF/900/139/615/GCF_900139615.1_10625_5_55	#N/A	#N/A	#N/A
GCF_900139905.1	GCF-900139905.1	SAMEA2154241	No	No	Yes	massiliense	635	USA	UNC_AG	DCC7	DCC7	DCC7	42	98.6	ERR363440	PRJEB2779	GCA_900139905.1		FVVF01		Contig	20	5.1	64.3		4973	2017-03-10T00:00:00Z	ftp://ftp.ncbi.nlm.nih.gov/genomes/all/GCF/900/139/905/GCF_900139905.1_10660_1_34	#N/A	Bryant et al 2016	CF
GCF_900140965.1	GCF-900140965.1	SAMEA2155457	No	No	Yes	abscessus	655	USA	UNC_BO	DCC1	DCC1	DCC1	5	99.9	ERR374001	PRJEB2779	GCA_900140965.1		FVXJ01		Scaffold	20	5.1	64.1		4959	2017-03-10T00:00:00Z	ftp://ftp.ncbi.nlm.nih.gov/genomes/all/GCF/900/140/965/GCF_900140965.1_10702_1_61	#N/A	Bryant et al 2016	CF
GCF_900137395.1	GCF-900137395.1	SAMEA2275768	No	No	Yes	abscessus	1042	United Kingdom	LEI_B	Abscessus7	#N/A	Non-DCC	47	99.5	ERR494901	PRJEB2779	GCA_900137395.1		FSKI01		Scaffold	20	5.1	64.1		4952	2016-12-14T00:00:00Z	ftp://ftp.ncbi.nlm.nih.gov/genomes/all/GCF/900/137/395/GCF_900137395.1_12163_2_16	#N/A	Bryant et al 2016	CF
GCF_900141405.1	GCF-900141405.1	SAMEA2259705	No	No	Yes	abscessus	900	Ireland	SVH_P	Abscessus15	#N/A	Non-DCC	29	99.3	ERR459973	PRJEB2779	GCA_900141405.1		FVYH01		Scaffold	20	5.2	64.2		5005	2017-03-10T00:00:00Z	ftp://ftp.ncbi.nlm.nih.gov/genomes/all/GCF/900/141/405/GCF_900141405.1_11893_6_57	#N/A	Bryant et al 2016	CF
GCF_900139115.1	GCF-900139115.1	SAMEA2155126	No	No	Yes	abscessus	644	USA	UNC_BL	DCC1	DCC1	DCC1	5	100	ERR349276	PRJEB2779	GCA_900139115.1		FSMI01		Contig	20	5.2	64.1		5016	2016-12-14T00:00:00Z	ftp://ftp.ncbi.nlm.nih.gov/genomes/all/GCF/900/139/115/GCF_900139115.1_10465_1_57	#N/A	Bryant et al 2016	CF
GCF_001214685.1	GCF-001214685.1	SAMEA1464903	No	No	Yes	massiliense	PAP141	United Kingdom	PAP_019	DCC3	DCC3a	DCC3a	33	98.7	ERR115105	PRJEB2779	GCA_001214685.1		CSYT01		Scaffold	20	5.2	64.1		5054	2015-03-24T00:00:00Z	ftp://ftp.ncbi.nlm.nih.gov/genomes/all/GCF/001/214/685/GCF_001214685.1_7396_8_93	#N/A	#N/A	CF
GCF_001217105.1	GCF-001217105.1	SAMEA1464870	No	No	Yes	massiliense	PAP144	United Kingdom	PAP_007	DCC3	DCC3a	DCC3a	33	98.6	ERR115108	PRJEB2779	GCA_001217105.1		CSYX01		Scaffold	20	5.2	64.1		5046	2015-03-24T00:00:00Z	ftp://ftp.ncbi.nlm.nih.gov/genomes/all/GCF/001/217/105/GCF_001217105.1_7396_8_96	#N/A	#N/A	CF
GCF_001216365.1	GCF-001216365.1	SAMEA1464963	No	No	Yes	massiliense	PAP108	United Kingdom	PAP_025	DCC3	DCC3a	DCC3a	33	98.7	ERR115072	PRJEB2779	GCA_001216365.1		CSXN01		Scaffold	20	5.2	64.1		5052	2015-03-24T00:00:00Z	ftp://ftp.ncbi.nlm.nih.gov/genomes/all/GCF/001/216/365/GCF_001216365.1_7396_8_60	#N/A	#N/A	CF
GCF_900136085.1	GCF-900136085.1	SAMEA2275720	No	No	Yes	abscessus	994	United Kingdom	RHS_O	DCC1	DCC1	DCC1	5	99.6	ERR494858	PRJEB2779	GCA_900136085.1		FVMH01		Scaffold	20	5.2	64.1		5058	2017-03-10T00:00:00Z	ftp://ftp.ncbi.nlm.nih.gov/genomes/all/GCF/900/136/085/GCF_900136085.1_12163_1_68	#N/A	Bryant et al 2016	CF
GCF_900135525.1	GCF-900135525.1	SAMEA2070291	No	No	Yes	abscessus	71	United Kingdom	Unknown	NotIncluded	DCC1	DCC1	5	99.9	ERR330821	PRJEB2779	GCA_900135525.1		FSHI01		Contig	20	5.2	64.1		5059	2016-12-14T00:00:00Z	ftp://ftp.ncbi.nlm.nih.gov/genomes/all/GCF/900/135/525/GCF_900135525.1_10625_4_71	#N/A	#N/A	#N/A
GCF_900133055.1	GCF-900133055.1	SAMEA2259717	No	No	Yes	bolletii	912	United Kingdom	Unknown	NotIncluded	#N/A	Non-DCC	64	98.7	ERR459983	PRJEB2779	GCA_900133055.1		FSCR01		Scaffold	20	5.2	64.1		5035	2016-12-14T00:00:00Z	ftp://ftp.ncbi.nlm.nih.gov/genomes/all/GCF/900/133/055/GCF_900133055.1_11893_6_67	#N/A	#N/A	#N/A
GCF_900136965.1	GCF-900136965.1	SAMEA2259590	No	No	Yes	massiliense	785	Netherlands	HOL_C	Massiliense6	#N/A	Non-DCC	46	98.2	ERR459797	PRJEB2779	GCA_900136965.1		FVOB01		Scaffold	20	5.2	64.1		5061	2017-03-10T00:00:00Z	ftp://ftp.ncbi.nlm.nih.gov/genomes/all/GCF/900/136/965/GCF_900136965.1_11861_7_51	#N/A	Bryant et al 2016	CF
GCF_003072325.1	GCF-003072325.1	SAMN08931122	No	No	Yes	abscessus	A254	China	Unknown	NotIncluded	DCC1	DCC1	5	99.8	#N/A	PRJNA448987	GCA_003072325.1		QDFA01		Contig	20	5.2	64.1		5121	2018-04-25T00:00:00Z	ftp://ftp.ncbi.nlm.nih.gov/genomes/all/GCF/003/072/325/GCF_003072325.1_ASM307232v1	#N/A	Ye2019	#N/A
GCF_900133105.1	GCF-900133105.1	SAMEA2259725	No	No	Yes	bolletii	920	United Kingdom	Unknown	NotIncluded	#N/A	Non-DCC	64	98.6	ERR459987	PRJEB2779	GCA_900133105.1		FVGT01		Scaffold	20	5.2	64.1		5060	2017-03-10T00:00:00Z	ftp://ftp.ncbi.nlm.nih.gov/genomes/all/GCF/900/133/105/GCF_900133105.1_11893_6_71	#N/A	#N/A	#N/A
GCF_900134125.1	GCF-900134125.1	SAMEA2071197	No	No	Yes	abscessus	73	United Kingdom	Unknown	NotIncluded	DCC1	DCC1	5	99.9	ERR330823	PRJEB2779	GCA_900134125.1		FSEI01		Contig	20	5.2	64		5106	2016-12-14T00:00:00Z	ftp://ftp.ncbi.nlm.nih.gov/genomes/all/GCF/900/134/125/GCF_900134125.1_10625_4_73	#N/A	#N/A	#N/A
GCF_900135335.1	GCF-900135335.1	SAMEA2070166	No	No	Yes	abscessus	47	United Kingdom	Unknown	NotIncluded	DCC1	DCC1	5	99.9	ERR330797	PRJEB2779	GCA_900135335.1		FVKV01		Contig	20	5.2	64		5100	2017-03-10T00:00:00Z	ftp://ftp.ncbi.nlm.nih.gov/genomes/all/GCF/900/135/335/GCF_900135335.1_10625_4_47	#N/A	#N/A	#N/A
GCF_900131675.1	GCF-900131675.1	SAMEA2070654	No	No	Yes	abscessus	281	United Kingdom	Unknown	NotIncluded	#N/A	Non-DCC	111	99.4	ERR337842	PRJEB2779	GCA_900131675.1		FSAU01		Contig	20	5.3	64.1		5119	2016-12-14T00:00:00Z	ftp://ftp.ncbi.nlm.nih.gov/genomes/all/GCF/900/131/675/GCF_900131675.1_10665_4_26	#N/A	#N/A	#N/A
GCF_001213165.1	GCF-001213165.1	SAMEA1464924	No	No	Yes	abscessus	PAP022	United Kingdom	#N/A	NotIncluded	#N/A	Non-DCC	69	99.4	#N/A	PRJEB2779	GCA_001213165.1		CSUI01		Scaffold	20	5.3	64		5076	2015-03-24T00:00:00Z	ftp://ftp.ncbi.nlm.nih.gov/genomes/all/GCF/001/213/165/GCF_001213165.1_7396_6_70	#N/A	#N/A	#N/A
GCF_000271105.1	GCF-000271105.1	SAMN00672650	No	No	Yes	abscessus	3A-0810-R	USA	3A	NotIncluded	DCC1	DCC1	5	99.9	SRR315373	PRJNA65163	GCA_000271105.1		AKUP01		Contig	20	5.3	64.1		5216	2012-06-19T00:00:00Z	ftp://ftp.ncbi.nlm.nih.gov/genomes/all/GCF/000/271/105/GCF_000271105.1_ASM27110v1	#N/A	#N/A	#N/A
GCF_900137205.1	GCF-900137205.1	SAMEA2275755	No	No	Yes	abscessus	1029	United Kingdom	BIR_P	DCC1	DCC1	DCC1	5	99.4	ERR484975	PRJEB2779	GCA_900137205.1		FSKB01		Scaffold	20	5.3	64.1		5226	2016-12-14T00:00:00Z	ftp://ftp.ncbi.nlm.nih.gov/genomes/all/GCF/900/137/205/GCF_900137205.1_12082_5_66	#N/A	Bryant et al 2016	CF
GCF_900136995.1	GCF-900136995.1	SAMEA2259615	No	yes	Yes	abscessus	810	Australia	AUS_U	Abscessus6	#N/A	Non-DCC	38	99.6	ERR459821	PRJEB2779	GCA_900136995.1		FVNY01		Scaffold	20	5.4	64		5299	2017-03-10T00:00:00Z	ftp://ftp.ncbi.nlm.nih.gov/genomes/all/GCF/900/136/995/GCF_900136995.1_11861_7_75	#N/A	Bryant et al 2016	CF
GCF_900136315.1	GCF-900136315.1	SAMEA2275740	No	No	Yes	massiliense	1014	United Kingdom	BIR_AC	Massiliense14	#N/A	Non-DCC	63	98.1	ERR494875	PRJEB2779	GCA_900136315.1		FVMT01		Scaffold	20	5.5	63.9		5421	2017-03-10T00:00:00Z	ftp://ftp.ncbi.nlm.nih.gov/genomes/all/GCF/900/136/315/GCF_900136315.1_12163_1_85	#N/A	Bryant et al 2016	CF
GCF_900131495.1	GCF-900131495.1	SAMEA2259695	No	No	Yes	abscessus	890	Australia	AUS_AX	Abscessus12	#N/A	Non-DCC	217	99.5	ERR459862	PRJEB2779	GCA_900131495.1		FVCR01		Scaffold	21	4.8	64.2		4605	2017-03-10T00:00:00Z	ftp://ftp.ncbi.nlm.nih.gov/genomes/all/GCF/900/131/495/GCF_900131495.1_11861_8_24	#N/A	Bryant et al 2016	Non-CF
GCF_001216965.1	GCF-001216965.1	SAMEA1464926	No	No	Yes	bolletii	PAP139	United Kingdom	#N/A	NotIncluded	#N/A	Non-DCC	58	98.4	#N/A	PRJEB2779	GCA_001216965.1		CSYR01		Scaffold	21	4.8	64.1		4646	2015-03-24T00:00:00Z	ftp://ftp.ncbi.nlm.nih.gov/genomes/all/GCF/001/216/965/GCF_001216965.1_7396_8_91	#N/A	#N/A	#N/A
GCF_001213845.1	GCF-001213845.1	SAMEA1464835	No	No	Yes	bolletii	PAP044	United Kingdom	#N/A	NotIncluded	#N/A	Non-DCC	58	98.7	#N/A	PRJEB2779	GCA_001213845.1		CSVD01		Scaffold	21	4.9	64.1		4653	2015-03-24T00:00:00Z	ftp://ftp.ncbi.nlm.nih.gov/genomes/all/GCF/001/213/845/GCF_001213845.1_7396_6_92	#N/A	#N/A	#N/A
GCF_002799775.1	GCF-002799775.1	SAMN07501933	No	No	Yes	massiliense	A295	China	China_massiliense4	DCC3	DCC3b	DCC3b	37	99.1	#N/A	PRJNA398137	GCA_002799775.1		NQPH01		Contig	21	4.9	64.3		4750	2017-11-29T00:00:00Z	ftp://ftp.ncbi.nlm.nih.gov/genomes/all/GCF/002/799/775/GCF_002799775.1_ASM279977v1	#N/A	Li2017	#N/A
GCF_900137885.1	GCF-900137885.1	SAMEA2275854	No	No	Yes	bolletii	1128	United Kingdom	Unknown	NotIncluded	#N/A	Non-DCC	41	98.5	ERR494969	PRJEB2779	GCA_900137885.1		FVPS01		Scaffold	21	4.9	64.2		4669	2017-03-10T00:00:00Z	ftp://ftp.ncbi.nlm.nih.gov/genomes/all/GCF/900/137/885/GCF_900137885.1_12163_2_86	#N/A	#N/A	#N/A
GCF_001216265.1	GCF-001216265.1	SAMEA1464839	No	No	Yes	bolletii	PAP142	United Kingdom	#N/A	NotIncluded	#N/A	Non-DCC	58	98.6	#N/A	PRJEB2779	GCA_001216265.1		CSYV01		Scaffold	21	4.9	64.1		4708	2015-03-24T00:00:00Z	ftp://ftp.ncbi.nlm.nih.gov/genomes/all/GCF/001/216/265/GCF_001216265.1_7396_8_94	#N/A	#N/A	#N/A
GCF_900138945.1	GCF-900138945.1	SAMEA2070910	No	No	Yes	abscessus	488	United Kingdom	RBL_S	DCC4	DCC4	DCC4	101	99.3	ERR340554	PRJEB2779	GCA_900138945.1		FVTH01		Contig	21	4.9	64.2		4707	2017-03-10T00:00:00Z	ftp://ftp.ncbi.nlm.nih.gov/genomes/all/GCF/900/138/945/GCF_900138945.1_10208_3_63	#N/A	Bryant et al 2016	CF
GCF_900132045.1	GCF-900132045.1	SAMEA1969449	No	No	Yes	abscessus	304	United Kingdom	Unknown	NotIncluded	DCC4	DCC4	101	99.3	ERR337865	PRJEB2779	GCA_900132045.1		FVEE01		Contig	21	4.9	64.3		4717	2017-03-10T00:00:00Z	ftp://ftp.ncbi.nlm.nih.gov/genomes/all/GCF/900/132/045/GCF_900132045.1_10665_4_49	#N/A	#N/A	#N/A
GCF_900138935.1	GCF-900138935.1	SAMEA2069153	No	No	Yes	abscessus	486	United Kingdom	RBL_Q	DCC4	DCC4	DCC4	101	99.3	ERR340552	PRJEB2779	GCA_900138935.1		FVTI01		Contig	21	4.9	64.3		4718	2017-03-10T00:00:00Z	ftp://ftp.ncbi.nlm.nih.gov/genomes/all/GCF/900/138/935/GCF_900138935.1_10208_3_61	#N/A	Bryant et al 2016	CF
GCF_900137135.1	GCF-900137135.1	SAMEA2259655	No	No	Yes	bolletii	850	Australia	Unknown	NotIncluded	#N/A	Non-DCC	66	98.5	ERR459935	PRJEB2779	GCA_900137135.1		FVOI01		Scaffold	21	4.9	64.1		4707	2017-03-10T00:00:00Z	ftp://ftp.ncbi.nlm.nih.gov/genomes/all/GCF/900/137/135/GCF_900137135.1_11893_6_17	#N/A	#N/A	#N/A
GCF_900134755.1	GCF-900134755.1	SAMEA2071553	No	No	Yes	bolletii	442	United Kingdom	Unknown	NotIncluded	#N/A	Non-DCC	41	98.8	ERR340508	PRJEB2779	GCA_900134755.1		FWDA01		Contig	21	4.9	64.1		4767	2017-03-16T00:00:00Z	ftp://ftp.ncbi.nlm.nih.gov/genomes/all/GCF/900/134/755/GCF_900134755.1_10208_3_17	#N/A	#N/A	#N/A
GCF_900138765.1	GCF-900138765.1	SAMEA2070904	No	No	Yes	abscessus	470	United Kingdom	RBL_A	Abscessus2	#N/A	Non-DCC	28	99.6	ERR340536	PRJEB2779	GCA_900138765.1		FSLW01		Contig	21	5	64.2		4735	2016-12-14T00:00:00Z	ftp://ftp.ncbi.nlm.nih.gov/genomes/all/GCF/900/138/765/GCF_900138765.1_10208_3_45	#N/A	Bryant et al 2016	CF
GCF_900138985.1	GCF-900138985.1	SAMEA2071456	No	No	Yes	abscessus	376	United Kingdom	SMRL_BD	Abscessus17	#N/A	Non-DCC	55	99.3	ERR343210	PRJEB2779	GCA_900138985.1		FSMB01		Contig	21	5	64.2		4732	2016-12-14T00:00:00Z	ftp://ftp.ncbi.nlm.nih.gov/genomes/all/GCF/900/138/985/GCF_900138985.1_10250_1_36	#N/A	Bryant et al 2016	?
GCF_900132445.1	GCF-900132445.1	SAMEA2070670	No	No	Yes	abscessus	332	United Kingdom	Unknown	NotIncluded	#N/A	Non-DCC	55	99.4	ERR337893	PRJEB2779	GCA_900132445.1		FVFJ01		Contig	21	5	64.2		4734	2017-03-10T00:00:00Z	ftp://ftp.ncbi.nlm.nih.gov/genomes/all/GCF/900/132/445/GCF_900132445.1_10665_4_77	#N/A	#N/A	#N/A
GCF_002801495.1	GCF-002801495.1	SAMN07501795	No	No	Yes	abscessus	1557	China	China_abscessus67	Abscessus12	#N/A	Non-DCC	20	99.8	#N/A	PRJNA398137	GCA_002801495.1		NQUL01		Contig	21	5	64.1		4766	2017-11-29T00:00:00Z	ftp://ftp.ncbi.nlm.nih.gov/genomes/all/GCF/002/801/495/GCF_002801495.1_ASM280149v1	#N/A	Li2017	#N/A
GCF_900130815.1	GCF-900130815.1	SAMEA2071291	No	No	Yes	bolletii	202	United Kingdom	Unknown	NotIncluded	#N/A	Non-DCC	41	98.8	ERR330867	PRJEB2779	GCA_900130815.1		FVAL01		Contig	21	5	64.1		4805	2017-03-10T00:00:00Z	ftp://ftp.ncbi.nlm.nih.gov/genomes/all/GCF/900/130/815/GCF_900130815.1_10665_3_32	#N/A	#N/A	#N/A
GCF_900131955.1	GCF-900131955.1	SAMEA2071368	No	No	Yes	bolletii	295	United Kingdom	Unknown	NotIncluded	#N/A	Non-DCC	79	98.7	ERR337856	PRJEB2779	GCA_900131955.1		FVDZ01		Contig	21	5	64.1		4801	2017-03-10T00:00:00Z	ftp://ftp.ncbi.nlm.nih.gov/genomes/all/GCF/900/131/955/GCF_900131955.1_10665_4_40	#N/A	#N/A	#N/A
GCF_900133505.1	GCF-900133505.1	SAMEA2070292	No	No	Yes	abscessus	74	United Kingdom	Unknown	NotIncluded	#N/A	Non-DCC	43	99.5	ERR330824	PRJEB2779	GCA_900133505.1		FVHF01		Contig	21	5	64.2		4851	2017-03-10T00:00:00Z	ftp://ftp.ncbi.nlm.nih.gov/genomes/all/GCF/900/133/505/GCF_900133505.1_10625_4_74	#N/A	#N/A	#N/A
GCF_900136415.1	GCF-900136415.1	SAMEA2071615	No	No	Yes	abscessus	469	United Kingdom	RVI_P	DCC1	DCC1	DCC1	5	99.6	ERR340535	PRJEB2779	GCA_900136415.1		FSIS01		Contig	21	5	64.3		4862	2016-12-14T00:00:00Z	ftp://ftp.ncbi.nlm.nih.gov/genomes/all/GCF/900/136/415/GCF_900136415.1_10208_3_44	#N/A	Bryant et al 2016	CF
GCF_900132995.1	GCF-900132995.1	SAMEA2259656	No	No	Yes	abscessus	851	Australia	AUS_AL	DCC1	DCC1	DCC1	5	99.9	ERR459936	PRJEB2779	GCA_900132995.1		FVGL01		Scaffold	21	5	64.1		4894	2017-03-10T00:00:00Z	ftp://ftp.ncbi.nlm.nih.gov/genomes/all/GCF/900/132/995/GCF_900132995.1_11893_6_18	#N/A	Bryant et al 2016	Non-CF
GCF_900139785.1	GCF-900139785.1	SAMEA2162933	No	No	Yes	abscessus	529	Denmark	DEN_J	DCC4	DCC4	DCC4	101	99.3	ERR363430	PRJEB2779	GCA_900139785.1		FSNP01		Scaffold	21	5	64.2		4875	2016-12-14T00:00:00Z	ftp://ftp.ncbi.nlm.nih.gov/genomes/all/GCF/900/139/785/GCF_900139785.1_10660_1_24	#N/A	Bryant et al 2016	CF
GCF_900139825.1	GCF-900139825.1	SAMEA2142610	No	No	Yes	abscessus	592	USA	UNC_O	DCC1	DCC1	DCC1	5	100	ERR363433	PRJEB2779	GCA_900139825.1		FVVA01		Contig	21	5.1	64.1		4923	2017-03-10T00:00:00Z	ftp://ftp.ncbi.nlm.nih.gov/genomes/all/GCF/900/139/825/GCF_900139825.1_10660_1_27	#N/A	Bryant et al 2016	CF
GCF_900134915.1	GCF-900134915.1	SAMEA2071558	No	No	Yes	bolletii	457	United Kingdom	Unknown	NotIncluded	#N/A	Non-DCC	76	98.1	ERR340523	PRJEB2779	GCA_900134915.1		FSFN01		Contig	21	5.1	64.1		4893	2016-12-14T00:00:00Z	ftp://ftp.ncbi.nlm.nih.gov/genomes/all/GCF/900/134/915/GCF_900134915.1_10208_3_32	#N/A	#N/A	#N/A
GCF_900135195.1	GCF-900135195.1	SAMEA2071182	No	No	Yes	abscessus	25	United Kingdom	Unknown	NotIncluded	#N/A	Non-DCC	99	99.3	ERR330775	PRJEB2779	GCA_900135195.1		FVKS01		Contig	21	5.1	64.2		4888	2017-03-10T00:00:00Z	ftp://ftp.ncbi.nlm.nih.gov/genomes/all/GCF/900/135/195/GCF_900135195.1_10625_4_25	#N/A	#N/A	#N/A
GCF_002801695.1	GCF-002801695.1	SAMN07501783	No	No	Yes	abscessus	24	China	China_abscessus64	Abscessus12	#N/A	Non-DCC	20	99.6	#N/A	PRJNA398137	GCA_002801695.1		NQUX01		Contig	21	5.1	64.1		4874	2017-11-29T00:00:00Z	ftp://ftp.ncbi.nlm.nih.gov/genomes/all/GCF/002/801/695/GCF_002801695.1_ASM280169v1	#N/A	Li2017	#N/A
GCF_900139135.1	GCF-900139135.1	SAMEA2154643	No	No	Yes	abscessus	653	USA	UNC_BN	DCC1	DCC1	DCC1	5	100	ERR349277	PRJEB2779	GCA_900139135.1		FSMJ01		Contig	21	5.1	64.1		4909	2016-12-14T00:00:00Z	ftp://ftp.ncbi.nlm.nih.gov/genomes/all/GCF/900/139/135/GCF_900139135.1_10465_1_58	#N/A	Bryant et al 2016	CF
GCF_013140075.1	GCF-013140075.1	SAMN14540185	No	No	Yes	massiliense	141	China	Unknown	NotIncluded	DCC3a	DCC3a	33	98.5	#N/A	PRJNA595783	GCA_013140075.1		JAAZWH01		Scaffold	21	5.1	64.1		4989	2020-05-21T00:00:00Z	ftp://ftp.ncbi.nlm.nih.gov/genomes/all/GCF/013/140/075/GCF_013140075.1_ASM1314007v1	#N/A	#N/A	#N/A
GCF_900141495.1	GCF-900141495.1	SAMEA2275830	No	No	Yes	abscessus	1104	Australia	AUS_BF	DCC5	DCC5	DCC5	23	99.3	ERR484960	PRJEB2779	GCA_900141495.1		FVYQ01		Scaffold	21	5.1	64.3		4939	2017-03-10T00:00:00Z	ftp://ftp.ncbi.nlm.nih.gov/genomes/all/GCF/900/141/495/GCF_900141495.1_12045_8_46	#N/A	Bryant et al 2016	?
GCF_900136095.1	GCF-900136095.1	SAMEA2275718	No	No	Yes	abscessus	992	United Kingdom	Unknown	NotIncluded	DCC1	DCC1	5	99.6	ERR494856	PRJEB2779	GCA_900136095.1		FVMG01		Scaffold	21	5.1	64.1		4983	2017-03-10T00:00:00Z	ftp://ftp.ncbi.nlm.nih.gov/genomes/all/GCF/900/136/095/GCF_900136095.1_12163_1_66	#N/A	#N/A	#N/A
GCF_900132825.1	GCF-900132825.1	SAMEA2070703	No	No	Yes	massiliense	75	United Kingdom	Unknown	NotIncluded	#N/A	Non-DCC	82	98.8	ERR330825	PRJEB2779	GCA_900132825.1		FVGD01		Contig	21	5.1	64.2		5001	2017-03-10T00:00:00Z	ftp://ftp.ncbi.nlm.nih.gov/genomes/all/GCF/900/132/825/GCF_900132825.1_10625_4_75	#N/A	#N/A	#N/A
GCF_900139045.1	GCF-900139045.1	SAMEA2157718	No	No	Yes	abscessus	575	USA	UNC_C	Abscessus15	#N/A	Non-DCC	26	98.8	ERR349267	PRJEB2779	GCA_900139045.1		FVTM01		Contig	21	5.1	64.2		4984	2017-03-10T00:00:00Z	ftp://ftp.ncbi.nlm.nih.gov/genomes/all/GCF/900/139/045/GCF_900139045.1_10465_1_48	#N/A	Bryant et al 2016	CF
GCF_900131195.1	GCF-900131195.1	SAMEA2070543	No	No	Yes	abscessus	233	United Kingdom	Unknown	NotIncluded	#N/A	Non-DCC	30	99.4	ERR330898	PRJEB2779	GCA_900131195.1		FRZU01		Contig	21	5.2	64.1		4985	2016-12-14T00:00:00Z	ftp://ftp.ncbi.nlm.nih.gov/genomes/all/GCF/900/131/195/GCF_900131195.1_10665_3_63	#N/A	#N/A	#N/A
GCF_001216405.1	GCF-001216405.1	SAMEA1464950	No	No	Yes	massiliense	PAP111	United Kingdom	PAP_028	DCC3	DCC3a	DCC3a	33	98.4	ERR115075	PRJEB2779	GCA_001216405.1		CSXR01		Scaffold	21	5.2	64.1		5042	2015-03-24T00:00:00Z	ftp://ftp.ncbi.nlm.nih.gov/genomes/all/GCF/001/216/405/GCF_001216405.1_7396_8_63	#N/A	#N/A	CF
GCF_900130495.1	GCF-900130495.1	SAMEA2071282	No	No	Yes	abscessus	172	United Kingdom	Unknown	NotIncluded	#N/A	Non-DCC	30	99.4	ERR330837	PRJEB2779	GCA_900130495.1		FVBP01		Contig	21	5.2	64.1		4986	2017-03-10T00:00:00Z	ftp://ftp.ncbi.nlm.nih.gov/genomes/all/GCF/900/130/495/GCF_900130495.1_10665_3_2	#N/A	#N/A	#N/A
GCF_001214345.1	GCF-001214345.1	SAMEA1464854	No	No	Yes	massiliense	PAP143	United Kingdom	PAP_024	DCC3	DCC3a	DCC3a	33	98.6	ERR115107	PRJEB2779	GCA_001214345.1		CSYW01		Scaffold	21	5.2	64.1		5053	2015-03-24T00:00:00Z	ftp://ftp.ncbi.nlm.nih.gov/genomes/all/GCF/001/214/345/GCF_001214345.1_7396_8_95	#N/A	#N/A	CF
GCF_900132295.1	GCF-900132295.1	SAMEA2275834	No	No	Yes	abscessus	1108	Australia	AUS_A	DCC1	DCC1	DCC1	5	99.8	ERR494956	PRJEB2779	GCA_900132295.1		FSBM01		Scaffold	21	5.2	64.1		5076	2016-12-14T00:00:00Z	ftp://ftp.ncbi.nlm.nih.gov/genomes/all/GCF/900/132/295/GCF_900132295.1_12163_2_73	#N/A	Bryant et al 2016	CF
GCF_900139185.1	GCF-900139185.1	SAMEA2142402	No	No	Yes	abscessus	662	USA	UNC_AN	DCC1	DCC1	DCC1	5	99.9	ERR349280	PRJEB2779	GCA_900139185.1		FSML01		Contig	21	5.2	64		5033	2016-12-14T00:00:00Z	ftp://ftp.ncbi.nlm.nih.gov/genomes/all/GCF/900/139/185/GCF_900139185.1_10465_1_61	#N/A	Bryant et al 2016	CF
GCF_900135455.1	GCF-900135455.1	SAMEA2070700	No	No	Yes	abscessus	63	United Kingdom	Unknown	NotIncluded	DCC1	DCC1	5	99.9	ERR330813	PRJEB2779	GCA_900135455.1		FSGZ01		Contig	21	5.2	64.1		5060	2016-12-14T00:00:00Z	ftp://ftp.ncbi.nlm.nih.gov/genomes/all/GCF/900/135/455/GCF_900135455.1_10625_4_63	#N/A	#N/A	#N/A
GCF_900139085.1	GCF-900139085.1	SAMEA2148616	No	No	Yes	abscessus	617	USA	UNC_CS	DCC1	DCC1	DCC1	5	99.9	ERR349274	PRJEB2779	GCA_900139085.1		FSMF01		Contig	21	5.2	64.1		5035	2016-12-14T00:00:00Z	ftp://ftp.ncbi.nlm.nih.gov/genomes/all/GCF/900/139/085/GCF_900139085.1_10465_1_55	#N/A	Bryant et al 2016	Non-CF
GCF_900135075.1	GCF-900135075.1	SAMEA2070792	No	No	Yes	abscessus	422	United Kingdom	SMRL_X	DCC1	DCC1	DCC1	5	100	ERR343245	PRJEB2779	GCA_900135075.1		FVKO01		Contig	21	5.2	64		5094	2017-03-10T00:00:00Z	ftp://ftp.ncbi.nlm.nih.gov/genomes/all/GCF/900/135/075/GCF_900135075.1_10250_1_82	#N/A	Bryant et al 2016	?
GCF_900133525.1	GCF-900133525.1	SAMEA2259629	No	No	Yes	abscessus	824	Australia	AUS_AA	DCC1	DCC1	DCC1	5	99.6	ERR459830	PRJEB2779	GCA_900133525.1		FSDL01		Scaffold	21	5.2	64		5097	2016-12-14T00:00:00Z	ftp://ftp.ncbi.nlm.nih.gov/genomes/all/GCF/900/133/525/GCF_900133525.1_11861_7_84	#N/A	Bryant et al 2016	CF
GCF_900137715.1	GCF-900137715.1	SAMEA2275800	No	No	Yes	abscessus	1074	United Kingdom	Unknown	NotIncluded	DCC1	DCC1	5	99.8	ERR494930	PRJEB2779	GCA_900137715.1		FSLC01		Scaffold	21	5.2	64.2		5128	2016-12-14T00:00:00Z	ftp://ftp.ncbi.nlm.nih.gov/genomes/all/GCF/900/137/715/GCF_900137715.1_12163_2_47	#N/A	#N/A	#N/A
GCF_900135345.1	GCF-900135345.1	SAMEA2070696	No	No	Yes	abscessus	51	United Kingdom	Unknown	NotIncluded	DCC1	DCC1	5	99.9	ERR330801	PRJEB2779	GCA_900135345.1		FVKU01		Contig	21	5.2	64		5101	2017-03-10T00:00:00Z	ftp://ftp.ncbi.nlm.nih.gov/genomes/all/GCF/900/135/345/GCF_900135345.1_10625_4_51	#N/A	#N/A	#N/A
GCF_900134555.1	GCF-900134555.1	SAMEA2275699	No	No	Yes	abscessus	973	United Kingdom	RHS_J	DCC1	DCC1	DCC1	5	99.8	ERR494838	PRJEB2779	GCA_900134555.1		FSFC01		Scaffold	21	5.2	64		5108	2016-12-14T00:00:00Z	ftp://ftp.ncbi.nlm.nih.gov/genomes/all/GCF/900/134/555/GCF_900134555.1_12163_1_48	#N/A	Bryant et al 2016	CF
GCF_900133575.1	GCF-900133575.1	SAMEA2275671	No	No	Yes	abscessus	949	United Kingdom	RHS_J	DCC1	DCC1	DCC1	5	99.9	ERR484965	PRJEB2779	GCA_900133575.1		FSDN01		Scaffold	21	5.2	64		5101	2016-12-14T00:00:00Z	ftp://ftp.ncbi.nlm.nih.gov/genomes/all/GCF/900/133/575/GCF_900133575.1_12082_5_56	#N/A	Bryant et al 2016	CF
GCF_900131985.1	GCF-900131985.1	SAMEA2070660	No	No	Yes	abscessus	302	United Kingdom	Unknown	NotIncluded	#N/A	Non-DCC	35	99.3	ERR337863	PRJEB2779	GCA_900131985.1		FSBG01		Contig	21	5.3	64.1		5118	2016-12-14T00:00:00Z	ftp://ftp.ncbi.nlm.nih.gov/genomes/all/GCF/900/131/985/GCF_900131985.1_10665_4_47	#N/A	#N/A	#N/A
GCF_900136655.1	GCF-900136655.1	SAMEA2070302	No	No	Yes	bolletii	107	United Kingdom	Unknown	NotIncluded	#N/A	Non-DCC	166	98.5	ERR337753	PRJEB2779	GCA_900136655.1		FVNM01		Scaffold	21	5.3	63.9		5131	2017-03-10T00:00:00Z	ftp://ftp.ncbi.nlm.nih.gov/genomes/all/GCF/900/136/655/GCF_900136655.1_10625_5_22	#N/A	#N/A	#N/A
GCF_900138015.1	GCF-900138015.1	SAMEA2275871	No	No	Yes	abscessus	1145	United Kingdom	STH_A	DCC1	DCC1	DCC1	5	99.7	ERR484949	PRJEB2779	GCA_900138015.1		FVQF01		Scaffold	21	5.3	64.1		5198	2017-03-10T00:00:00Z	ftp://ftp.ncbi.nlm.nih.gov/genomes/all/GCF/900/138/015/GCF_900138015.1_12045_8_34	#N/A	Bryant et al 2016	CF
GCF_900137285.1	GCF-900137285.1	SAMEA2275749	No	No	Yes	abscessus	1023	United Kingdom	BIR_P	DCC1	DCC1	DCC1	5	99.8	ERR494883	PRJEB2779	GCA_900137285.1		FVOU01		Scaffold	21	5.3	64.1		5231	2017-03-10T00:00:00Z	ftp://ftp.ncbi.nlm.nih.gov/genomes/all/GCF/900/137/285/GCF_900137285.1_12163_1_93	#N/A	Bryant et al 2016	CF
GCF_002802025.1	GCF-002802025.1	SAMN07501889	No	No	Yes	abscessus	A482	China	China_abscessus4	DCC1	DCC1	DCC1	5	100	#N/A	PRJNA398137	GCA_002802025.1		NQQY01		Contig	21	5.3	64.1		5203	2017-11-29T00:00:00Z	ftp://ftp.ncbi.nlm.nih.gov/genomes/all/GCF/002/802/025/GCF_002802025.1_ASM280202v1	#N/A	Li2017	#N/A
GCF_900134665.1	GCF-900134665.1	SAMEA2275821	No	No	Yes	abscessus	1095	Australia	Unknown	NotIncluded	DCC1	DCC1	5	100	ERR494947	PRJEB2779	GCA_900134665.1		FSFG01		Scaffold	21	5.6	64		5542	2016-12-14T00:00:00Z	ftp://ftp.ncbi.nlm.nih.gov/genomes/all/GCF/900/134/665/GCF_900134665.1_12163_2_64	#N/A	#N/A	#N/A
GCF_900141025.1	GCF-900141025.1	SAMEA2149033	No	No	Yes	abscessus	672	USA	UNC_AQ	Abscessus12	#N/A	Non-DCC	184	99.8	ERR374009	PRJEB2779	GCA_900141025.1		FSPW01		Contig	22	4.8	64.2		4585	2016-12-14T00:00:00Z	ftp://ftp.ncbi.nlm.nih.gov/genomes/all/GCF/900/141/025/GCF_900141025.1_10702_1_69	#N/A	Bryant et al 2016	CF
GCF_002801685.1	GCF-002801685.1	SAMN07501784	No	No	Yes	abscessus	178	China	China_abscessus61	Abscessus12	#N/A	Non-DCC	165	99.6	#N/A	PRJNA398137	GCA_002801685.1		NQUW01		Contig	22	4.8	64.2		4638	2017-11-29T00:00:00Z	ftp://ftp.ncbi.nlm.nih.gov/genomes/all/GCF/002/801/685/GCF_002801685.1_ASM280168v1	#N/A	Li2017	#N/A
GCF_900139885.1	GCF-900139885.1	SAMEA2147818	No	No	Yes	abscessus	605	USA	UNC_W	Abscessus10	#N/A	Non-DCC	186	99.6	ERR363439	PRJEB2779	GCA_900139885.1		FVVE01		Scaffold	22	4.8	64.2		4633	2017-03-10T00:00:00Z	ftp://ftp.ncbi.nlm.nih.gov/genomes/all/GCF/900/139/885/GCF_900139885.1_10660_1_33	#N/A	Bryant et al 2016	CF
GCF_002801165.1	GCF-002801165.1	SAMN07501818	No	No	Yes	abscessus	215	China	China_abscessus_43	Abscessus8	#N/A	Non-DCC	74	99.2	#N/A	PRJNA398137	GCA_002801165.1		NQTP01		Contig	22	4.8	64.2		4638	2017-11-29T00:00:00Z	ftp://ftp.ncbi.nlm.nih.gov/genomes/all/GCF/002/801/165/GCF_002801165.1_ASM280116v1	#N/A	Li2017	#N/A
GCF_002802225.1	GCF-002802225.1	SAMN07501857	No	No	Yes	abscessus	A217	China	China_abscessus54	DCC4	DCC4	DCC4	101	99.3	#N/A	PRJNA398137	GCA_002802225.1		NQSD01		Contig	22	4.9	64.3		4638	2017-11-29T00:00:00Z	ftp://ftp.ncbi.nlm.nih.gov/genomes/all/GCF/002/802/225/GCF_002802225.1_ASM280222v1	#N/A	Li2017	#N/A
GCF_900134355.1	GCF-900134355.1	SAMEA2275698	Yes, penetration genome	No	Yes	abscessus	972	United Kingdom	Unknown	NotIncluded	DCC4	DCC4	101	99.3	ERR484969	PRJEB2779	GCA_900134355.1		FSEU01		Scaffold	22	4.9	64.3		4636	2016-12-14T00:00:00Z	ftp://ftp.ncbi.nlm.nih.gov/genomes/all/GCF/900/134/355/GCF_900134355.1_12082_5_60	#N/A	#N/A	#N/A
GCF_002800415.1	GCF-002800415.1	SAMN07501887	No	No	Yes	abscessus	A377	China	China_abscessus_33	Abscessus7	#N/A	Non-DCC	34	99.6	#N/A	PRJNA398137	GCA_002800415.1		NQRA01		Contig	22	4.9	64.2		4782	2017-11-29T00:00:00Z	ftp://ftp.ncbi.nlm.nih.gov/genomes/all/GCF/002/800/415/GCF_002800415.1_ASM280041v1	#N/A	Li2017	#N/A
GCF_900131745.1	GCF-900131745.1	SAMEA2071365	No	No	Yes	bolletii	286	United Kingdom	Unknown	NotIncluded	#N/A	Non-DCC	79	98.7	ERR337847	PRJEB2779	GCA_900131745.1		FSAX01		Contig	22	5	64.1		4774	2016-12-14T00:00:00Z	ftp://ftp.ncbi.nlm.nih.gov/genomes/all/GCF/900/131/745/GCF_900131745.1_10665_4_31	#N/A	#N/A	#N/A
GCF_900131885.1	GCF-900131885.1	SAMEA2068798	No	No	Yes	bolletii	288	United Kingdom	Unknown	NotIncluded	#N/A	Non-DCC	61	98.8	ERR337849	PRJEB2779	GCA_900131885.1		FSBC01		Contig	22	5	64.1		4735	2016-12-14T00:00:00Z	ftp://ftp.ncbi.nlm.nih.gov/genomes/all/GCF/900/131/885/GCF_900131885.1_10665_4_33	#N/A	#N/A	#N/A
GCF_003583025.1	GCF-003583025.1	SAMN09917506	No	No	Yes	abscessus	G106	China	Unknown	NotIncluded	#N/A	Non-DCC	53	99.5	#N/A	PRJNA488058	GCA_003583025.1		QXCK01		Scaffold	22	5	64.2		4768	2018-09-20T00:00:00Z	ftp://ftp.ncbi.nlm.nih.gov/genomes/all/GCF/003/583/025/GCF_003583025.1_ASM358302v1	#N/A	Ye2019	#N/A
GCF_900131295.1	GCF-900131295.1	SAMEA2071353	No	No	Yes	bolletii	244	United Kingdom	Unknown	NotIncluded	#N/A	Non-DCC	41	98.8	ERR330909	PRJEB2779	GCA_900131295.1		FVCJ01		Contig	22	5	64.1		4803	2017-03-10T00:00:00Z	ftp://ftp.ncbi.nlm.nih.gov/genomes/all/GCF/900/131/295/GCF_900131295.1_10665_3_74	#N/A	#N/A	#N/A
GCF_900139795.1	GCF-900139795.1	SAMEA2148581	No	No	Yes	massiliense	688	USA	UNC_BW	DCC7	DCC7	DCC7	42	98.2	ERR363427	PRJEB2779	GCA_900139795.1		FVUX01		Contig	22	5	64.1		4868	2017-03-10T00:00:00Z	ftp://ftp.ncbi.nlm.nih.gov/genomes/all/GCF/900/139/795/GCF_900139795.1_10660_1_21	#N/A	Bryant et al 2016	Non-CF
GCF_900133095.1	GCF-900133095.1	SAMEA2259721	No	No	Yes	abscessus	916	United Kingdom	RHS_I	Abscessus7	#N/A	Non-DCC	43	99.5	ERR459984	PRJEB2779	GCA_900133095.1		FVGQ01		Scaffold	22	5	64.2		4849	2017-03-10T00:00:00Z	ftp://ftp.ncbi.nlm.nih.gov/genomes/all/GCF/900/133/095/GCF_900133095.1_11893_6_68	#N/A	Bryant et al 2016	CF
GCF_000239035.1	GCF-000239035.1	SAMN02470911	No	No	Yes	bolletii	BD	France	Unknown	NotIncluded	#N/A	Non-DCC	71	98.7	#N/A	PRJNA73695	GCA_000239035.1		AHAS01		Contig	22	5	64.1		4851	2011-12-20T00:00:00Z	ftp://ftp.ncbi.nlm.nih.gov/genomes/all/GCF/000/239/035/GCF_000239035.1_ASM23903v2	#N/A	#N/A	#N/A
GCF_900140795.1	GCF-900140795.1	SAMEA2146169	No	No	Yes	abscessus	625	USA	UNC_S	Abscessus12	#N/A	Non-DCC	184	99.8	ERR373984	PRJEB2779	GCA_900140795.1		FSPH01		Contig	22	5.1	64.1		4895	2016-12-14T00:00:00Z	ftp://ftp.ncbi.nlm.nih.gov/genomes/all/GCF/900/140/795/GCF_900140795.1_10702_1_44	#N/A	Bryant et al 2016	CF
GCF_002800765.1	GCF-002800765.1	SAMN07501860	No	No	Yes	abscessus	113	China	China_abscessus22	DCC1	DCC1	DCC1	5	99.9	#N/A	PRJNA398137	GCA_002800765.1		NQSA01		Contig	22	5.1	64.1		4919	2017-11-29T00:00:00Z	ftp://ftp.ncbi.nlm.nih.gov/genomes/all/GCF/002/800/765/GCF_002800765.1_ASM280076v1	#N/A	Li2017	#N/A
GCF_900141225.1	GCF-900141225.1	SAMEA2144932	No	No	Yes	massiliense	705	USA	UNC_AO	Massiliense17	#N/A	Non-DCC	116	98.6	ERR374029	PRJEB2779	GCA_900141225.1		FVXS01		Scaffold	22	5.1	64		4985	2017-03-10T00:00:00Z	ftp://ftp.ncbi.nlm.nih.gov/genomes/all/GCF/900/141/225/GCF_900141225.1_10702_1_89	#N/A	Bryant et al 2016	CF
GCF_900130695.1	GCF-900130695.1	SAMEA2259576	No	No	Yes	abscessus	771	Australia	AUS_J	DCC1	DCC1	DCC1	5	99.8	ERR459786	PRJEB2779	GCA_900130695.1		FRYR01		Scaffold	22	5.1	64.1		4907	2016-12-14T00:00:00Z	ftp://ftp.ncbi.nlm.nih.gov/genomes/all/GCF/900/130/695/GCF_900130695.1_11861_7_39	#N/A	Bryant et al 2016	CF
GCF_003072225.1	GCF-003072225.1	SAMN08931128	No	No	Yes	abscessus	G161	China	Unknown	NotIncluded	#N/A	Non-DCC	35	99.3	#N/A	PRJNA448987	GCA_003072225.1		QDEU01		Scaffold	22	5.1	64.2		4936	2018-04-25T00:00:00Z	ftp://ftp.ncbi.nlm.nih.gov/genomes/all/GCF/003/072/225/GCF_003072225.1_ASM307222v1	#N/A	Ye2019	#N/A
GCF_900141325.1	GCF-900141325.1	SAMEA2144712	No	No	Yes	abscessus	711	USA	UNC_Q	DCC1	DCC1	DCC1	5	100	ERR374032	PRJEB2779	GCA_900141325.1		FSQI01		Scaffold	22	5.1	64.1		4941	2016-12-14T00:00:00Z	ftp://ftp.ncbi.nlm.nih.gov/genomes/all/GCF/900/141/325/GCF_900141325.1_10702_1_92	#N/A	Bryant et al 2016	CF
GCF_900141115.1	GCF-900141115.1	SAMEA2142639	No	No	Yes	abscessus	689	USA	UNC_V	DCC1	DCC1	DCC1	5	99.9	ERR374017	PRJEB2779	GCA_900141115.1		FSQB01		Scaffold	22	5.1	64.2		4948	2016-12-14T00:00:00Z	ftp://ftp.ncbi.nlm.nih.gov/genomes/all/GCF/900/141/115/GCF_900141115.1_10702_1_77	#N/A	Bryant et al 2016	CF
GCF_002800615.1	GCF-002800615.1	SAMN07501873	No	No	Yes	abscessus	A73	China	China_abscessus_35	Abscessus7	#N/A	Non-DCC	47	99.5	#N/A	PRJNA398137	GCA_002800615.1		NQRO01		Contig	22	5.1	64.1		4947	2017-11-29T00:00:00Z	ftp://ftp.ncbi.nlm.nih.gov/genomes/all/GCF/002/800/615/GCF_002800615.1_ASM280061v1	#N/A	Li2017	#N/A
GCF_900134055.1	GCF-900134055.1	SAMEA2071540	No	No	Yes	abscessus	403	United Kingdom	SMRL_CG	DCC2	DCC2	DCC2	9	99.6	ERR351975	PRJEB2779	GCA_900134055.1		FVIQ01		Contig	22	5.1	64.2		4950	2017-03-10T00:00:00Z	ftp://ftp.ncbi.nlm.nih.gov/genomes/all/GCF/900/134/055/GCF_900134055.1_10396_8_7	#N/A	Bryant et al 2016	CF
GCF_001216325.1	GCF-001216325.1	SAMEA1317709	No	No	No	massiliense	PAP167	United Kingdom	PAP_028	DCC3	#N/A	#N/A	172	93.7	ERR119104	PRJEB2779	GCA_001216325.1		CSZV01		Scaffold	22	5.1	64.1		4838	2015-03-24T00:00:00Z	ftp://ftp.ncbi.nlm.nih.gov/genomes/all/GCF/001/216/325/GCF_001216325.1_7520_7_47	#N/A	#N/A	CF
GCF_001216685.1	GCF-001216685.1	SAMEA1317699	No	No	Yes	massiliense	PAP159	United Kingdom	PAP_024	DCC3	DCC3a	DCC3a	33	96.9	ERR119096	PRJEB2779	GCA_001216685.1		CSZL01		Contig	22	5.2	64.1		4968	2015-03-24T00:00:00Z	ftp://ftp.ncbi.nlm.nih.gov/genomes/all/GCF/001/216/685/GCF_001216685.1_7520_7_39	#N/A	#N/A	CF
GCF_001215605.1	GCF-001215605.1	SAMEA1317715	No	No	Yes	massiliense	PAP146	United Kingdom	PAP_024	DCC3	DCC3a	DCC3a	189	95.4	ERR119083	PRJEB2779	GCA_001215605.1		CSYZ01		Scaffold	22	5.2	64.1		4900	2015-03-24T00:00:00Z	ftp://ftp.ncbi.nlm.nih.gov/genomes/all/GCF/001/215/605/GCF_001215605.1_7520_7_26	#N/A	#N/A	CF
GCF_001215325.1	GCF-001215325.1	SAMEA1464833	No	No	Yes	massiliense	PAP080	United Kingdom	PAP_024	DCC3	DCC3a	DCC3a	33	98.7	ERR115044	PRJEB2779	GCA_001215325.1		CSWI01		Scaffold	22	5.2	64.1		5052	2015-03-24T00:00:00Z	ftp://ftp.ncbi.nlm.nih.gov/genomes/all/GCF/001/215/325/GCF_001215325.1_7396_7_32	#N/A	#N/A	CF
GCF_001216245.1	GCF-001216245.1	SAMEA1317714	No	No	Yes	massiliense	PAP148	United Kingdom	PAP_024	DCC3	DCC3a	DCC3a	33	95.4	ERR119085	PRJEB2779	GCA_001216245.1		CSZD01		Scaffold	22	5.2	64.1		4908	2015-03-24T00:00:00Z	ftp://ftp.ncbi.nlm.nih.gov/genomes/all/GCF/001/216/245/GCF_001216245.1_7520_7_28	#N/A	#N/A	CF
GCF_900140925.1	GCF-900140925.1	SAMEA2160370	No	No	Yes	abscessus	645	USA	UNC_BM	DCC1	DCC1	DCC1	5	100	ERR373995	PRJEB2779	GCA_900140925.1		FVXH01		Contig	22	5.2	64.1		5023	2017-03-10T00:00:00Z	ftp://ftp.ncbi.nlm.nih.gov/genomes/all/GCF/900/140/925/GCF_900140925.1_10702_1_55	#N/A	Bryant et al 2016	CF
GCF_900136525.1	GCF-900136525.1	SAMEA2071622	No	No	Yes	massiliense	496	United Kingdom	LTH_F	Massiliense6	#N/A	Non-DCC	46	98.6	ERR340562	PRJEB2779	GCA_900136525.1		FVNG01		Scaffold	22	5.2	64.1		5048	2017-03-10T00:00:00Z	ftp://ftp.ncbi.nlm.nih.gov/genomes/all/GCF/900/136/525/GCF_900136525.1_10208_3_71	#N/A	Bryant et al 2016	CF
GCF_900141555.1	GCF-900141555.1	SAMEA2275832	No	No	Yes	abscessus	1106	Australia	AUS_BG	Abscessus5	#N/A	Non-DCC	139	99.6	ERR484983	PRJEB2779	GCA_900141555.1		FSQM01		Scaffold	22	5.2	64		5010	2016-12-14T00:00:00Z	ftp://ftp.ncbi.nlm.nih.gov/genomes/all/GCF/900/141/555/GCF_900141555.1_12082_5_74	#N/A	Bryant et al 2016	Environmental
GCF_900130425.1	GCF-900130425.1	SAMEA2071251	No	yes	Yes	abscessus	163	United Kingdom	Unknown	NotIncluded	DCC2	DCC2	9	99.7	ERR337809	PRJEB2779	GCA_900130425.1		FRZC01		Contig	22	5.2	64.2		5019	2016-12-14T00:00:00Z	ftp://ftp.ncbi.nlm.nih.gov/genomes/all/GCF/900/130/425/GCF_900130425.1_10625_5_78	#N/A	#N/A	#N/A
GCF_900136705.1	GCF-900136705.1	SAMEA2071235	No	No	Yes	abscessus	109	United Kingdom	Unknown	NotIncluded	#N/A	Non-DCC	48	99.5	ERR337755	PRJEB2779	GCA_900136705.1		FSJG01		Scaffold	22	5.2	64.2		5099	2016-12-14T00:00:00Z	ftp://ftp.ncbi.nlm.nih.gov/genomes/all/GCF/900/136/705/GCF_900136705.1_10625_5_24	#N/A	#N/A	#N/A
GCF_900137155.1	GCF-900137155.1	SAMEA2275633	No	No	Yes	abscessus	1171	United Kingdom	PAP_G	Abscessus14	#N/A	Non-DCC	143	99.5	ERR473273	PRJEB2779	GCA_900137155.1		FVOS01		Scaffold	22	5.2	64.1		5066	2017-03-10T00:00:00Z	ftp://ftp.ncbi.nlm.nih.gov/genomes/all/GCF/900/137/155/GCF_900137155.1_12078_1_68	#N/A	Bryant et al 2016	CF
GCF_900134945.1	GCF-900134945.1	SAMEA2070901	No	No	Yes	abscessus	461	United Kingdom	SMRL_B	DCC1	DCC1	DCC1	5	99.8	ERR340527	PRJEB2779	GCA_900134945.1		FSFQ01		Scaffold	22	5.2	64		5068	2016-12-14T00:00:00Z	ftp://ftp.ncbi.nlm.nih.gov/genomes/all/GCF/900/134/945/GCF_900134945.1_10208_3_36	#N/A	Bryant et al 2016	Non-CF
GCF_900130415.1	GCF-900130415.1	SAMEA2070828	No	No	Yes	abscessus	162	United Kingdom	Unknown	NotIncluded	DCC2	DCC2	9	99.6	ERR337808	PRJEB2779	GCA_900130415.1		FRYV01		Contig	22	5.2	64.2		5051	2016-12-14T00:00:00Z	ftp://ftp.ncbi.nlm.nih.gov/genomes/all/GCF/900/130/415/GCF_900130415.1_10625_5_77	#N/A	#N/A	#N/A
GCF_900135555.1	GCF-900135555.1	SAMEA2070702	No	No	Yes	abscessus	72	United Kingdom	Unknown	NotIncluded	DCC1	DCC1	5	99.8	ERR330822	PRJEB2779	GCA_900135555.1		FSHH01		Contig	22	5.2	64		5101	2016-12-14T00:00:00Z	ftp://ftp.ncbi.nlm.nih.gov/genomes/all/GCF/900/135/555/GCF_900135555.1_10625_4_72	#N/A	#N/A	#N/A
GCF_900135365.1	GCF-900135365.1	SAMEA2070167	No	No	Yes	abscessus	50	United Kingdom	Unknown	NotIncluded	DCC1	DCC1	5	99.9	ERR330800	PRJEB2779	GCA_900135365.1		FSGT01		Contig	22	5.2	64		5103	2016-12-14T00:00:00Z	ftp://ftp.ncbi.nlm.nih.gov/genomes/all/GCF/900/135/365/GCF_900135365.1_10625_4_50	#N/A	#N/A	#N/A
GCF_900137435.1	GCF-900137435.1	SAMEA2275771	No	No	Yes	abscessus	1045	United Kingdom	RHS_V	Abscessus7	#N/A	Non-DCC	34	99.1	ERR494904	PRJEB2779	GCA_900137435.1		FSKL01		Scaffold	22	5.2	64.1		5143	2016-12-14T00:00:00Z	ftp://ftp.ncbi.nlm.nih.gov/genomes/all/GCF/900/137/435/GCF_900137435.1_12163_2_19	#N/A	Bryant et al 2016	CF
GCF_002801345.1	GCF-002801345.1	SAMN07501805	No	No	Yes	abscessus	3384	China	China_abscessus65	Abscessus12	#N/A	Non-DCC	188	99.5	#N/A	PRJNA398137	GCA_002801345.1		NQUC01		Contig	22	5.3	64		5113	2017-11-29T00:00:00Z	ftp://ftp.ncbi.nlm.nih.gov/genomes/all/GCF/002/801/345/GCF_002801345.1_ASM280134v1	#N/A	Li2017	#N/A
GCF_900141215.1	GCF-900141215.1	SAMEA2145150	No	No	Yes	abscessus	700	USA	UNC_AQ	Abscessus12	#N/A	Non-DCC	184	99.9	ERR374025	PRJEB2779	GCA_900141215.1		FVXR01		Scaffold	23	4.8	64.2		4596	2017-03-10T00:00:00Z	ftp://ftp.ncbi.nlm.nih.gov/genomes/all/GCF/900/141/215/GCF_900141215.1_10702_1_85	#N/A	Bryant et al 2016	CF
GCF_003582855.1	GCF-003582855.1	SAMN09917514	No	No	Yes	massiliense	G116	China	Unknown	NotIncluded	DCC3b	DCC3b	37	98.2	#N/A	PRJNA488058	GCA_003582855.1		QXCC01		Scaffold	23	4.8	64.3		4643	2018-09-20T00:00:00Z	ftp://ftp.ncbi.nlm.nih.gov/genomes/all/GCF/003/582/855/GCF_003582855.1_ASM358285v1	#N/A	Ye2019	#N/A
GCF_002801725.1	GCF-002801725.1	SAMN07501931	No	No	Yes	massiliense	A268	China	China_massiliense22	Massiliense6	#N/A	Non-DCC	46	98.7	#N/A	PRJNA398137	GCA_002801725.1		NQPJ01		Contig	23	4.8	64.3		4592	2017-11-29T00:00:00Z	ftp://ftp.ncbi.nlm.nih.gov/genomes/all/GCF/002/801/725/GCF_002801725.1_ASM280172v1	#N/A	Li2017	#N/A
GCF_900131045.1	GCF-900131045.1	SAMEA2259694	No	No	Yes	abscessus	889	Australia	AUS_AX	Abscessus12	#N/A	Non-DCC	217	99.5	ERR459861	PRJEB2779	GCA_900131045.1		FRZI01		Scaffold	23	4.8	64.2		4601	2016-12-14T00:00:00Z	ftp://ftp.ncbi.nlm.nih.gov/genomes/all/GCF/900/131/045/GCF_900131045.1_11861_8_23	#N/A	Bryant et al 2016	Non-CF
GCF_002801875.1	GCF-002801875.1	SAMN07501914	No	No	Yes	massiliense	3106	China	China_massiliense9	DCC3	DCC3b	DCC3b	37	99	#N/A	PRJNA398137	GCA_002801875.1		NQPZ01		Contig	23	4.8	64.3		4655	2017-11-29T00:00:00Z	ftp://ftp.ncbi.nlm.nih.gov/genomes/all/GCF/002/801/875/GCF_002801875.1_ASM280187v1	#N/A	Li2017	#N/A
GCF_002800065.1	GCF-002800065.1	SAMN07501916	No	No	Yes	massiliense	3377	China	China_massiliense8	DCC3	DCC3b	DCC3b	37	99.1	#N/A	PRJNA398137	GCA_002800065.1		NQPX01		Contig	23	4.9	64.2		4717	2017-11-29T00:00:00Z	ftp://ftp.ncbi.nlm.nih.gov/genomes/all/GCF/002/800/065/GCF_002800065.1_ASM280006v1	#N/A	Li2017	#N/A
GCF_002801425.1	GCF-002801425.1	SAMN07501798	No	No	Yes	abscessus	A315	China	China_abscessus81	Abscessus12	#N/A	Non-DCC	163	99.6	#N/A	PRJNA398137	GCA_002801425.1		NQUJ01		Contig	23	4.9	64.2		4720	2017-11-29T00:00:00Z	ftp://ftp.ncbi.nlm.nih.gov/genomes/all/GCF/002/801/425/GCF_002801425.1_ASM280142v1	#N/A	Li2017	#N/A
GCF_900134285.1	GCF-900134285.1	SAMEA2259652	No	No	Yes	bolletii	847	Australia	Unknown	NotIncluded	#N/A	Non-DCC	66	98.4	ERR459932	PRJEB2779	GCA_900134285.1		FSES01		Scaffold	23	4.9	64.1		4707	2016-12-14T00:00:00Z	ftp://ftp.ncbi.nlm.nih.gov/genomes/all/GCF/900/134/285/GCF_900134285.1_11893_6_14	#N/A	#N/A	#N/A
GCF_002800815.1	GCF-002800815.1	SAMN07501855	No	No	Yes	abscessus	4886	China	China_abscessus50	DCC4	DCC4	DCC4	101	99.4	#N/A	PRJNA398137	GCA_002800815.1		NQSF01		Contig	23	4.9	64.2		4727	2017-11-29T00:00:00Z	ftp://ftp.ncbi.nlm.nih.gov/genomes/all/GCF/002/800/815/GCF_002800815.1_ASM280081v1	#N/A	Li2017	#N/A
GCF_002800485.1	GCF-002800485.1	SAMN07501884	No	No	Yes	abscessus	A311	China	China_abscessus_34	Abscessus7	#N/A	Non-DCC	289	99.6	#N/A	PRJNA398137	GCA_002800485.1		NQRD01		Contig	23	4.9	64.2		4771	2017-11-29T00:00:00Z	ftp://ftp.ncbi.nlm.nih.gov/genomes/all/GCF/002/800/485/GCF_002800485.1_ASM280048v1	#N/A	Li2017	#N/A
GCF_002799695.1	GCF-002799695.1	SAMN07501936	No	No	Yes	massiliense	A39	China	China_massiliense31	DCC6	DCC6	DCC6	39	98.8	#N/A	PRJNA398137	GCA_002799695.1		NQPE01		Contig	23	4.9	64.2		4771	2017-11-29T00:00:00Z	ftp://ftp.ncbi.nlm.nih.gov/genomes/all/GCF/002/799/695/GCF_002799695.1_ASM279969v1	#N/A	Li2017	#N/A
GCF_900132055.1	GCF-900132055.1	SAMEA2070661	No	No	Yes	bolletii	305	United Kingdom	Unknown	NotIncluded	#N/A	Non-DCC	41	98.8	ERR337866	PRJEB2779	GCA_900132055.1		FVEG01		Contig	23	5	64.1		4797	2017-03-10T00:00:00Z	ftp://ftp.ncbi.nlm.nih.gov/genomes/all/GCF/900/132/055/GCF_900132055.1_10665_4_50	#N/A	#N/A	#N/A
GCF_900132305.1	GCF-900132305.1	SAMEA2070665	No	No	Yes	bolletii	317	United Kingdom	Unknown	NotIncluded	#N/A	Non-DCC	41	98.8	ERR337878	PRJEB2779	GCA_900132305.1		FVFA01		Contig	23	5	64.1		4807	2017-03-10T00:00:00Z	ftp://ftp.ncbi.nlm.nih.gov/genomes/all/GCF/900/132/305/GCF_900132305.1_10665_4_62	#N/A	#N/A	#N/A
GCF_900130295.1	GCF-900130295.1	SAMEA2070417	No	No	Yes	bolletii	146	United Kingdom	Unknown	NotIncluded	#N/A	Non-DCC	41	98.8	ERR337792	PRJEB2779	GCA_900130295.1		FVBB01		Contig	23	5	64.1		4802	2017-03-10T00:00:00Z	ftp://ftp.ncbi.nlm.nih.gov/genomes/all/GCF/900/130/295/GCF_900130295.1_10625_5_61	#N/A	#N/A	#N/A
GCF_900140725.1	GCF-900140725.1	SAMEA2144787	No	No	Yes	abscessus	611	USA	UNC_T	DCC1	DCC1	DCC1	5	100	ERR373974	PRJEB2779	GCA_900140725.1		FSPC01		Scaffold	23	5	64.2		4824	2016-12-14T00:00:00Z	ftp://ftp.ncbi.nlm.nih.gov/genomes/all/GCF/900/140/725/GCF_900140725.1_10702_1_33	#N/A	Bryant et al 2016	CF
GCF_900140845.1	GCF-900140845.1	SAMEA2152730	No	No	Yes	massiliense	631	USA	UNC_Z	DCC7	DCC7	DCC7	42	98.6	ERR373988	PRJEB2779	GCA_900140845.1		FVXE01		Scaffold	23	5	64.2		4850	2017-03-10T00:00:00Z	ftp://ftp.ncbi.nlm.nih.gov/genomes/all/GCF/900/140/845/GCF_900140845.1_10702_1_48	#N/A	Bryant et al 2016	CF
GCF_900136835.1	GCF-900136835.1	SAMEA2071241	No	No	Yes	abscessus	127	United Kingdom	Unknown	NotIncluded	#N/A	Non-DCC	29	99.5	ERR337773	PRJEB2779	GCA_900136835.1		FVNX01		Scaffold	23	5	64.1		4872	2017-03-10T00:00:00Z	ftp://ftp.ncbi.nlm.nih.gov/genomes/all/GCF/900/136/835/GCF_900136835.1_10625_5_42	#N/A	#N/A	#N/A
GCF_900135115.1	GCF-900135115.1	SAMEA1965061	No	No	Yes	abscessus	19	United Kingdom	Unknown	NotIncluded	#N/A	Non-DCC	176	99.2	ERR330769	PRJEB2779	GCA_900135115.1		FSGA01		Contig	23	5.1	64.3		4851	2016-12-14T00:00:00Z	ftp://ftp.ncbi.nlm.nih.gov/genomes/all/GCF/900/135/115/GCF_900135115.1_10625_4_19	#N/A	#N/A	#N/A
GCF_900134225.1	GCF-900134225.1	SAMEA2259619	No	No	Yes	abscessus	814	Australia	AUS_Y	DCC1	DCC1	DCC1	5	99.7	ERR459825	PRJEB2779	GCA_900134225.1		FSEO01		Scaffold	23	5.1	64.2		4918	2016-12-14T00:00:00Z	ftp://ftp.ncbi.nlm.nih.gov/genomes/all/GCF/900/134/225/GCF_900134225.1_11861_7_79	#N/A	Bryant et al 2016	CF
GCF_900137575.1	GCF-900137575.1	SAMEA2275787	No	No	Yes	abscessus	1061	United Kingdom	BIR_W	DCC1	DCC1	DCC1	5	99.8	ERR494919	PRJEB2779	GCA_900137575.1		FVPG01		Scaffold	23	5.1	64.1		4921	2017-03-10T00:00:00Z	ftp://ftp.ncbi.nlm.nih.gov/genomes/all/GCF/900/137/575/GCF_900137575.1_12163_2_35	#N/A	Bryant et al 2016	CF
GCF_900141545.1	GCF-900141545.1	SAMEA2275826	Yes, penetration genome	No	Yes	abscessus	1100	Australia	AUS_BD	DCC5	DCC5	DCC5	23	99.3	ERR484982	PRJEB2779	GCA_900141545.1		FVYR01		Scaffold	23	5.1	64.2		4938	2017-03-10T00:00:00Z	ftp://ftp.ncbi.nlm.nih.gov/genomes/all/GCF/900/141/545/GCF_900141545.1_12082_5_73	#N/A	Bryant et al 2016	?
GCF_900137655.1	GCF-900137655.1	SAMEA2275795	No	No	Yes	abscessus	1069	United Kingdom	BIR_W	DCC1	DCC1	DCC1	5	99.8	ERR494926	PRJEB2779	GCA_900137655.1		FSLA01		Scaffold	23	5.1	64.1		4922	2016-12-14T00:00:00Z	ftp://ftp.ncbi.nlm.nih.gov/genomes/all/GCF/900/137/655/GCF_900137655.1_12163_2_42	#N/A	Bryant et al 2016	CF
GCF_900141535.1	GCF-900141535.1	SAMEA2275825	No	yes	Yes	abscessus	1099	Australia	AUS_BC	DCC5	DCC5	DCC5	23	99.3	ERR494951	PRJEB2779	GCA_900141535.1		FSQP01		Scaffold	23	5.1	64.3		4933	2016-12-14T00:00:00Z	ftp://ftp.ncbi.nlm.nih.gov/genomes/all/GCF/900/141/535/GCF_900141535.1_12163_2_68	#N/A	Bryant et al 2016	?
GCF_900140255.1	GCF-900140255.1	SAMEA1971262	No	No	Yes	abscessus	648	USA	UNC_J	DCC1	DCC1	DCC1	5	99.9	ERR369165	PRJEB2779	GCA_900140255.1		FVVX01		Contig	23	5.1	64.1		4945	2017-03-10T00:00:00Z	ftp://ftp.ncbi.nlm.nih.gov/genomes/all/GCF/900/140/255/GCF_900140255.1_10665_2_91	#N/A	Bryant et al 2016	CF
GCF_900133375.1	GCF-900133375.1	SAMEA2070778	No	No	Yes	abscessus	380	United Kingdom	SMRL_CG	DCC2	DCC2	DCC2	9	99.6	ERR343214	PRJEB2779	GCA_900133375.1		FSDB01		Contig	23	5.1	64.2		4955	2016-12-14T00:00:00Z	ftp://ftp.ncbi.nlm.nih.gov/genomes/all/GCF/900/133/375/GCF_900133375.1_10250_1_40	#N/A	Bryant et al 2016	CF
GCF_900135815.1	GCF-900135815.1	SAMEA2259550	No	No	Yes	abscessus	745	Australia	AUS_B	DCC1	DCC1	DCC1	5	99.7	ERR459842	PRJEB2779	GCA_900135815.1		FSHX01		Scaffold	23	5.1	64.1		4988	2016-12-14T00:00:00Z	ftp://ftp.ncbi.nlm.nih.gov/genomes/all/GCF/900/135/815/GCF_900135815.1_11861_8_3	#N/A	Bryant et al 2016	CF
GCF_900136475.1	GCF-900136475.1	SAMEA2070912	No	No	Yes	abscessus	494	United Kingdom	LTH_D	DCC2	DCC2	DCC2	9	99.6	ERR340560	PRJEB2779	GCA_900136475.1		FSIU01		Scaffold	23	5.1	64.1		4998	2016-12-14T00:00:00Z	ftp://ftp.ncbi.nlm.nih.gov/genomes/all/GCF/900/136/475/GCF_900136475.1_10208_3_69	#N/A	Bryant et al 2016	CF
GCF_002802165.1	GCF-002802165.1	SAMN07501867	No	No	Yes	abscessus	5696	China	China_abscessus18	DCC1	DCC1	DCC1	ambiguous bases in multiple loci	96.7	#N/A	PRJNA398137	GCA_002802165.1		NQRU01		Contig	23	5.1	64.1		5000	2017-11-29T00:00:00Z	ftp://ftp.ncbi.nlm.nih.gov/genomes/all/GCF/002/802/165/GCF_002802165.1_ASM280216v1	#N/A	Li2017	#N/A
GCF_001214505.1	GCF-001214505.1	SAMEA1464860	No	No	Yes	massiliense	PAP124	United Kingdom	PAP_028	DCC3	DCC3a	DCC3a	33	98.5	ERR115088	PRJEB2779	GCA_001214505.1		CSYE01		Scaffold	23	5.2	64.1		5034	2015-03-24T00:00:00Z	ftp://ftp.ncbi.nlm.nih.gov/genomes/all/GCF/001/214/505/GCF_001214505.1_7396_8_76	#N/A	#N/A	CF
GCF_900131395.1	GCF-900131395.1	SAMEA2068679	Yes, penetration genome	No	Yes	abscessus	255	United Kingdom	Unknown	NotIncluded	#N/A	Non-DCC	30	99.4	ERR330920	PRJEB2779	GCA_900131395.1		FSAJ01		Contig	23	5.2	64.1		4982	2016-12-14T00:00:00Z	ftp://ftp.ncbi.nlm.nih.gov/genomes/all/GCF/900/131/395/GCF_900131395.1_10665_3_85	#N/A	#N/A	#N/A
GCF_001215225.1	GCF-001215225.1	SAMEA1317701	No	No	Yes	massiliense	PAP150	United Kingdom	PAP_024	DCC3	DCC3a	DCC3a	33	97.2	ERR119087	PRJEB2779	GCA_001215225.1		CSZB01		Scaffold	23	5.2	64.1		4988	2015-03-24T00:00:00Z	ftp://ftp.ncbi.nlm.nih.gov/genomes/all/GCF/001/215/225/GCF_001215225.1_7520_7_30	#N/A	#N/A	CF
GCF_900130555.1	GCF-900130555.1	SAMEA2070427	No	No	Yes	abscessus	176	United Kingdom	Unknown	NotIncluded	#N/A	Non-DCC	30	99.4	ERR330841	PRJEB2779	GCA_900130555.1		FRYN01		Contig	23	5.2	64.1		4986	2016-12-14T00:00:00Z	ftp://ftp.ncbi.nlm.nih.gov/genomes/all/GCF/900/130/555/GCF_900130555.1_10665_3_6	#N/A	#N/A	#N/A
GCF_001214005.1	GCF-001214005.1	SAMEA1464930	No	No	Yes	massiliense	PAP059	United Kingdom	PAP_007	DCC3	DCC3a	DCC3a	33	98.7	ERR115023	PRJEB2779	GCA_001214005.1		CSVK01		Scaffold	23	5.2	64.1		5059	2015-03-24T00:00:00Z	ftp://ftp.ncbi.nlm.nih.gov/genomes/all/GCF/001/214/005/GCF_001214005.1_7396_7_11	#N/A	#N/A	CF
GCF_900133225.1	GCF-900133225.1	SAMEA2071453	No	No	Yes	abscessus	367	United Kingdom	SMRL_BA	DCC2	DCC2	DCC2	9	99.7	ERR343201	PRJEB2779	GCA_900133225.1		FSCV01		Contig	23	5.2	64.2		4998	2016-12-14T00:00:00Z	ftp://ftp.ncbi.nlm.nih.gov/genomes/all/GCF/900/133/225/GCF_900133225.1_10250_1_27	#N/A	Bryant et al 2016	Non-CF
GCF_900137415.1	GCF-900137415.1	SAMEA2275770	No	No	Yes	abscessus	1044	United Kingdom	RHS_L	DCC1	DCC1	DCC1	5	99.8	ERR494903	PRJEB2779	GCA_900137415.1		FSKK01		Scaffold	23	5.2	64		5033	2016-12-14T00:00:00Z	ftp://ftp.ncbi.nlm.nih.gov/genomes/all/GCF/900/137/415/GCF_900137415.1_12163_2_18	#N/A	Bryant et al 2016	CF
GCF_900137405.1	GCF-900137405.1	SAMEA2275769	No	No	Yes	abscessus	1043	United Kingdom	RHS_L	DCC1	DCC1	DCC1	5	99.6	ERR494902	PRJEB2779	GCA_900137405.1		FSKJ01		Scaffold	23	5.2	64		5029	2016-12-14T00:00:00Z	ftp://ftp.ncbi.nlm.nih.gov/genomes/all/GCF/900/137/405/GCF_900137405.1_12163_2_17	#N/A	Bryant et al 2016	CF
GCF_900135945.1	GCF-900135945.1	SAMEA2275716	No	No	Yes	abscessus	990	United Kingdom	RHS_L	DCC1	DCC1	DCC1	5	99.8	ERR484970	PRJEB2779	GCA_900135945.1		FVMA01		Scaffold	23	5.2	64		5024	2017-03-10T00:00:00Z	ftp://ftp.ncbi.nlm.nih.gov/genomes/all/GCF/900/135/945/GCF_900135945.1_12082_5_61	#N/A	Bryant et al 2016	CF
GCF_900141095.1	GCF-900141095.1	SAMEA2156992	No	No	Yes	abscessus	685	USA	UNC_AT	DCC1	DCC1	DCC1	5	99.8	ERR374016	PRJEB2779	GCA_900141095.1		FSQA01		Scaffold	23	5.2	64.2		5052	2016-12-14T00:00:00Z	ftp://ftp.ncbi.nlm.nih.gov/genomes/all/GCF/900/141/095/GCF_900141095.1_10702_1_76	#N/A	Bryant et al 2016	CF
GCF_900141165.1	GCF-900141165.1	SAMEA2158677	No	No	Yes	abscessus	693	USA	UNC_AY	DCC1	DCC1	DCC1	5	99.9	ERR374020	PRJEB2779	GCA_900141165.1		FSQD01		Scaffold	23	5.2	64.1		5040	2016-12-14T00:00:00Z	ftp://ftp.ncbi.nlm.nih.gov/genomes/all/GCF/900/141/165/GCF_900141165.1_10702_1_80	#N/A	Bryant et al 2016	CF
GCF_900138965.1	GCF-900138965.1	SAMEA2069154	No	No	Yes	abscessus	489	United Kingdom	RBL_T	DCC1	DCC1	DCC1	5	100	ERR340555	PRJEB2779	GCA_900138965.1		FVTK01		Contig	23	5.2	64		5095	2017-03-10T00:00:00Z	ftp://ftp.ncbi.nlm.nih.gov/genomes/all/GCF/900/138/965/GCF_900138965.1_10208_3_64	#N/A	Bryant et al 2016	CF
GCF_900136145.1	GCF-900136145.1	SAMEA2275724	No	No	Yes	abscessus	998	United Kingdom	RHS_R	DCC1	DCC1	DCC1	5	99.8	ERR494862	PRJEB2779	GCA_900136145.1		FSIK01		Scaffold	23	5.2	64		5101	2016-12-14T00:00:00Z	ftp://ftp.ncbi.nlm.nih.gov/genomes/all/GCF/900/136/145/GCF_900136145.1_12163_1_72	#N/A	Bryant et al 2016	CF
GCF_900133215.1	GCF-900133215.1	SAMEA2275850	No	No	Yes	abscessus	1124	United Kingdom	RHS_J	DCC1	DCC1	DCC1	5	99.8	ERR494966	PRJEB2779	GCA_900133215.1		FVHA01		Scaffold	23	5.2	64		5109	2017-03-10T00:00:00Z	ftp://ftp.ncbi.nlm.nih.gov/genomes/all/GCF/900/133/215/GCF_900133215.1_12163_2_83	#N/A	Bryant et al 2016	CF
GCF_900139235.1	GCF-900139235.1	SAMEA2160938	No	No	Yes	abscessus	697	USA	UNC_AR	DCC2	DCC2	DCC2	9	99.6	ERR349288	PRJEB2779	GCA_900139235.1		FVTV01		Scaffold	23	5.2	64.2		5064	2017-03-10T00:00:00Z	ftp://ftp.ncbi.nlm.nih.gov/genomes/all/GCF/900/139/235/GCF_900139235.1_10465_1_69	#N/A	Bryant et al 2016	CF
GCF_900140915.1	GCF-900140915.1	SAMEA2155017	No	No	Yes	abscessus	649	USA	UNC_AC	DCC1	DCC1	DCC1	5	99.9	ERR373997	PRJEB2779	GCA_900140915.1		FSPO01		Contig	23	5.2	64.1		5091	2016-12-14T00:00:00Z	ftp://ftp.ncbi.nlm.nih.gov/genomes/all/GCF/900/140/915/GCF_900140915.1_10702_1_57	#N/A	Bryant et al 2016	CF
GCF_900140075.1	GCF-900140075.1	SAMEA2147405	No	No	Yes	bolletii	515	Denmark	Unknown	NotIncluded	#N/A	Non-DCC	67	98.8	ERR369136	PRJEB2779	GCA_900140075.1		FVVO01		Contig	23	5.2	64		5074	2017-03-10T00:00:00Z	ftp://ftp.ncbi.nlm.nih.gov/genomes/all/GCF/900/140/075/GCF_900140075.1_10665_2_62	#N/A	#N/A	#N/A
GCF_900131355.1	GCF-900131355.1	SAMEA2068678	No	No	Yes	abscessus	252	United Kingdom	Unknown	NotIncluded	#N/A	Non-DCC	35	99.3	ERR330917	PRJEB2779	GCA_900131355.1		FSAE01		Contig	23	5.3	64.1		5119	2016-12-14T00:00:00Z	ftp://ftp.ncbi.nlm.nih.gov/genomes/all/GCF/900/131/355/GCF_900131355.1_10665_3_82	#N/A	#N/A	#N/A
GCF_900131345.1	GCF-900131345.1	SAMEA2070549	No	No	Yes	abscessus	251	United Kingdom	Unknown	NotIncluded	#N/A	Non-DCC	35	99.3	ERR330916	PRJEB2779	GCA_900131345.1		FSAG01		Contig	23	5.3	64.1		5123	2016-12-14T00:00:00Z	ftp://ftp.ncbi.nlm.nih.gov/genomes/all/GCF/900/131/345/GCF_900131345.1_10665_3_81	#N/A	#N/A	#N/A
GCF_900132585.1	GCF-900132585.1	SAMEA2068953	No	No	Yes	abscessus	351	United Kingdom	SMRL_CV	Abscessus15	#N/A	Non-DCC	111	99.3	ERR343185	PRJEB2779	GCA_900132585.1		FSCA01		Contig	23	5.3	64.1		5116	2016-12-14T00:00:00Z	ftp://ftp.ncbi.nlm.nih.gov/genomes/all/GCF/900/132/585/GCF_900132585.1_10250_1_11	#N/A	Bryant et al 2016	CF
GCF_900133695.1	GCF-900133695.1	SAMEA2275662	No	No	Yes	massiliense	940	United Kingdom	RHS_H	DCC3	DCC3a	DCC3a	33	98.8	ERR490679	PRJEB2779	GCA_900133695.1		FVHZ01		Scaffold	23	5.4	64.1		5335	2017-03-10T00:00:00Z	ftp://ftp.ncbi.nlm.nih.gov/genomes/all/GCF/900/133/695/GCF_900133695.1_12163_1_18	#N/A	Bryant et al 2016	CF
GCF_900140875.1	GCF-900140875.1	SAMEA2144805	No	No	Yes	abscessus	639	USA	UNC_AJ	DCC1	DCC1	DCC1	5	100	ERR373994	PRJEB2779	GCA_900140875.1		FSPN01		Scaffold	23	5.4	64		5241	2016-12-14T00:00:00Z	ftp://ftp.ncbi.nlm.nih.gov/genomes/all/GCF/900/140/875/GCF_900140875.1_10702_1_54	#N/A	Bryant et al 2016	CF
GCF_900133475.1	GCF-900133475.1	SAMEA2071198	No	No	Yes	massiliense	76	United Kingdom	Unknown	NotIncluded	DCC3a	DCC3a	33	98.8	ERR330826	PRJEB2779	GCA_900133475.1		FVHJ01		Contig	23	5.4	64.1		5351	2017-03-10T00:00:00Z	ftp://ftp.ncbi.nlm.nih.gov/genomes/all/GCF/900/133/475/GCF_900133475.1_10625_4_76	#N/A	#N/A	#N/A
GCF_002801565.1	GCF-002801565.1	SAMN07501792	No	No	Yes	abscessus	14	China	China_abscessus87	Abscessus12	#N/A	Non-DCC	265	99.5	#N/A	PRJNA398137	GCA_002801565.1		NQUO01		Contig	24	4.7	64.3		4533	2017-11-29T00:00:00Z	ftp://ftp.ncbi.nlm.nih.gov/genomes/all/GCF/002/801/565/GCF_002801565.1_ASM280156v1	#N/A	Li2017	#N/A
GCF_002801015.1	GCF-002801015.1	SAMN07501835	No	No	Yes	abscessus	A25	China	China_abscessus90	Abscessus12	#N/A	Non-DCC	280	99.6	#N/A	PRJNA398137	GCA_002801015.1		NQSZ01		Contig	24	4.8	64.2		4572	2017-11-29T00:00:00Z	ftp://ftp.ncbi.nlm.nih.gov/genomes/all/GCF/002/801/015/GCF_002801015.1_ASM280101v1	#N/A	Li2017	#N/A
GCF_002799765.1	GCF-002799765.1	SAMN07501935	No	No	Yes	massiliense	A365	China	China_massiliense2	DCC3	DCC3b	DCC3b	37	99.1	#N/A	PRJNA398137	GCA_002799765.1		NQPF01		Contig	24	4.8	64.2		4670	2017-11-29T00:00:00Z	ftp://ftp.ncbi.nlm.nih.gov/genomes/all/GCF/002/799/765/GCF_002799765.1_ASM279976v1	#N/A	Li2017	#N/A
GCF_002799805.1	GCF-002799805.1	SAMN07501934	No	No	Yes	massiliense	A323	China	China_massiliense3	DCC3	DCC3b	DCC3b	37	99.1	#N/A	PRJNA398137	GCA_002799805.1		NQPG01		Contig	24	4.8	64.2		4670	2017-11-29T00:00:00Z	ftp://ftp.ncbi.nlm.nih.gov/genomes/all/GCF/002/799/805/GCF_002799805.1_ASM279980v1	#N/A	Li2017	#N/A
GCF_002802695.1	GCF-002802695.1	SAMN07501807	No	No	Yes	abscessus	A255	China	China_abscessus56	Abscessus12	#N/A	Non-DCC	267	98.8	#N/A	PRJNA398137	GCA_002802695.1		NQUA01		Contig	24	4.8	64.3		4712	2017-11-29T00:00:00Z	ftp://ftp.ncbi.nlm.nih.gov/genomes/all/GCF/002/802/695/GCF_002802695.1_ASM280269v1	#N/A	Li2017	#N/A
GCF_002799655.1	GCF-002799655.1	SAMN07501939	No	No	Yes	massiliense	A428	China	China_massiliense1	DCC3	DCC3b	DCC3b	37	98.9	#N/A	PRJNA398137	GCA_002799655.1		NQPB01		Contig	24	4.9	64.2		4709	2017-11-29T00:00:00Z	ftp://ftp.ncbi.nlm.nih.gov/genomes/all/GCF/002/799/655/GCF_002799655.1_ASM279965v1	#N/A	Li2017	#N/A
GCF_900134295.1	GCF-900134295.1	SAMEA2259653	No	No	Yes	bolletii	848	Australia	Unknown	NotIncluded	#N/A	Non-DCC	66	98.4	ERR459933	PRJEB2779	GCA_900134295.1		FSET01		Scaffold	24	4.9	64.1		4708	2016-12-14T00:00:00Z	ftp://ftp.ncbi.nlm.nih.gov/genomes/all/GCF/900/134/295/GCF_900134295.1_11893_6_15	#N/A	#N/A	#N/A
GCF_900134995.1	GCF-900134995.1	SAMEA2069146	No	No	Yes	bolletii	465	United Kingdom	Unknown	NotIncluded	#N/A	Non-DCC	79	98.6	ERR340531	PRJEB2779	GCA_900134995.1		FSFT01		Contig	24	5	64.1		4774	2016-12-14T00:00:00Z	ftp://ftp.ncbi.nlm.nih.gov/genomes/all/GCF/900/134/995/GCF_900134995.1_10208_3_40	#N/A	#N/A	#N/A
GCF_001217125.1	GCF-001217125.1	SAMEA1464847	No	No	Yes	abscessus	PAP090	United Kingdom	#N/A	NotIncluded	#N/A	Non-DCC	28	99.6	#N/A	PRJEB2779	GCA_001217125.1		CSWS01		Scaffold	24	5	64.2		4767	2015-03-24T00:00:00Z	ftp://ftp.ncbi.nlm.nih.gov/genomes/all/GCF/001/217/125/GCF_001217125.1_7396_7_42	#N/A	#N/A	#N/A
GCF_002802485.1	GCF-002802485.1	SAMN07501832	No	No	Yes	abscessus	A373	China	China_abscessus1	Abscessus2	#N/A	Non-DCC	28	99.7	#N/A	PRJNA398137	GCA_002802485.1		NQTC01		Contig	24	5	64.2		4791	2017-11-29T00:00:00Z	ftp://ftp.ncbi.nlm.nih.gov/genomes/all/GCF/002/802/485/GCF_002802485.1_ASM280248v1	#N/A	Li2017	#N/A
GCF_900133415.1	GCF-900133415.1	SAMEA2068966	No	No	Yes	bolletii	390	United Kingdom	Unknown	NotIncluded	#N/A	Non-DCC	41	98.7	ERR343221	PRJEB2779	GCA_900133415.1		FVHD01		Contig	24	5	64.1		4802	2017-03-10T00:00:00Z	ftp://ftp.ncbi.nlm.nih.gov/genomes/all/GCF/900/133/415/GCF_900133415.1_10250_1_50	#N/A	#N/A	#N/A
GCF_900132455.1	GCF-900132455.1	SAMEA2071442	Yes, penetration genome	No	Yes	bolletii	334	United Kingdom	Unknown	NotIncluded	#N/A	Non-DCC	41	98.8	ERR337895	PRJEB2779	GCA_900132455.1		FVFC01		Contig	24	5	64.1		4806	2017-03-10T00:00:00Z	ftp://ftp.ncbi.nlm.nih.gov/genomes/all/GCF/900/132/455/GCF_900132455.1_10665_4_79	#N/A	#N/A	#N/A
GCF_900134465.1	GCF-900134465.1	SAMEA2275687	No	No	Yes	abscessus	961	United Kingdom	RHS_I	Abscessus7	#N/A	Non-DCC	43	99.5	ERR490697	PRJEB2779	GCA_900134465.1		FVAC01		Scaffold	24	5	64.2		4854	2017-03-09T00:00:00Z	ftp://ftp.ncbi.nlm.nih.gov/genomes/all/GCF/900/134/465/GCF_900134465.1_12163_1_37	#N/A	Bryant et al 2016	CF
GCF_001216025.1	GCF-001216025.1	SAMEA1464843	No	No	Yes	bolletii	PAP099	United Kingdom	#N/A	NotIncluded	#N/A	Non-DCC	83	98.7	#N/A	PRJEB2779	GCA_001216025.1		CSXF01		Scaffold	24	5	64.2		4823	2015-03-24T00:00:00Z	ftp://ftp.ncbi.nlm.nih.gov/genomes/all/GCF/001/216/025/GCF_001216025.1_7396_8_51	#N/A	#N/A	#N/A
GCF_900131555.1	GCF-900131555.1	SAMEA2071359	Yes, penetration genome	yes	Yes	bolletii	265	United Kingdom	Unknown	NotIncluded	#N/A	Non-DCC	83	98.8	ERR337826	PRJEB2779	GCA_900131555.1		FVDK01		Contig	24	5	64.2		4846	2017-03-10T00:00:00Z	ftp://ftp.ncbi.nlm.nih.gov/genomes/all/GCF/900/131/555/GCF_900131555.1_10665_4_10	#N/A	#N/A	#N/A
GCF_900130485.1	GCF-900130485.1	SAMEA2070831	No	yes	Yes	bolletii	171	United Kingdom	Unknown	NotIncluded	#N/A	Non-DCC	83	98.8	ERR330836	PRJEB2779	GCA_900130485.1		FVBZ01		Contig	24	5	64.2		4842	2017-03-10T00:00:00Z	ftp://ftp.ncbi.nlm.nih.gov/genomes/all/GCF/900/130/485/GCF_900130485.1_10665_3_1	#N/A	#N/A	#N/A
GCF_006409125.1	GCF-006409125.1	SAMN03491845	No	No	Yes	bolletii	CCUG 50184	France	Unknown	NotIncluded	#N/A	Non-DCC	71	98.9	#N/A	PRJNA281565	GCA_006409125.1		LDMY01		Contig	24	5.1	64.1		4864	2019-06-24T00:00:00Z	ftp://ftp.ncbi.nlm.nih.gov/genomes/all/GCF/006/409/125/GCF_006409125.1_ASM640912v1	#N/A	#N/A	#N/A
GCF_900134905.1	GCF-900134905.1	SAMEA2069144	No	yes	Yes	bolletii	459	United Kingdom	Unknown	NotIncluded	#N/A	Non-DCC	76	98.1	ERR340525	PRJEB2779	GCA_900134905.1		FVKL01		Contig	24	5.1	64.1		4894	2017-03-10T00:00:00Z	ftp://ftp.ncbi.nlm.nih.gov/genomes/all/GCF/900/134/905/GCF_900134905.1_10208_3_34	#N/A	#N/A	#N/A
GCF_900140575.1	GCF-900140575.1	SAMEA1973430	No	No	Yes	abscessus	595	USA	UNC_Q	Abscessus12	#N/A	Non-DCC	184	99.8	ERR373963	PRJEB2779	GCA_900140575.1		FVWP01		Scaffold	24	5.1	64		4922	2017-03-10T00:00:00Z	ftp://ftp.ncbi.nlm.nih.gov/genomes/all/GCF/900/140/575/GCF_900140575.1_10702_1_22	#N/A	Bryant et al 2016	CF
GCF_002801535.1	GCF-002801535.1	SAMN07501793	No	No	Yes	abscessus	28	China	China_abscessus68	Abscessus12	#N/A	Non-DCC	20	99.7	#N/A	PRJNA398137	GCA_002801535.1		NQUN01		Contig	24	5.1	64.1		4885	2017-11-29T00:00:00Z	ftp://ftp.ncbi.nlm.nih.gov/genomes/all/GCF/002/801/535/GCF_002801535.1_ASM280153v1	#N/A	Li2017	#N/A
GCF_900140785.1	GCF-900140785.1	SAMEA2154242	No	No	Yes	abscessus	621	USA	UNC_Y	DCC1	DCC1	DCC1	5	99.9	ERR373982	PRJEB2779	GCA_900140785.1		FVXB01		Scaffold	24	5.1	64.1		4920	2017-03-10T00:00:00Z	ftp://ftp.ncbi.nlm.nih.gov/genomes/all/GCF/900/140/785/GCF_900140785.1_10702_1_41	#N/A	Bryant et al 2016	CF
GCF_900137385.1	GCF-900137385.1	SAMEA2275767	No	No	Yes	abscessus	1041	United Kingdom	BIR_W	DCC1	DCC1	DCC1	5	99.7	ERR494900	PRJEB2779	GCA_900137385.1		FVPD01		Scaffold	24	5.1	64.1		4919	2017-03-10T00:00:00Z	ftp://ftp.ncbi.nlm.nih.gov/genomes/all/GCF/900/137/385/GCF_900137385.1_12163_2_15	#N/A	Bryant et al 2016	CF
GCF_001213565.1	GCF-001213565.1	SAMEA1464841	No	No	Yes	abscessus	PAP004	United Kingdom	PAP_013	DCC1	DCC1	DCC1	5	99.9	ERR114977	PRJEB2779	GCA_001213565.1		CSTS01		Contig	24	5.1	64.2		4949	2015-03-24T00:00:00Z	ftp://ftp.ncbi.nlm.nih.gov/genomes/all/GCF/001/213/565/GCF_001213565.1_7396_6_52	#N/A	#N/A	#N/A
GCF_900140675.1	GCF-900140675.1	SAMEA2152558	No	No	Yes	abscessus	541	Denmark	DEN_C	DCC1	DCC1	DCC1	5	100	ERR373944	PRJEB2779	GCA_900140675.1		FVWW01		Scaffold	24	5.1	64.1		4982	2017-03-10T00:00:00Z	ftp://ftp.ncbi.nlm.nih.gov/genomes/all/GCF/900/140/675/GCF_900140675.1_10702_1_3	#N/A	Bryant et al 2016	CF
GCF_900136935.1	GCF-900136935.1	SAMEA2259551	No	No	Yes	abscessus	746	Australia	AUS_B	DCC1	DCC1	DCC1	5	99.7	ERR459762	PRJEB2779	GCA_900136935.1		FSJU01		Scaffold	24	5.1	64.1		4984	2016-12-14T00:00:00Z	ftp://ftp.ncbi.nlm.nih.gov/genomes/all/GCF/900/136/935/GCF_900136935.1_11861_7_14	#N/A	Bryant et al 2016	CF
GCF_900135825.1	GCF-900135825.1	SAMEA2259663	No	No	Yes	abscessus	858	Australia	AUS_AN	DCC1	DCC1	DCC1	5	99.6	ERR459855	PRJEB2779	GCA_900135825.1		FVLM01		Scaffold	24	5.1	64		4999	2017-03-10T00:00:00Z	ftp://ftp.ncbi.nlm.nih.gov/genomes/all/GCF/900/135/825/GCF_900135825.1_11861_8_17	#N/A	Bryant et al 2016	Non-CF
GCF_001215025.1	GCF-001215025.1	SAMEA1464851	No	No	Yes	massiliense	PAP123	United Kingdom	PAP_028	DCC3	DCC3a	DCC3a	33	98.6	ERR115087	PRJEB2779	GCA_001215025.1		CSYD01		Scaffold	24	5.2	64.1		5043	2015-03-24T00:00:00Z	ftp://ftp.ncbi.nlm.nih.gov/genomes/all/GCF/001/215/025/GCF_001215025.1_7396_8_75	#N/A	#N/A	CF
GCF_900130605.1	GCF-900130605.1	SAMEA2071285	No	No	Yes	abscessus	181	United Kingdom	Unknown	NotIncluded	#N/A	Non-DCC	30	99.4	ERR330846	PRJEB2779	GCA_900130605.1		FRZA01		Contig	24	5.2	64.1		4988	2016-12-14T00:00:00Z	ftp://ftp.ncbi.nlm.nih.gov/genomes/all/GCF/900/130/605/GCF_900130605.1_10665_3_11	#N/A	#N/A	#N/A
GCF_900132735.1	GCF-900132735.1	SAMEA2071451	No	No	Yes	abscessus	361	United Kingdom	SMRL_CG	DCC2	DCC2	DCC2	9	99.7	ERR343195	PRJEB2779	GCA_900132735.1		FSCE01		Contig	24	5.2	64.2		4989	2016-12-14T00:00:00Z	ftp://ftp.ncbi.nlm.nih.gov/genomes/all/GCF/900/132/735/GCF_900132735.1_10250_1_21	#N/A	Bryant et al 2016	CF
GCF_900132675.1	GCF-900132675.1	SAMEA2068955	No	No	Yes	abscessus	357	United Kingdom	SMRL_BF	DCC2	DCC2	DCC2	9	99.8	ERR343191	PRJEB2779	GCA_900132675.1		FSCD01		Contig	24	5.2	64.2		4998	2016-12-14T00:00:00Z	ftp://ftp.ncbi.nlm.nih.gov/genomes/all/GCF/900/132/675/GCF_900132675.1_10250_1_17	#N/A	Bryant et al 2016	?
GCF_900139265.1	GCF-900139265.1	SAMEA2156247	No	No	Yes	abscessus	719	USA	UNC_AW	Abscessus2	#N/A	Non-DCC	28	99.7	ERR349292	PRJEB2779	GCA_900139265.1		FVTU01		Scaffold	24	5.2	64.3		4997	2017-03-10T00:00:00Z	ftp://ftp.ncbi.nlm.nih.gov/genomes/all/GCF/900/139/265/GCF_900139265.1_10465_1_73	#N/A	Bryant et al 2016	CF
GCF_900131435.1	GCF-900131435.1	SAMEA2259547	No	No	Yes	abscessus	742	Australia	AUS_A	DCC1	DCC1	DCC1	5	99.8	ERR459759	PRJEB2779	GCA_900131435.1		FSAL01		Scaffold	24	5.2	64.1		5074	2016-12-14T00:00:00Z	ftp://ftp.ncbi.nlm.nih.gov/genomes/all/GCF/900/131/435/GCF_900131435.1_11861_7_11	#N/A	Bryant et al 2016	CF
GCF_900135895.1	GCF-900135895.1	SAMEA2259680	No	yes	Yes	bolletii	875	Australia	Unknown	NotIncluded	#N/A	Non-DCC	66	98.5	ERR459955	PRJEB2779	GCA_900135895.1		FVLQ01		Scaffold	24	5.2	64.1		5021	2017-03-10T00:00:00Z	ftp://ftp.ncbi.nlm.nih.gov/genomes/all/GCF/900/135/895/GCF_900135895.1_11893_6_38	#N/A	#N/A	#N/A
GCF_900135875.1	GCF-900135875.1	SAMEA2259589	No	No	Yes	massiliense	784	Netherlands	HOL_C	Massiliense6	#N/A	Non-DCC	46	98.3	ERR459846	PRJEB2779	GCA_900135875.1		FVLN01		Scaffold	24	5.2	64.1		5047	2017-03-10T00:00:00Z	ftp://ftp.ncbi.nlm.nih.gov/genomes/all/GCF/900/135/875/GCF_900135875.1_11861_8_7	#N/A	Bryant et al 2016	CF
GCF_900136865.1	GCF-900136865.1	SAMEA2071245	No	No	Yes	abscessus	142	United Kingdom	Unknown	NotIncluded	DCC1	DCC1	5	99.8	ERR337788	PRJEB2779	GCA_900136865.1		FSJP01		Scaffold	24	5.2	64.1		5131	2016-12-14T00:00:00Z	ftp://ftp.ncbi.nlm.nih.gov/genomes/all/GCF/900/136/865/GCF_900136865.1_10625_5_57	#N/A	#N/A	#N/A
GCF_900134345.1	GCF-900134345.1	SAMEA2275692	No	No	Yes	abscessus	966	United Kingdom	RHS_R	DCC1	DCC1	DCC1	5	99.8	ERR484968	PRJEB2779	GCA_900134345.1		FVJA01		Scaffold	24	5.2	64		5104	2017-03-10T00:00:00Z	ftp://ftp.ncbi.nlm.nih.gov/genomes/all/GCF/900/134/345/GCF_900134345.1_12082_5_59	#N/A	Bryant et al 2016	CF
GCF_900136065.1	GCF-900136065.1	SAMEA2275714	No	No	Yes	abscessus	988	United Kingdom	RHS_J	DCC1	DCC1	DCC1	5	99.7	ERR494853	PRJEB2779	GCA_900136065.1		FVMF01		Scaffold	24	5.2	64		5110	2017-03-10T00:00:00Z	ftp://ftp.ncbi.nlm.nih.gov/genomes/all/GCF/900/136/065/GCF_900136065.1_12163_1_63	#N/A	Bryant et al 2016	CF
GCF_900131415.1	GCF-900131415.1	SAMEA1973540	No	No	Yes	abscessus	258	United Kingdom	Unknown	NotIncluded	#N/A	Non-DCC	35	99.3	ERR337819	PRJEB2779	GCA_900131415.1		FSAK01		Contig	24	5.3	64.1		5122	2016-12-14T00:00:00Z	ftp://ftp.ncbi.nlm.nih.gov/genomes/all/GCF/900/131/415/GCF_900131415.1_10665_4_3	#N/A	#N/A	#N/A
GCF_900140095.1	GCF-900140095.1	SAMEA2146898	No	No	Yes	abscessus	664	USA	UNC_BC	DCC1	DCC1	DCC1	5	99.9	ERR363415	PRJEB2779	GCA_900140095.1		FSOC01		Contig	24	5.3	64.1		5152	2016-12-14T00:00:00Z	ftp://ftp.ncbi.nlm.nih.gov/genomes/all/GCF/900/140/095/GCF_900140095.1_10660_1_9	#N/A	Bryant et al 2016	CF
GCF_900134625.1	GCF-900134625.1	SAMEA2275703	No	No	Yes	abscessus	977	United Kingdom	BIR_F	Abscessus6	#N/A	Non-DCC	38	99.6	ERR494842	PRJEB2779	GCA_900134625.1		FSFF01		Scaffold	24	5.4	63.9		5307	2016-12-14T00:00:00Z	ftp://ftp.ncbi.nlm.nih.gov/genomes/all/GCF/900/134/625/GCF_900134625.1_12163_1_52	#N/A	Bryant et al 2016	CF
GCF_900135765.1	GCF-900135765.1	SAMEA2259613	No	No	Yes	abscessus	808	Australia	AUS_U	Abscessus6	#N/A	Non-DCC	38	99.5	ERR459819	PRJEB2779	GCA_900135765.1		FSHU01		Scaffold	24	5.4	64		5298	2016-12-14T00:00:00Z	ftp://ftp.ncbi.nlm.nih.gov/genomes/all/GCF/900/135/765/GCF_900135765.1_11861_7_73	#N/A	Bryant et al 2016	CF
GCF_002800845.1	GCF-002800845.1	SAMN07501854	No	No	Yes	abscessus	4883	China	China_abscessus51	DCC4	DCC4	DCC4	101	99.4	#N/A	PRJNA398137	GCA_002800845.1		NQSG01		Contig	25	4.9	64.2		4721	2017-11-29T00:00:00Z	ftp://ftp.ncbi.nlm.nih.gov/genomes/all/GCF/002/800/845/GCF_002800845.1_ASM280084v1	#N/A	Li2017	#N/A
GCF_900132525.1	GCF-900132525.1	SAMEA2259622	No	No	Yes	abscessus	817	Australia	AUS_Z	Abscessus12	#N/A	Non-DCC	70	99.3	ERR459828	PRJEB2779	GCA_900132525.1		FSBV01		Scaffold	25	4.9	64.1		4757	2016-12-14T00:00:00Z	ftp://ftp.ncbi.nlm.nih.gov/genomes/all/GCF/900/132/525/GCF_900132525.1_11861_7_82	#N/A	Bryant et al 2016	CF
GCF_900136225.1	GCF-900136225.1	SAMEA2275733	No	No	Yes	massiliense	1007	United Kingdom	BIR_Q	DCC3	DCC3a	DCC3a	33	98.7	ERR494868	PRJEB2779	GCA_900136225.1		FVMK01		Scaffold	25	4.9	64.1		4852	2017-03-10T00:00:00Z	ftp://ftp.ncbi.nlm.nih.gov/genomes/all/GCF/900/136/225/GCF_900136225.1_12163_1_78	#N/A	Bryant et al 2016	CF
GCF_900134825.1	GCF-900134825.1	SAMEA2069140	No	No	Yes	abscessus	447	United Kingdom	SMRL_AD	Abscessus7	#N/A	Non-DCC	48	99.6	ERR340513	PRJEB2779	GCA_900134825.1		FWCW01		Contig	25	4.9	64.2		4782	2017-03-16T00:00:00Z	ftp://ftp.ncbi.nlm.nih.gov/genomes/all/GCF/900/134/825/GCF_900134825.1_10208_3_22	#N/A	Bryant et al 2016	?
GCF_002802385.1	GCF-002802385.1	SAMN07501845	No	No	Yes	abscessus	2833	China	China_abscessus75	Abscessus12	#N/A	Non-DCC	273	99.8	#N/A	PRJNA398137	GCA_002802385.1		NQSP01		Contig	25	4.9	64.1		4753	2017-11-29T00:00:00Z	ftp://ftp.ncbi.nlm.nih.gov/genomes/all/GCF/002/802/385/GCF_002802385.1_ASM280238v1	#N/A	Li2017	#N/A
GCF_002086375.1	GCF-002086375.1	SAMN06064247	No	No	Yes	massiliense	CCUG 48898	Italy	Unknown	NotIncluded	#N/A	Non-DCC	63	98.2	#N/A	PRJNA354248	GCA_002086375.1		MVHY01		Contig	25	5	64.1		4814	2017-04-11T00:00:00Z	ftp://ftp.ncbi.nlm.nih.gov/genomes/all/GCF/002/086/375/GCF_002086375.1_ASM208637v1	#N/A	#N/A	#N/A
GCF_900132405.1	GCF-900132405.1	SAMEA2068811	No	No	Yes	bolletii	327	United Kingdom	Unknown	NotIncluded	#N/A	Non-DCC	41	98.8	ERR337888	PRJEB2779	GCA_900132405.1		FSBP01		Contig	25	5	64.1		4809	2016-12-14T00:00:00Z	ftp://ftp.ncbi.nlm.nih.gov/genomes/all/GCF/900/132/405/GCF_900132405.1_10665_4_72	#N/A	#N/A	#N/A
GCF_002802425.1	GCF-002802425.1	SAMN07501837	No	No	Yes	abscessus	A40	China	China_abscessus88	Abscessus12	#N/A	Non-DCC	284	99.1	#N/A	PRJNA398137	GCA_002802425.1		NQSX01		Contig	25	5	64		4805	2017-11-29T00:00:00Z	ftp://ftp.ncbi.nlm.nih.gov/genomes/all/GCF/002/802/425/GCF_002802425.1_ASM280242v1	#N/A	Li2017	#N/A
GCF_900136605.1	GCF-900136605.1	SAMEA1963837	No	No	Yes	abscessus	509	United Kingdom	AHL_K	Abscessus14	#N/A	Non-DCC	88	99.6	ERR340574	PRJEB2779	GCA_900136605.1		FVNI01		Contig	25	5	64.2		4835	2017-03-10T00:00:00Z	ftp://ftp.ncbi.nlm.nih.gov/genomes/all/GCF/900/136/605/GCF_900136605.1_10208_3_84	#N/A	Bryant et al 2016	CF
GCF_900453325.1	GCF-900453325.1	SAMEA104062574	No	No	Yes	bolletii	NCTC10882	United Kingdom	Unknown	NotIncluded	#N/A	Non-DCC	134	96.2	ERR2125876	PRJEB6403	GCA_900453325.1		UASW01		Contig	25	5	64		4740	2018-06-16T00:00:00Z	ftp://ftp.ncbi.nlm.nih.gov/genomes/all/GCF/900/453/325/GCF_900453325.1_55312_F01	#N/A	#N/A	#N/A
GCF_002801405.1	GCF-002801405.1	SAMN07501802	No	No	Yes	abscessus	57	China	China_abscessus77	Abscessus12	#N/A	Non-DCC	89	99.7	#N/A	PRJNA398137	GCA_002801405.1		NQUF01		Contig	25	5	64.1		4899	2017-11-29T00:00:00Z	ftp://ftp.ncbi.nlm.nih.gov/genomes/all/GCF/002/801/405/GCF_002801405.1_ASM280140v1	#N/A	Li2017	#N/A
GCF_900139405.1	GCF-900139405.1	SAMEA1966176	No	No	Yes	abscessus	4	United Kingdom	Unknown	NotIncluded	#N/A	Non-DCC	34	99.2	ERR330754	PRJEB2779	GCA_900139405.1		FVTZ01		Scaffold	25	5	64.1		4855	2017-03-10T00:00:00Z	ftp://ftp.ncbi.nlm.nih.gov/genomes/all/GCF/900/139/405/GCF_900139405.1_10625_4_4	#N/A	#N/A	#N/A
GCF_003072235.1	GCF-003072235.1	SAMN08931127	No	No	Yes	abscessus	G114	China	Unknown	NotIncluded	#N/A	Non-DCC	53	99.5	#N/A	PRJNA448987	GCA_003072235.1		QDEV01		Contig	25	5	64.2		4865	2018-04-25T00:00:00Z	ftp://ftp.ncbi.nlm.nih.gov/genomes/all/GCF/003/072/235/GCF_003072235.1_ASM307223v1	#N/A	Ye2019	#N/A
GCF_900130685.1	GCF-900130685.1	SAMEA2259575	No	No	Yes	abscessus	770	Australia	AUS_J	DCC1	DCC1	DCC1	5	99.7	ERR459785	PRJEB2779	GCA_900130685.1		FVAM01		Scaffold	25	5.1	64.1		4903	2017-03-10T00:00:00Z	ftp://ftp.ncbi.nlm.nih.gov/genomes/all/GCF/900/130/685/GCF_900130685.1_11861_7_38	#N/A	Bryant et al 2016	CF
GCF_900133075.1	GCF-900133075.1	SAMEA2259715	No	No	Yes	abscessus	910	United Kingdom	BIR_W	DCC1	DCC1	DCC1	5	99.8	ERR459981	PRJEB2779	GCA_900133075.1		FVGP01		Scaffold	25	5.1	64.1		4922	2017-03-10T00:00:00Z	ftp://ftp.ncbi.nlm.nih.gov/genomes/all/GCF/900/133/075/GCF_900133075.1_11893_6_65	#N/A	Bryant et al 2016	CF
GCF_900136105.1	GCF-900136105.1	SAMEA2275713	No	No	Yes	abscessus	987	United Kingdom	BIR_W	DCC1	DCC1	DCC1	5	99.8	ERR494852	PRJEB2779	GCA_900136105.1		FSIF01		Scaffold	25	5.1	64.1		4927	2016-12-14T00:00:00Z	ftp://ftp.ncbi.nlm.nih.gov/genomes/all/GCF/900/136/105/GCF_900136105.1_12163_1_62	#N/A	Bryant et al 2016	CF
GCF_002800925.1	GCF-002800925.1	SAMN07501844	No	No	Yes	abscessus	3478	China	China_abscessus85	Abscessus12	#N/A	Non-DCC	81	99	#N/A	PRJNA398137	GCA_002800925.1		NQSQ01		Contig	25	5.1	64		4932	2017-11-29T00:00:00Z	ftp://ftp.ncbi.nlm.nih.gov/genomes/all/GCF/002/800/925/GCF_002800925.1_ASM280092v1	#N/A	Li2017	#N/A
GCF_002802055.1	GCF-002802055.1	SAMN07501874	No	No	Yes	abscessus	A79	China	China_abscessus12	DCC1	DCC1	DCC1	5	99.9	#N/A	PRJNA398137	GCA_002802055.1		NQRN01		Contig	25	5.1	64.2		4945	2017-11-29T00:00:00Z	ftp://ftp.ncbi.nlm.nih.gov/genomes/all/GCF/002/802/055/GCF_002802055.1_ASM280205v1	#N/A	Li2017	#N/A
GCF_900134205.1	GCF-900134205.1	SAMEA2259586	No	No	Yes	abscessus	781	Netherlands	HOL_B	Abscessus7	#N/A	Non-DCC	100	99.1	ERR459796	PRJEB2779	GCA_900134205.1		FSEM01		Scaffold	25	5.1	64.2		5010	2016-12-14T00:00:00Z	ftp://ftp.ncbi.nlm.nih.gov/genomes/all/GCF/900/134/205/GCF_900134205.1_11861_7_50	#N/A	Bryant et al 2016	CF
GCF_900136435.1	GCF-900136435.1	SAMEA2070911	No	No	Yes	abscessus	491	United Kingdom	LTH_A	Abscessus6	#N/A	Non-DCC	38	99.6	ERR340557	PRJEB2779	GCA_900136435.1		FSIT01		Scaffold	25	5.1	64.1		5024	2016-12-14T00:00:00Z	ftp://ftp.ncbi.nlm.nih.gov/genomes/all/GCF/900/136/435/GCF_900136435.1_10208_3_66	#N/A	Bryant et al 2016	CF
GCF_900133855.1	GCF-900133855.1	SAMEA1969436	No	No	Yes	abscessus	394	United Kingdom	SMRL_CG	DCC2	DCC2	DCC2	9	99.6	ERR343224	PRJEB2779	GCA_900133855.1		FSDV01		Contig	25	5.1	64.2		4946	2016-12-14T00:00:00Z	ftp://ftp.ncbi.nlm.nih.gov/genomes/all/GCF/900/133/855/GCF_900133855.1_10250_1_54	#N/A	Bryant et al 2016	CF
GCF_900136915.1	GCF-900136915.1	SAMEA2259552	No	No	Yes	abscessus	747	Australia	AUS_B	DCC1	DCC1	DCC1	5	99.5	ERR459763	PRJEB2779	GCA_900136915.1		FSJT01		Scaffold	25	5.1	64.1		4985	2016-12-14T00:00:00Z	ftp://ftp.ncbi.nlm.nih.gov/genomes/all/GCF/900/136/915/GCF_900136915.1_11861_7_15	#N/A	Bryant et al 2016	CF
GCF_900135375.1	GCF-900135375.1	SAMEA2070697	No	No	Yes	abscessus	54	United Kingdom	Unknown	NotIncluded	DCC1	DCC1	5	99.9	ERR330804	PRJEB2779	GCA_900135375.1		FSGU01		Contig	25	5.2	64		5027	2016-12-14T00:00:00Z	ftp://ftp.ncbi.nlm.nih.gov/genomes/all/GCF/900/135/375/GCF_900135375.1_10625_4_54	#N/A	#N/A	#N/A
GCF_900137745.1	GCF-900137745.1	SAMEA2275804	No	No	Yes	abscessus	1078	United Kingdom	Unknown	NotIncluded	DCC1	DCC1	5	99.8	ERR494934	PRJEB2779	GCA_900137745.1		FVPP01		Scaffold	25	5.2	64		5025	2017-03-10T00:00:00Z	ftp://ftp.ncbi.nlm.nih.gov/genomes/all/GCF/900/137/745/GCF_900137745.1_12163_2_51	#N/A	#N/A	#N/A
GCF_900137495.1	GCF-900137495.1	SAMEA2275777	No	No	Yes	abscessus	1051	United Kingdom	RHS_R	DCC1	DCC1	DCC1	5	99.9	ERR494909	PRJEB2779	GCA_900137495.1		FSKP01		Scaffold	25	5.2	64		5043	2016-12-14T00:00:00Z	ftp://ftp.ncbi.nlm.nih.gov/genomes/all/GCF/900/137/495/GCF_900137495.1_12163_2_24	#N/A	Bryant et al 2016	CF
GCF_900141145.1	GCF-900141145.1	SAMEA2144043	No	No	Yes	abscessus	690	USA	UNC_AW	Abscessus2	#N/A	Non-DCC	28	99.7	ERR374018	PRJEB2779	GCA_900141145.1		FWDC01		Contig	25	5.2	64.3		5025	2017-03-16T00:00:00Z	ftp://ftp.ncbi.nlm.nih.gov/genomes/all/GCF/900/141/145/GCF_900141145.1_10702_1_78	#N/A	Bryant et al 2016	CF
GCF_900133405.1	GCF-900133405.1	SAMEA2071460	No	No	Yes	abscessus	388	United Kingdom	SMRL_BP	Abscessus15	#N/A	Non-DCC	35	99.4	ERR343219	PRJEB2779	GCA_900133405.1		FSDE01		Contig	25	5.2	64.2		5064	2016-12-14T00:00:00Z	ftp://ftp.ncbi.nlm.nih.gov/genomes/all/GCF/900/133/405/GCF_900133405.1_10250_1_48	#N/A	Bryant et al 2016	?
GCF_900135065.1	GCF-900135065.1	SAMEA2069132	No	No	Yes	abscessus	423	United Kingdom	SMRL_X	DCC1	DCC1	DCC1	5	100	ERR343246	PRJEB2779	GCA_900135065.1		FVKT01		Contig	25	5.2	64		5095	2017-03-10T00:00:00Z	ftp://ftp.ncbi.nlm.nih.gov/genomes/all/GCF/900/135/065/GCF_900135065.1_10250_1_83	#N/A	Bryant et al 2016	?
GCF_900135005.1	GCF-900135005.1	SAMEA2071549	No	No	Yes	abscessus	430	United Kingdom	SMRL_AJ	Abscessus8	#N/A	Non-DCC	77	99.3	ERR340496	PRJEB2779	GCA_900135005.1		FSFV01		Contig	25	5.2	64.1		5086	2016-12-14T00:00:00Z	ftp://ftp.ncbi.nlm.nih.gov/genomes/all/GCF/900/135/005/GCF_900135005.1_10208_3_5	#N/A	Bryant et al 2016	?
GCF_900133255.1	GCF-900133255.1	SAMEA2071454	No	No	Yes	abscessus	370	United Kingdom	SMRL_BC	Abscessus15	#N/A	Non-DCC	29	99.4	ERR343204	PRJEB2779	GCA_900133255.1		FVGZ01		Contig	25	5.2	64.2		5072	2017-03-10T00:00:00Z	ftp://ftp.ncbi.nlm.nih.gov/genomes/all/GCF/900/133/255/GCF_900133255.1_10250_1_30	#N/A	Bryant et al 2016	?
GCF_002800525.1	GCF-002800525.1	SAMN07501881	No	No	Yes	abscessus	A249	China	China_abscessus9	DCC1	DCC1	DCC1	5	99.8	#N/A	PRJNA398137	GCA_002800525.1		NQRG01		Contig	25	5.2	64.1		5090	2017-11-29T00:00:00Z	ftp://ftp.ncbi.nlm.nih.gov/genomes/all/GCF/002/800/525/GCF_002800525.1_ASM280052v1	#N/A	Li2017	#N/A
GCF_900130395.1	GCF-900130395.1	SAMEA2071250	No	No	Yes	abscessus	160	United Kingdom	Unknown	NotIncluded	DCC2	DCC2	9	99.7	ERR337806	PRJEB2779	GCA_900130395.1		FRYS01		Contig	25	5.2	64.2		5085	2016-12-14T00:00:00Z	ftp://ftp.ncbi.nlm.nih.gov/genomes/all/GCF/900/130/395/GCF_900130395.1_10625_5_75	#N/A	#N/A	#N/A
GCF_900133705.1	GCF-900133705.1	SAMEA2275664	No	No	Yes	abscessus	942	United Kingdom	Unknown	NotIncluded	DCC2	DCC2	9	99.6	ERR490681	PRJEB2779	GCA_900133705.1		FSDQ01		Scaffold	25	5.3	64.1		5116	2016-12-14T00:00:00Z	ftp://ftp.ncbi.nlm.nih.gov/genomes/all/GCF/900/133/705/GCF_900133705.1_12163_1_20	#N/A	#N/A	#N/A
GCF_900132855.1	GCF-900132855.1	SAMEA2071444	No	No	Yes	abscessus	340	United Kingdom	Unknown	NotIncluded	#N/A	Non-DCC	111	99.3	ERR337901	PRJEB2779	GCA_900132855.1		FSCJ01		Contig	25	5.3	64.1		5116	2016-12-14T00:00:00Z	ftp://ftp.ncbi.nlm.nih.gov/genomes/all/GCF/900/132/855/GCF_900132855.1_10665_4_85	#N/A	#N/A	#N/A
GCF_900131145.1	GCF-900131145.1	SAMEA2071299	No	No	Yes	abscessus	229	United Kingdom	Unknown	NotIncluded	#N/A	Non-DCC	111	99.4	ERR330894	PRJEB2779	GCA_900131145.1		FSAA01		Contig	25	5.3	64.1		5118	2016-12-14T00:00:00Z	ftp://ftp.ncbi.nlm.nih.gov/genomes/all/GCF/900/131/145/GCF_900131145.1_10665_3_59	#N/A	#N/A	#N/A
GCF_900138055.1	GCF-900138055.1	SAMEA2275883	No	No	Yes	abscessus	1157	United Kingdom	STH_A	DCC1	DCC1	DCC1	5	96.6	ERR484952	PRJEB2779	GCA_900138055.1		FVQO01		Scaffold	25	5.3	64		5178	2017-03-10T00:00:00Z	ftp://ftp.ncbi.nlm.nih.gov/genomes/all/GCF/900/138/055/GCF_900138055.1_12045_8_37	#N/A	Bryant et al 2016	CF
GCF_900136665.1	GCF-900136665.1	SAMEA2071234	No	No	Yes	abscessus	106	United Kingdom	Unknown	NotIncluded	#N/A	Non-DCC	47	99.4	ERR337752	PRJEB2779	GCA_900136665.1		FSJF01		Contig	25	5.3	64.1		5173	2016-12-14T00:00:00Z	ftp://ftp.ncbi.nlm.nih.gov/genomes/all/GCF/900/136/665/GCF_900136665.1_10625_5_21	#N/A	#N/A	#N/A
GCF_900136895.1	GCF-900136895.1	SAMEA2070823	No	No	Yes	abscessus	144	United Kingdom	Unknown	NotIncluded	DCC2	DCC2	9	99.8	ERR337790	PRJEB2779	GCA_900136895.1		FSJR01		Contig	25	5.3	64.1		5187	2016-12-14T00:00:00Z	ftp://ftp.ncbi.nlm.nih.gov/genomes/all/GCF/900/136/895/GCF_900136895.1_10625_5_59	#N/A	#N/A	#N/A
GCF_900133005.1	GCF-900133005.1	SAMEA2259712	No	No	Yes	abscessus	907	United Kingdom	BIR_T	DCC2	DCC2	DCC2	9	99.8	ERR459978	PRJEB2779	GCA_900133005.1		FWCO01		Scaffold	25	5.3	64.1		5206	2017-03-16T00:00:00Z	ftp://ftp.ncbi.nlm.nih.gov/genomes/all/GCF/900/133/005/GCF_900133005.1_11893_6_62	#N/A	Bryant et al 2016	CF
GCF_001216925.1	GCF-001216925.1	SAMEA1464899	No	No	Yes	massiliense	PAP088	United Kingdom	#N/A	NotIncluded	#N/A	DCC6	39	98.9	#N/A	PRJEB2779	GCA_001216925.1		CSWP01		Scaffold	25	5.3	64.1		5254	2015-03-24T00:00:00Z	ftp://ftp.ncbi.nlm.nih.gov/genomes/all/GCF/001/216/925/GCF_001216925.1_7396_7_40	#N/A	#N/A	#N/A
GCF_900140555.1	GCF-900140555.1	SAMEA2151082	No	No	Yes	abscessus	540	Denmark	DEN_AC	Abscessus12	#N/A	Non-DCC	174	99.5	ERR373943	PRJEB2779	GCA_900140555.1		FVWN01		Scaffold	26	4.8	64.2		4664	2017-03-10T00:00:00Z	ftp://ftp.ncbi.nlm.nih.gov/genomes/all/GCF/900/140/555/GCF_900140555.1_10702_1_2	#N/A	Bryant et al 2016	CF
GCF_002801825.1	GCF-002801825.1	SAMN07501913	No	No	Yes	massiliense	1398	China	China_massiliense10	DCC3	DCC3b	DCC3b	37	99.1	#N/A	PRJNA398137	GCA_002801825.1		NQQA01		Contig	26	4.8	64.2		4677	2017-11-29T00:00:00Z	ftp://ftp.ncbi.nlm.nih.gov/genomes/all/GCF/002/801/825/GCF_002801825.1_ASM280182v1	#N/A	Li2017	#N/A
GCF_002802285.1	GCF-002802285.1	SAMN07501853	No	No	Yes	abscessus	3671	China	China_abscessus55	DCC4	DCC4	DCC4	101	99.3	#N/A	PRJNA398137	GCA_002802285.1		NQSH01		Contig	26	4.9	64.3		4642	2017-11-29T00:00:00Z	ftp://ftp.ncbi.nlm.nih.gov/genomes/all/GCF/002/802/285/GCF_002802285.1_ASM280228v1	#N/A	Li2017	#N/A
GCF_002801845.1	GCF-002801845.1	SAMN07501910	No	No	Yes	massiliense	206	China	China_massiliense17	DCC3	DCC3a	DCC3a	33	98.8	#N/A	PRJNA398137	GCA_002801845.1		NQQD01		Contig	26	5	64.1		4831	2017-11-29T00:00:00Z	ftp://ftp.ncbi.nlm.nih.gov/genomes/all/GCF/002/801/845/GCF_002801845.1_ASM280184v1	#N/A	Li2017	#N/A
GCF_900140205.1	GCF-900140205.1	SAMEA2150636	No	No	Yes	bolletii	532	Denmark	Unknown	NotIncluded	#N/A	Non-DCC	169	98.8	ERR369147	PRJEB2779	GCA_900140205.1		FSOJ01		Contig	26	5	64.2		4773	2016-12-14T00:00:00Z	ftp://ftp.ncbi.nlm.nih.gov/genomes/all/GCF/900/140/205/GCF_900140205.1_10665_2_73	#N/A	#N/A	#N/A
GCF_002801525.1	GCF-002801525.1	SAMN07501794	No	No	Yes	abscessus	123	China	China_abscessus82	Abscessus12	#N/A	Non-DCC	210	99.7	#N/A	PRJNA398137	GCA_002801525.1		NQUM01		Contig	26	5	64.1		4757	2017-11-29T00:00:00Z	ftp://ftp.ncbi.nlm.nih.gov/genomes/all/GCF/002/801/525/GCF_002801525.1_ASM280152v1	#N/A	Li2017	#N/A
GCF_900136495.1	GCF-900136495.1	SAMEA2071623	No	No	Yes	massiliense	499	United Kingdom	LTH_I	Massiliense12	#N/A	Non-DCC	211	98.1	ERR340564	PRJEB2779	GCA_900136495.1		FVNF01		Contig	26	5	64		4776	2017-03-10T00:00:00Z	ftp://ftp.ncbi.nlm.nih.gov/genomes/all/GCF/900/136/495/GCF_900136495.1_10208_3_74	#N/A	Bryant et al 2016	CF
GCF_900135105.1	GCF-900135105.1	SAMEA2071447	No	No	Yes	abscessus	349	United Kingdom	SMRL_BD	Abscessus14	#N/A	Non-DCC	107	99.6	ERR343183	PRJEB2779	GCA_900135105.1		FSGB01		Contig	26	5	64.2		4866	2016-12-14T00:00:00Z	ftp://ftp.ncbi.nlm.nih.gov/genomes/all/GCF/900/135/105/GCF_900135105.1_10250_1_9	#N/A	Bryant et al 2016	?
GCF_003582105.1	GCF-003582105.1	SAMN09917565	No	No	Yes	abscessus	G194	China	Unknown	NotIncluded	#N/A	Non-DCC	53	99.6	#N/A	PRJNA488058	GCA_003582105.1		QXAQ01		Contig	26	5	64.2		4861	2018-09-20T00:00:00Z	ftp://ftp.ncbi.nlm.nih.gov/genomes/all/GCF/003/582/105/GCF_003582105.1_ASM358210v1	#N/A	Ye2019	#N/A
GCF_003582235.1	GCF-003582235.1	SAMN09917554	Yes, penetration genome	No	Yes	abscessus	G181	China	Unknown	NotIncluded	#N/A	Non-DCC	53	99.6	#N/A	PRJNA488058	GCA_003582235.1		QXAX01		Scaffold	26	5	64.2		4859	2018-09-20T00:00:00Z	ftp://ftp.ncbi.nlm.nih.gov/genomes/all/GCF/003/582/235/GCF_003582235.1_ASM358223v1	#N/A	Ye2019	#N/A
GCF_003582075.1	GCF-003582075.1	SAMN09917566	No	No	Yes	abscessus	G195	China	Unknown	NotIncluded	#N/A	Non-DCC	53	99.6	#N/A	PRJNA488058	GCA_003582075.1		QXAP01		Contig	26	5	64.2		4863	2018-09-20T00:00:00Z	ftp://ftp.ncbi.nlm.nih.gov/genomes/all/GCF/003/582/075/GCF_003582075.1_ASM358207v1	#N/A	Ye2019	#N/A
GCF_002801905.1	GCF-002801905.1	SAMN07501906	No	No	Yes	massiliense	60	China	China_massiliense20	DCC3	DCC3a	DCC3a	33	98.3	#N/A	PRJNA398137	GCA_002801905.1		NQQH01		Contig	26	5.1	64.3		4972	2017-11-29T00:00:00Z	ftp://ftp.ncbi.nlm.nih.gov/genomes/all/GCF/002/801/905/GCF_002801905.1_ASM280190v1	#N/A	Li2017	#N/A
GCF_900141045.1	GCF-900141045.1	SAMEA2163598	No	No	Yes	massiliense	663	USA	UNC_AO	Massiliense17	#N/A	Non-DCC	116	98.7	ERR374006	PRJEB2779	GCA_900141045.1		FVXL01		Contig	26	5.1	64		4986	2017-03-10T00:00:00Z	ftp://ftp.ncbi.nlm.nih.gov/genomes/all/GCF/900/141/045/GCF_900141045.1_10702_1_66	#N/A	Bryant et al 2016	CF
GCF_900137345.1	GCF-900137345.1	SAMEA2275762	No	No	Yes	abscessus	1036	United Kingdom	BIR_W	DCC1	DCC1	DCC1	5	99.8	ERR494895	PRJEB2779	GCA_900137345.1		FVOY01		Scaffold	26	5.1	64.1		4922	2017-03-10T00:00:00Z	ftp://ftp.ncbi.nlm.nih.gov/genomes/all/GCF/900/137/345/GCF_900137345.1_12163_2_10	#N/A	Bryant et al 2016	CF
GCF_900136285.1	GCF-900136285.1	SAMEA2275739	No	No	Yes	abscessus	1013	United Kingdom	BIR_W	DCC1	DCC1	DCC1	5	99.8	ERR494874	PRJEB2779	GCA_900136285.1		FSIM01		Scaffold	26	5.1	64.1		4924	2016-12-14T00:00:00Z	ftp://ftp.ncbi.nlm.nih.gov/genomes/all/GCF/900/136/285/GCF_900136285.1_12163_1_84	#N/A	Bryant et al 2016	CF
GCF_900140595.1	GCF-900140595.1	SAMEA2155144	No	No	Yes	abscessus	596	USA	UNC_R	DCC1	DCC1	DCC1	5	99.9	ERR373964	PRJEB2779	GCA_900140595.1		FVWO01		Contig	26	5.1	64.1		4934	2017-03-10T00:00:00Z	ftp://ftp.ncbi.nlm.nih.gov/genomes/all/GCF/900/140/595/GCF_900140595.1_10702_1_23	#N/A	Bryant et al 2016	CF
GCF_900141615.1	GCF-900141615.1	SAMEA2275831	No	No	Yes	abscessus	1105	Australia	AUS_BF	DCC5	DCC5	DCC5	23	99.2	ERR494954	PRJEB2779	GCA_900141615.1		FSQQ01		Scaffold	26	5.1	64.2		4933	2016-12-14T00:00:00Z	ftp://ftp.ncbi.nlm.nih.gov/genomes/all/GCF/900/141/615/GCF_900141615.1_12163_2_71	#N/A	Bryant et al 2016	?
GCF_017176675.1	GCF-017176675.1	SAMN16581374	No	No	Yes	abscessus	GD23	USA	GD23	NotIncluded	DCC1	DCC1	5	100	#N/A	PRJNA669041	GCA_017176675.1		JADLKS01		Contig	26	5.1	64.1		4944	2021-03-05T00:00:00Z	ftp://ftp.ncbi.nlm.nih.gov/genomes/all/GCF/017/176/675/GCF_017176675.1_ASM1717667v1	#N/A	#N/A	#N/A
GCF_900134175.1	GCF-900134175.1	SAMEA2259585	No	No	Yes	abscessus	780	Netherlands	HOL_B	Abscessus7	#N/A	Non-DCC	100	99	ERR459795	PRJEB2779	GCA_900134175.1		FSEL01		Scaffold	26	5.1	64.1		5013	2016-12-14T00:00:00Z	ftp://ftp.ncbi.nlm.nih.gov/genomes/all/GCF/900/134/175/GCF_900134175.1_11861_7_49	#N/A	Bryant et al 2016	CF
GCF_900137985.1	GCF-900137985.1	SAMEA2259648	No	No	Yes	massiliense	843	Australia	AUS_AI	DCC3	DCC3a	DCC3a	33	98.7	ERR459928	PRJEB2779	GCA_900137985.1		FVPX01		Scaffold	26	5.1	64.1		5014	2017-03-10T00:00:00Z	ftp://ftp.ncbi.nlm.nih.gov/genomes/all/GCF/900/137/985/GCF_900137985.1_11893_6_10	#N/A	Bryant et al 2016	CF
GCF_900130235.1	GCF-900130235.1	SAMEA2259574	No	No	Yes	abscessus	769	Australia	AUS_J	DCC1	DCC1	DCC1	5	99.3	ERR459784	PRJEB2779	GCA_900130235.1		FVAJ01		Scaffold	26	5.2	64.1		5034	2017-03-10T00:00:00Z	ftp://ftp.ncbi.nlm.nih.gov/genomes/all/GCF/900/130/235/GCF_900130235.1_11861_7_37	#N/A	Bryant et al 2016	CF
GCF_900136745.1	GCF-900136745.1	SAMEA2070717	No	No	Yes	abscessus	117	United Kingdom	Unknown	NotIncluded	DCC2	DCC2	9	99.7	ERR337763	PRJEB2779	GCA_900136745.1		FSJI01		Contig	26	5.2	64.2		4993	2016-12-14T00:00:00Z	ftp://ftp.ncbi.nlm.nih.gov/genomes/all/GCF/900/136/745/GCF_900136745.1_10625_5_32	#N/A	#N/A	#N/A
GCF_001214845.1	GCF-001214845.1	SAMEA1464913	No	No	Yes	massiliense	PAP128	United Kingdom	PAP_025	DCC3	DCC3a	DCC3a	33	98.5	ERR115092	PRJEB2779	GCA_001214845.1		CSYH01		Scaffold	26	5.2	64.1		5049	2015-03-24T00:00:00Z	ftp://ftp.ncbi.nlm.nih.gov/genomes/all/GCF/001/214/845/GCF_001214845.1_7396_8_80	#N/A	#N/A	CF
GCF_900133435.1	GCF-900133435.1	SAMEA2071461	No	No	Yes	abscessus	391	United Kingdom	SMRL_BA	DCC2	DCC2	DCC2	9	99.7	ERR343222	PRJEB2779	GCA_900133435.1		FSDG01		Contig	26	5.2	64.2		4997	2016-12-14T00:00:00Z	ftp://ftp.ncbi.nlm.nih.gov/genomes/all/GCF/900/133/435/GCF_900133435.1_10250_1_51	#N/A	Bryant et al 2016	Non-CF
GCF_900140485.1	GCF-900140485.1	SAMEA2159726	No	No	Yes	abscessus	579	USA	UNC_F	Abscessus2	#N/A	Non-DCC	28	99.7	ERR373953	PRJEB2779	GCA_900140485.1		FVWK01		Scaffold	26	5.2	64.3		5000	2017-03-10T00:00:00Z	ftp://ftp.ncbi.nlm.nih.gov/genomes/all/GCF/900/140/485/GCF_900140485.1_10702_1_12	#N/A	Bryant et al 2016	CF
GCF_001216625.1	GCF-001216625.1	SAMEA1464909	No	No	Yes	massiliense	PAP104	United Kingdom	PAP_019	DCC3	DCC3a	DCC3a	33	98.5	ERR115068	PRJEB2779	GCA_001216625.1		CSXM01		Scaffold	26	5.2	64.1		5055	2015-03-24T00:00:00Z	ftp://ftp.ncbi.nlm.nih.gov/genomes/all/GCF/001/216/625/GCF_001216625.1_7396_8_56	#N/A	#N/A	CF
GCF_900139395.1	GCF-900139395.1	SAMEA2071136	No	No	Yes	abscessus	16	United Kingdom	Unknown	NotIncluded	#N/A	Non-DCC	38	99.6	ERR330766	PRJEB2779	GCA_900139395.1		FSNA01		Contig	26	5.2	64.1		5027	2016-12-14T00:00:00Z	ftp://ftp.ncbi.nlm.nih.gov/genomes/all/GCF/900/139/395/GCF_900139395.1_10625_4_16	#N/A	#N/A	#N/A
GCF_900139105.1	GCF-900139105.1	SAMEA2153896	No	No	Yes	abscessus	641	USA	UNC_H	DCC2	DCC2	DCC2	9	99.7	ERR349275	PRJEB2779	GCA_900139105.1		FSMH01		Contig	26	5.2	64.2		5019	2016-12-14T00:00:00Z	ftp://ftp.ncbi.nlm.nih.gov/genomes/all/GCF/900/139/105/GCF_900139105.1_10465_1_56	#N/A	Bryant et al 2016	CF
GCF_900137095.1	GCF-900137095.1	SAMEA2259591	No	No	Yes	massiliense	786	Netherlands	HOL_C	Massiliense6	#N/A	Non-DCC	46	97.8	ERR459847	PRJEB2779	GCA_900137095.1		FVOJ01		Scaffold	26	5.2	64.1		5040	2017-03-10T00:00:00Z	ftp://ftp.ncbi.nlm.nih.gov/genomes/all/GCF/900/137/095/GCF_900137095.1_11861_8_9	#N/A	Bryant et al 2016	CF
GCF_900134485.1	GCF-900134485.1	SAMEA2275688	No	No	Yes	abscessus	962	United Kingdom	RHS_J	DCC1	DCC1	DCC1	5	99.8	ERR490698	PRJEB2779	GCA_900134485.1		FVJL01		Scaffold	26	5.2	64		5105	2017-03-10T00:00:00Z	ftp://ftp.ncbi.nlm.nih.gov/genomes/all/GCF/900/134/485/GCF_900134485.1_12163_1_38	#N/A	Bryant et al 2016	CF
GCF_900134085.1	GCF-900134085.1	SAMEA2071191	No	No	Yes	abscessus	52	United Kingdom	Unknown	NotIncluded	DCC1	DCC1	5	99.9	ERR330802	PRJEB2779	GCA_900134085.1		FVIT01		Scaffold	26	5.2	64		5104	2017-03-10T00:00:00Z	ftp://ftp.ncbi.nlm.nih.gov/genomes/all/GCF/900/134/085/GCF_900134085.1_10625_4_52	#N/A	#N/A	#N/A
GCF_900135325.1	GCF-900135325.1	SAMEA2071189	No	No	Yes	abscessus	46	United Kingdom	Unknown	NotIncluded	DCC1	DCC1	5	99.9	ERR330796	PRJEB2779	GCA_900135325.1		FSGR01		Contig	26	5.2	64		5106	2016-12-14T00:00:00Z	ftp://ftp.ncbi.nlm.nih.gov/genomes/all/GCF/900/135/325/GCF_900135325.1_10625_4_46	#N/A	#N/A	#N/A
GCF_900136975.1	GCF-900136975.1	SAMEA2259611	No	No	Yes	abscessus	806	Australia	AUS_T	Abscessus6	#N/A	Non-DCC	38	99.7	ERR459817	PRJEB2779	GCA_900136975.1		FSJV01		Scaffold	26	5.2	64.1		5096	2016-12-14T00:00:00Z	ftp://ftp.ncbi.nlm.nih.gov/genomes/all/GCF/900/136/975/GCF_900136975.1_11861_7_71	#N/A	Bryant et al 2016	CF
GCF_900131335.1	GCF-900131335.1	SAMEA2071354	No	No	Yes	abscessus	250	United Kingdom	Unknown	NotIncluded	#N/A	Non-DCC	35	99.3	ERR330915	PRJEB2779	GCA_900131335.1		FSAF01		Contig	26	5.3	64.1		5123	2016-12-14T00:00:00Z	ftp://ftp.ncbi.nlm.nih.gov/genomes/all/GCF/900/131/335/GCF_900131335.1_10665_3_80	#N/A	#N/A	#N/A
GCF_900131155.1	GCF-900131155.1	SAMEA2070542	No	No	Yes	abscessus	230	United Kingdom	Unknown	NotIncluded	#N/A	Non-DCC	35	99.3	ERR330895	PRJEB2779	GCA_900131155.1		FRZO01		Contig	26	5.3	64.1		5121	2016-12-14T00:00:00Z	ftp://ftp.ncbi.nlm.nih.gov/genomes/all/GCF/900/131/155/GCF_900131155.1_10665_3_60	#N/A	#N/A	#N/A
GCF_900134805.1	GCF-900134805.1	SAMEA2069139	No	No	Yes	abscessus	444	United Kingdom	SMRL_CV	Abscessus15	#N/A	Non-DCC	111	99.3	ERR340510	PRJEB2779	GCA_900134805.1		FVKI01		Contig	26	5.3	64.1		5110	2017-03-10T00:00:00Z	ftp://ftp.ncbi.nlm.nih.gov/genomes/all/GCF/900/134/805/GCF_900134805.1_10208_3_19	#N/A	Bryant et al 2016	CF
GCF_900131365.1	GCF-900131365.1	SAMEA2071355	No	No	Yes	abscessus	253	United Kingdom	Unknown	NotIncluded	#N/A	Non-DCC	111	99.4	ERR330918	PRJEB2779	GCA_900131365.1		FSAH01		Contig	26	5.3	64.1		5120	2016-12-14T00:00:00Z	ftp://ftp.ncbi.nlm.nih.gov/genomes/all/GCF/900/131/365/GCF_900131365.1_10665_3_83	#N/A	#N/A	#N/A
GCF_900141235.1	GCF-900141235.1	SAMEA2146670	No	No	Yes	abscessus	702	USA	UNC_AZ	DCC1	DCC1	DCC1	5	100	ERR374027	PRJEB2779	GCA_900141235.1		FSQG01		Scaffold	26	5.3	64		5144	2016-12-14T00:00:00Z	ftp://ftp.ncbi.nlm.nih.gov/genomes/all/GCF/900/141/235/GCF_900141235.1_10702_1_87	#N/A	Bryant et al 2016	CF
GCF_900130645.1	GCF-900130645.1	SAMEA2070837	No	No	Yes	abscessus	189	United Kingdom	Unknown	NotIncluded	DCC5	DCC5	23	99.4	ERR330854	PRJEB2779	GCA_900130645.1		FRYU01		Contig	26	5.3	64.2		5148	2016-12-14T00:00:00Z	ftp://ftp.ncbi.nlm.nih.gov/genomes/all/GCF/900/130/645/GCF_900130645.1_10665_3_19	#N/A	#N/A	#N/A
GCF_900130595.1	GCF-900130595.1	SAMEA2070834	No	No	Yes	abscessus	180	United Kingdom	Unknown	NotIncluded	#N/A	Non-DCC	111	99.4	ERR330845	PRJEB2779	GCA_900130595.1		FRYW01		Contig	26	5.3	64.1		5155	2016-12-14T00:00:00Z	ftp://ftp.ncbi.nlm.nih.gov/genomes/all/GCF/900/130/595/GCF_900130595.1_10665_3_10	#N/A	#N/A	#N/A
GCF_900140805.1	GCF-900140805.1	SAMEA2144583	No	No	Yes	abscessus	622	USA	UNC_CL	DCC1	DCC1	DCC1	5	99.9	ERR373983	PRJEB2779	GCA_900140805.1		FVXC01		Contig	26	5.5	64.1		5430	2017-03-10T00:00:00Z	ftp://ftp.ncbi.nlm.nih.gov/genomes/all/GCF/900/140/805/GCF_900140805.1_10702_1_42	#N/A	Bryant et al 2016	CF
GCF_900136205.1	GCF-900136205.1	SAMEA2275731	No	No	Yes	bolletii	1005	United Kingdom	Unknown	NotIncluded	#N/A	Non-DCC	67	98.8	ERR494867	PRJEB2779	GCA_900136205.1		FVMI01		Scaffold	26	5.6	63.9		5521	2017-03-10T00:00:00Z	ftp://ftp.ncbi.nlm.nih.gov/genomes/all/GCF/900/136/205/GCF_900136205.1_12163_1_77	#N/A	#N/A	#N/A
GCF_002799985.1	GCF-002799985.1	SAMN07501919	No	No	Yes	massiliense	5601	China	China_massiliense25	Massiliense6	#N/A	Non-DCC	46	98.7	#N/A	PRJNA398137	GCA_002799985.1		NQPU01		Contig	27	4.7	64.3		4502	2017-11-29T00:00:00Z	ftp://ftp.ncbi.nlm.nih.gov/genomes/all/GCF/002/799/985/GCF_002799985.1_ASM279998v1	#N/A	Li2017	#N/A
GCF_002802335.1	GCF-002802335.1	SAMN07501847	No	No	Yes	abscessus	A321	China	China_abscessus73	Abscessus12	#N/A	Non-DCC	281	99.6	#N/A	PRJNA398137	GCA_002802335.1		NQSN01		Contig	27	4.8	64.2		4614	2017-11-29T00:00:00Z	ftp://ftp.ncbi.nlm.nih.gov/genomes/all/GCF/002/802/335/GCF_002802335.1_ASM280233v1	#N/A	Li2017	#N/A
GCF_002799845.1	GCF-002799845.1	SAMN07501930	No	No	Yes	massiliense	A267	China	China_massiliense6	DCC3	DCC3b	DCC3b	37	99.1	#N/A	PRJNA398137	GCA_002799845.1		NQPK01		Contig	27	4.9	64.2		4760	2017-11-29T00:00:00Z	ftp://ftp.ncbi.nlm.nih.gov/genomes/all/GCF/002/799/845/GCF_002799845.1_ASM279984v1	#N/A	Li2017	#N/A
GCF_002799795.1	GCF-002799795.1	SAMN07501940	Yes, penetration genome	No	Yes	massiliense	A47	China	China_massiliense28	DCC6	DCC6	DCC6	39	98.8	#N/A	PRJNA398137	GCA_002799795.1		NQPA01		Contig	27	4.9	64.2		4782	2017-11-29T00:00:00Z	ftp://ftp.ncbi.nlm.nih.gov/genomes/all/GCF/002/799/795/GCF_002799795.1_ASM279979v1	#N/A	Li2017	#N/A
GCF_002800045.1	GCF-002800045.1	SAMN07501917	No	No	Yes	massiliense	3742	China	China_massiliense36	DCC6	DCC6	DCC6	39	98.8	#N/A	PRJNA398137	GCA_002800045.1		NQPW01		Contig	27	4.9	64.2		4783	2017-11-29T00:00:00Z	ftp://ftp.ncbi.nlm.nih.gov/genomes/all/GCF/002/800/045/GCF_002800045.1_ASM280004v1	#N/A	Li2017	#N/A
GCF_900141005.1	GCF-900141005.1	SAMEA2158283	No	No	Yes	abscessus	661	USA	UNC_AM	Abscessus16	#N/A	Non-DCC	159	99.4	ERR374005	PRJEB2779	GCA_900141005.1		FSPU01		Scaffold	27	5	64.1		4743	2016-12-14T00:00:00Z	ftp://ftp.ncbi.nlm.nih.gov/genomes/all/GCF/900/141/005/GCF_900141005.1_10702_1_65	#N/A	Bryant et al 2016	CF
GCF_900136175.1	GCF-900136175.1	SAMEA2275725	No	No	Yes	massiliense	999	United Kingdom	BIR_Q	DCC3	DCC3a	DCC3a	33	98.7	ERR494863	PRJEB2779	GCA_900136175.1		FVMN01		Scaffold	27	5	64		4860	2017-03-10T00:00:00Z	ftp://ftp.ncbi.nlm.nih.gov/genomes/all/GCF/900/136/175/GCF_900136175.1_12163_1_73	#N/A	Bryant et al 2016	CF
GCF_002802295.1	GCF-002802295.1	SAMN07501852	No	No	Yes	abscessus	A477	China	China_abscessus78	Abscessus12	#N/A	Non-DCC	149	99.6	#N/A	PRJNA398137	GCA_002802295.1		NQSI01		Contig	27	5	64.1		4887	2017-11-29T00:00:00Z	ftp://ftp.ncbi.nlm.nih.gov/genomes/all/GCF/002/802/295/GCF_002802295.1_ASM280229v1	#N/A	Li2017	#N/A
GCF_900134515.1	GCF-900134515.1	SAMEA2275690	No	No	Yes	abscessus	964	United Kingdom	BIR_W	DCC1	DCC1	DCC1	5	99.7	ERR490700	PRJEB2779	GCA_900134515.1		FVJM01		Scaffold	27	5.1	64.1		4918	2017-03-10T00:00:00Z	ftp://ftp.ncbi.nlm.nih.gov/genomes/all/GCF/900/134/515/GCF_900134515.1_12163_1_40	#N/A	Bryant et al 2016	CF
GCF_900140525.1	GCF-900140525.1	SAMEA2161456	No	No	Yes	abscessus	589	USA	UNC_CU	DCC5	DCC5	DCC5	23	99.4	ERR373960	PRJEB2779	GCA_900140525.1		FSOT01		Scaffold	27	5.1	64.3		4962	2016-12-14T00:00:00Z	ftp://ftp.ncbi.nlm.nih.gov/genomes/all/GCF/900/140/525/GCF_900140525.1_10702_1_19	#N/A	Bryant et al 2016	CF
GCF_002802435.1	GCF-002802435.1	SAMN07501836	No	No	Yes	abscessus	A35	China	China_abscessus_31	Abscessus5	#N/A	Non-DCC	139	99.4	#N/A	PRJNA398137	GCA_002802435.1		NQSY01		Contig	27	5.1	64.1		4910	2017-11-29T00:00:00Z	ftp://ftp.ncbi.nlm.nih.gov/genomes/all/GCF/002/802/435/GCF_002802435.1_ASM280243v1	#N/A	Li2017	#N/A
GCF_002802135.1	GCF-002802135.1	SAMN07501868	No	No	Yes	abscessus	6449	China	China_abscessus17	DCC1	DCC1	DCC1	5	99.6	#N/A	PRJNA398137	GCA_002802135.1		NQRT01		Contig	27	5.1	64.1		4977	2017-11-29T00:00:00Z	ftp://ftp.ncbi.nlm.nih.gov/genomes/all/GCF/002/802/135/GCF_002802135.1_ASM280213v1	#N/A	Li2017	#N/A
GCF_002801215.1	GCF-002801215.1	SAMN07501817	No	No	Yes	abscessus	213	China	China_abscessus_30	Abscessus5	#N/A	Non-DCC	139	99.4	#N/A	PRJNA398137	GCA_002801215.1		NQTQ01		Contig	27	5.1	64.1		4930	2017-11-29T00:00:00Z	ftp://ftp.ncbi.nlm.nih.gov/genomes/all/GCF/002/801/215/GCF_002801215.1_ASM280121v1	#N/A	Li2017	#N/A
GCF_001213625.1	GCF-001213625.1	SAMEA1464915	No	No	Yes	massiliense	PAP048	United Kingdom	PAP_028	DCC3	DCC3a	DCC3a	33	98.3	ERR115012	PRJEB2779	GCA_001213625.1		CSVH01		Scaffold	27	5.1	64.1		5022	2015-03-24T00:00:00Z	ftp://ftp.ncbi.nlm.nih.gov/genomes/all/GCF/001/213/625/GCF_001213625.1_7396_6_96	#N/A	#N/A	CF
GCF_002801085.1	GCF-002801085.1	SAMN07501828	No	No	Yes	abscessus	A305	China	China_abscessus_45	Abscessus9	#N/A	Non-DCC	191	99.3	#N/A	PRJNA398137	GCA_002801085.1		NQTF01		Contig	27	5.2	64.1		4980	2017-11-29T00:00:00Z	ftp://ftp.ncbi.nlm.nih.gov/genomes/all/GCF/002/801/085/GCF_002801085.1_ASM280108v1	#N/A	Li2017	#N/A
GCF_900140765.1	GCF-900140765.1	SAMEA2145164	No	yes	Yes	massiliense	620	USA	UNC_CY	DCC7	DCC7	DCC7	42	98.5	ERR373981	PRJEB2779	GCA_900140765.1		FVXA01		Scaffold	27	5.2	64		5053	2017-03-10T00:00:00Z	ftp://ftp.ncbi.nlm.nih.gov/genomes/all/GCF/900/140/765/GCF_900140765.1_10702_1_40	#N/A	Bryant et al 2016	Non-CF
GCF_900131375.1	GCF-900131375.1	SAMEA2070550	No	No	Yes	abscessus	254	United Kingdom	Unknown	NotIncluded	DCC2	DCC2	9	99.6	ERR330919	PRJEB2779	GCA_900131375.1		FSAI01		Contig	27	5.2	64.2		5019	2016-12-14T00:00:00Z	ftp://ftp.ncbi.nlm.nih.gov/genomes/all/GCF/900/131/375/GCF_900131375.1_10665_3_84	#N/A	#N/A	#N/A
GCF_900134235.1	GCF-900134235.1	SAMEA2259678	No	No	Yes	massiliense	873	Australia	AUS_AQ	DCC3	DCC3a	DCC3a	33	98.1	ERR459858	PRJEB2779	GCA_900134235.1		FVIY01		Scaffold	27	5.2	64.1		5093	2017-03-10T00:00:00Z	ftp://ftp.ncbi.nlm.nih.gov/genomes/all/GCF/900/134/235/GCF_900134235.1_11861_8_20	#N/A	Bryant et al 2016	Non-CF
GCF_900138995.1	GCF-900138995.1	SAMEA2068972	No	No	Yes	abscessus	408	United Kingdom	SMRL_BP	Abscessus15	#N/A	Non-DCC	35	99.4	ERR343234	PRJEB2779	GCA_900138995.1		FSMD01		Contig	27	5.2	64.2		5053	2016-12-14T00:00:00Z	ftp://ftp.ncbi.nlm.nih.gov/genomes/all/GCF/900/138/995/GCF_900138995.1_10250_1_68	#N/A	Bryant et al 2016	?
GCF_900130285.1	GCF-900130285.1	SAMEA2070830	No	No	Yes	massiliense	168	United Kingdom	SMRL_AT	DCC3	DCC3a	DCC3a	33	98.8	ERR337814	PRJEB2779	GCA_900130285.1		FVAG01		Contig	27	5.2	64.1		5128	2017-03-10T00:00:00Z	ftp://ftp.ncbi.nlm.nih.gov/genomes/all/GCF/900/130/285/GCF_900130285.1_10071_6_83	#N/A	Bryant et al 2016	CF
GCF_900136075.1	GCF-900136075.1	SAMEA2275715	No	No	Yes	abscessus	989	United Kingdom	RHS_J	DCC1	DCC1	DCC1	5	99.8	ERR494854	PRJEB2779	GCA_900136075.1		FVME01		Scaffold	27	5.2	64		5105	2017-03-10T00:00:00Z	ftp://ftp.ncbi.nlm.nih.gov/genomes/all/GCF/900/136/075/GCF_900136075.1_12163_1_64	#N/A	Bryant et al 2016	CF
GCF_900135355.1	GCF-900135355.1	SAMEA2071190	No	No	Yes	abscessus	49	United Kingdom	Unknown	NotIncluded	DCC1	DCC1	5	99.8	ERR330799	PRJEB2779	GCA_900135355.1		FSGS01		Contig	27	5.2	64		5103	2016-12-14T00:00:00Z	ftp://ftp.ncbi.nlm.nih.gov/genomes/all/GCF/900/135/355/GCF_900135355.1_10625_4_49	#N/A	#N/A	#N/A
GCF_003581805.1	GCF-003581805.1	SAMN09917581	No	No	Yes	abscessus	G76	China	Unknown	NotIncluded	#N/A	Non-DCC	139	99.6	#N/A	PRJNA488058	GCA_003581805.1		QXAB01		Scaffold	27	5.2	64		5088	2018-09-20T00:00:00Z	ftp://ftp.ncbi.nlm.nih.gov/genomes/all/GCF/003/581/805/GCF_003581805.1_ASM358180v1	#N/A	Ye2019	#N/A
GCF_900136445.1	GCF-900136445.1	SAMEA2071621	No	No	Yes	abscessus	493	United Kingdom	LTH_C	DCC1	DCC1	DCC1	5	99.8	ERR340559	PRJEB2779	GCA_900136445.1		FVND01		Contig	27	5.3	64.1		5166	2017-03-10T00:00:00Z	ftp://ftp.ncbi.nlm.nih.gov/genomes/all/GCF/900/136/445/GCF_900136445.1_10208_3_68	#N/A	Bryant et al 2016	CF
GCF_900131765.1	GCF-900131765.1	SAMEA2070553	No	No	Yes	abscessus	263	United Kingdom	Unknown	NotIncluded	DCC2	DCC2	9	99.7	ERR337824	PRJEB2779	GCA_900131765.1		FSAY01		Contig	27	5.3	64.1		5106	2016-12-14T00:00:00Z	ftp://ftp.ncbi.nlm.nih.gov/genomes/all/GCF/900/131/765/GCF_900131765.1_10665_4_8	#N/A	#N/A	#N/A
GCF_900133665.1	GCF-900133665.1	SAMEA2275657	No	No	Yes	abscessus	935	United Kingdom	BIR_T	DCC2	DCC2	DCC2	9	99.7	ERR490674	PRJEB2779	GCA_900133665.1		FVHW01		Scaffold	27	5.3	64.1		5204	2017-03-10T00:00:00Z	ftp://ftp.ncbi.nlm.nih.gov/genomes/all/GCF/900/133/665/GCF_900133665.1_12163_1_13	#N/A	Bryant et al 2016	CF
GCF_900132605.1	GCF-900132605.1	SAMEA2259693	No	No	Yes	abscessus	888	Australia	AUS_AW	DCC1	DCC1	DCC1	5	99.8	ERR459966	PRJEB2779	GCA_900132605.1		FSBX01		Scaffold	27	5.3	64.2		5258	2016-12-14T00:00:00Z	ftp://ftp.ncbi.nlm.nih.gov/genomes/all/GCF/900/132/605/GCF_900132605.1_11893_6_50	#N/A	Bryant et al 2016	Non-CF
GCF_900137735.1	GCF-900137735.1	SAMEA2275803	No	No	Yes	abscessus	1077	United Kingdom	RHS_T	DCC2	DCC2	DCC2	9	99.5	ERR494933	PRJEB2779	GCA_900137735.1		FSLF01		Scaffold	27	5.4	64.1		5238	2016-12-14T00:00:00Z	ftp://ftp.ncbi.nlm.nih.gov/genomes/all/GCF/900/137/735/GCF_900137735.1_12163_2_50	#N/A	Bryant et al 2016	CF
GCF_900136595.1	GCF-900136595.1	SAMEA2070595	No	No	Yes	abscessus	30	United Kingdom	Unknown	NotIncluded	#N/A	Non-DCC	26	99.5	ERR330780	PRJEB2779	GCA_900136595.1		FVNL01		Scaffold	27	5.4	64.1		5220	2017-03-10T00:00:00Z	ftp://ftp.ncbi.nlm.nih.gov/genomes/all/GCF/900/136/595/GCF_900136595.1_10625_4_30	#N/A	#N/A	#N/A
GCF_002802775.1	GCF-002802775.1	SAMN07501801	No	No	Yes	abscessus	29	China	China_abscessus57	Abscessus12	#N/A	Non-DCC	267	98.8	#N/A	PRJNA398137	GCA_002802775.1		NQUG01		Contig	28	4.8	64.3		4711	2017-11-29T00:00:00Z	ftp://ftp.ncbi.nlm.nih.gov/genomes/all/GCF/002/802/775/GCF_002802775.1_ASM280277v1	#N/A	Li2017	#N/A
GCF_900134275.1	GCF-900134275.1	SAMEA2259651	No	No	Yes	bolletii	846	Australia	Unknown	NotIncluded	#N/A	Non-DCC	66	98.4	ERR459931	PRJEB2779	GCA_900134275.1		FSER01		Scaffold	28	4.9	64.1		4703	2016-12-14T00:00:00Z	ftp://ftp.ncbi.nlm.nih.gov/genomes/all/GCF/900/134/275/GCF_900134275.1_11893_6_13	#N/A	#N/A	#N/A
GCF_002801325.1	GCF-002801325.1	SAMN07501810	No	No	Yes	abscessus	205	China	China_abscessus101	Abscessus12	#N/A	Non-DCC	270	99.3	#N/A	PRJNA398137	GCA_002801325.1		NQTX01		Contig	28	4.9	64		4722	2017-11-29T00:00:00Z	ftp://ftp.ncbi.nlm.nih.gov/genomes/all/GCF/002/801/325/GCF_002801325.1_ASM280132v1	#N/A	Li2017	#N/A
GCF_002801855.1	GCF-002801855.1	SAMN07501908	No	No	Yes	massiliense	130	China	China_massiliense37	DCC6	DCC6	DCC6	39	98.8	#N/A	PRJNA398137	GCA_002801855.1		NQQF01		Contig	28	4.9	64.2		4783	2017-11-29T00:00:00Z	ftp://ftp.ncbi.nlm.nih.gov/genomes/all/GCF/002/801/855/GCF_002801855.1_ASM280185v1	#N/A	Li2017	#N/A
GCF_002800955.1	GCF-002800955.1	SAMN07501843	No	No	Yes	abscessus	234	China	China_abscessus83	Abscessus12	#N/A	Non-DCC	81	99.3	#N/A	PRJNA398137	GCA_002800955.1		NQSR01		Contig	28	5	64.2		4763	2017-11-29T00:00:00Z	ftp://ftp.ncbi.nlm.nih.gov/genomes/all/GCF/002/800/955/GCF_002800955.1_ASM280095v1	#N/A	Li2017	#N/A
GCF_900130735.1	GCF-900130735.1	SAMEA2070432	No	No	Yes	bolletii	191	United Kingdom	Unknown	NotIncluded	#N/A	Non-DCC	41	98.8	ERR330856	PRJEB2779	GCA_900130735.1		FVBI01		Contig	28	5	64.1		4803	2017-03-10T00:00:00Z	ftp://ftp.ncbi.nlm.nih.gov/genomes/all/GCF/900/130/735/GCF_900130735.1_10665_3_21	#N/A	#N/A	#N/A
GCF_900131095.1	GCF-900131095.1	SAMEA2068671	No	No	Yes	bolletii	225	United Kingdom	Unknown	NotIncluded	#N/A	Non-DCC	41	98.7	ERR330890	PRJEB2779	GCA_900131095.1		FVCI01		Contig	28	5	64.1		4808	2017-03-10T00:00:00Z	ftp://ftp.ncbi.nlm.nih.gov/genomes/all/GCF/900/131/095/GCF_900131095.1_10665_3_55	#N/A	#N/A	#N/A
GCF_900138755.1	GCF-900138755.1	SAMEA2070152	No	No	Yes	abscessus	2	United Kingdom	WRCM_G	Abscessus15	#N/A	Non-DCC	29	99.4	ERR330752	PRJEB2779	GCA_900138755.1		FVSN01		Contig	28	5	64.2		4795	2017-03-10T00:00:00Z	ftp://ftp.ncbi.nlm.nih.gov/genomes/all/GCF/900/138/755/GCF_900138755.1_10060_7_2	#N/A	Bryant et al 2016	?
GCF_002801065.1	GCF-002801065.1	SAMN07501829	No	No	Yes	abscessus	A317	China	China_abscessus3	Abscessus2	#N/A	Non-DCC	28	99.4	#N/A	PRJNA398137	GCA_002801065.1		NQTE01		Contig	28	5	64.2		4816	2017-11-29T00:00:00Z	ftp://ftp.ncbi.nlm.nih.gov/genomes/all/GCF/002/801/065/GCF_002801065.1_ASM280106v1	#N/A	Li2017	#N/A
GCF_002799725.1	GCF-002799725.1	SAMN07501938	No	No	Yes	massiliense	A425	China	China_massiliense29	DCC6	DCC6	DCC6	39	98.7	#N/A	PRJNA398137	GCA_002799725.1		NQPC01		Contig	28	5	64.2		4882	2017-11-29T00:00:00Z	ftp://ftp.ncbi.nlm.nih.gov/genomes/all/GCF/002/799/725/GCF_002799725.1_ASM279972v1	#N/A	Li2017	#N/A
GCF_002802805.1	GCF-002802805.1	SAMN07501790	No	No	Yes	abscessus	A395	China	China_abscessus70	Abscessus12	#N/A	Non-DCC	19	99.7	#N/A	PRJNA398137	GCA_002802805.1		NQUQ01		Contig	28	5.1	64		4868	2017-11-29T00:00:00Z	ftp://ftp.ncbi.nlm.nih.gov/genomes/all/GCF/002/802/805/GCF_002802805.1_ASM280280v1	#N/A	Li2017	#N/A
GCF_900130525.1	GCF-900130525.1	SAMEA2071283	No	No	Yes	abscessus	175	United Kingdom	Unknown	NotIncluded	#N/A	Non-DCC	175	99.4	ERR330840	PRJEB2779	GCA_900130525.1		FRYO01		Contig	28	5.1	64.1		4985	2016-12-14T00:00:00Z	ftp://ftp.ncbi.nlm.nih.gov/genomes/all/GCF/900/130/525/GCF_900130525.1_10665_3_5	#N/A	#N/A	#N/A
GCF_001214265.1	GCF-001214265.1	SAMEA1464877	No	No	Yes	massiliense	PAP125	United Kingdom	PAP_025	DCC3	DCC3a	DCC3a	33	98.6	ERR115089	PRJEB2779	GCA_001214265.1		CSYF01		Scaffold	28	5.2	64.1		5051	2015-03-24T00:00:00Z	ftp://ftp.ncbi.nlm.nih.gov/genomes/all/GCF/001/214/265/GCF_001214265.1_7396_8_77	#N/A	#N/A	CF
GCF_001216225.1	GCF-001216225.1	SAMEA1464896	No	No	Yes	massiliense	PAP103	United Kingdom	PAP_030	DCC3	DCC3a	DCC3a	33	98.4	#N/A	PRJEB2779	GCA_001216225.1		CSXJ01		Scaffold	28	5.2	64.1		5051	2015-03-24T00:00:00Z	ftp://ftp.ncbi.nlm.nih.gov/genomes/all/GCF/001/216/225/GCF_001216225.1_7396_8_55	#N/A	#N/A	#N/A
GCF_900136585.1	GCF-900136585.1	SAMEA2069318	No	No	Yes	abscessus	507	United Kingdom	Unknown	NotIncluded	DCC1	DCC1	5	99.9	ERR340572	PRJEB2779	GCA_900136585.1		FVNH01		Scaffold	28	5.2	64.1		5048	2017-03-10T00:00:00Z	ftp://ftp.ncbi.nlm.nih.gov/genomes/all/GCF/900/136/585/GCF_900136585.1_10208_3_82	#N/A	#N/A	#N/A
GCF_900683445.1	GCF-900683445.1	SAMEA5330944	No	No	Yes	abscessus	Patient_1_S1	United Kingdom	Unknown	NotIncluded	DCC2	DCC2	122	99.8	#N/A	PRJEB28875	GCA_900683445.1		CAACXP01		Contig	28	5.2	64.2		5011	2019-02-20T00:00:00Z	ftp://ftp.ncbi.nlm.nih.gov/genomes/all/GCF/900/683/445/GCF_900683445.1_Patient_1_Isolate_1	#N/A	#N/A	#N/A
GCF_900139455.1	GCF-900139455.1	SAMEA2071133	No	No	Yes	abscessus	7	United Kingdom	Unknown	NotIncluded	DCC2	DCC2	9	99.3	ERR330757	PRJEB2779	GCA_900139455.1		FSNC01		Contig	28	5.2	64.2		5060	2016-12-14T00:00:00Z	ftp://ftp.ncbi.nlm.nih.gov/genomes/all/GCF/900/139/455/GCF_900139455.1_10625_4_7	#N/A	#N/A	#N/A
GCF_900132955.1	GCF-900132955.1	SAMEA2259719	No	No	Yes	abscessus	914	United Kingdom	RHS_R	DCC1	DCC1	DCC1	5	99.6	ERR459869	PRJEB2779	GCA_900132955.1		FVGG01		Scaffold	28	5.2	64		5100	2017-03-10T00:00:00Z	ftp://ftp.ncbi.nlm.nih.gov/genomes/all/GCF/900/132/955/GCF_900132955.1_11861_8_32	#N/A	Bryant et al 2016	CF
GCF_001216145.1	GCF-001216145.1	SAMEA1464920	No	No	Yes	abscessus	PAP113	United Kingdom	#N/A	NotIncluded	#N/A	Non-DCC	29	99.3	#N/A	PRJEB2779	GCA_001216145.1		CSXT01		Scaffold	28	5.3	64.2		5143	2015-03-24T00:00:00Z	ftp://ftp.ncbi.nlm.nih.gov/genomes/all/GCF/001/216/145/GCF_001216145.1_7396_8_65	#N/A	#N/A	#N/A
GCF_900130655.1	GCF-900130655.1	SAMEA2070431	Yes, penetration genome	No	Yes	abscessus	188	United Kingdom	Unknown	NotIncluded	#N/A	Non-DCC	111	99.3	ERR330853	PRJEB2779	GCA_900130655.1		FRYQ01		Contig	28	5.3	64.1		5120	2016-12-14T00:00:00Z	ftp://ftp.ncbi.nlm.nih.gov/genomes/all/GCF/900/130/655/GCF_900130655.1_10665_3_18	#N/A	#N/A	#N/A
GCF_900130845.1	GCF-900130845.1	SAMEA2071292	No	No	Yes	abscessus	205	United Kingdom	Unknown	NotIncluded	DCC2	DCC2	9	99.8	ERR330870	PRJEB2779	GCA_900130845.1		FRZB01		Contig	28	5.3	64.2		5113	2016-12-14T00:00:00Z	ftp://ftp.ncbi.nlm.nih.gov/genomes/all/GCF/900/130/845/GCF_900130845.1_10665_3_35	#N/A	#N/A	#N/A
GCF_900132805.1	GCF-900132805.1	SAMEA2068817	No	No	Yes	abscessus	345	United Kingdom	SMRL_D	DCC2	DCC2	DCC2	9	99.7	ERR343179	PRJEB2779	GCA_900132805.1		FSCG01		Contig	28	5.3	64.1		5245	2016-12-14T00:00:00Z	ftp://ftp.ncbi.nlm.nih.gov/genomes/all/GCF/900/132/805/GCF_900132805.1_10250_1_5	#N/A	Bryant et al 2016	Non-CF
GCF_900135145.1	GCF-900135145.1	SAMEA2070594	No	No	Yes	abscessus	24	United Kingdom	Unknown	NotIncluded	#N/A	Non-DCC	26	99.4	ERR330774	PRJEB2779	GCA_900135145.1		FSGF01		Scaffold	28	5.3	64.1		5171	2016-12-14T00:00:00Z	ftp://ftp.ncbi.nlm.nih.gov/genomes/all/GCF/900/135/145/GCF_900135145.1_10625_4_24	#N/A	#N/A	#N/A
GCF_900133035.1	GCF-900133035.1	SAMEA2259713	No	No	Yes	abscessus	908	United Kingdom	BIR_E	Abscessus15	#N/A	Non-DCC	35	99.3	ERR459979	PRJEB2779	GCA_900133035.1		FVGO01		Scaffold	28	5.4	64.1		5223	2017-03-10T00:00:00Z	ftp://ftp.ncbi.nlm.nih.gov/genomes/all/GCF/900/133/035/GCF_900133035.1_11893_6_63	#N/A	Bryant et al 2016	CF
GCF_900135725.1	GCF-900135725.1	SAMEA2259612	No	No	Yes	abscessus	807	Australia	AUS_U	Abscessus6	#N/A	Non-DCC	38	99.3	ERR459818	PRJEB2779	GCA_900135725.1		FSHR01		Scaffold	28	5.4	64		5305	2016-12-14T00:00:00Z	ftp://ftp.ncbi.nlm.nih.gov/genomes/all/GCF/900/135/725/GCF_900135725.1_11861_7_72	#N/A	Bryant et al 2016	CF
GCF_900135585.1	GCF-900135585.1	SAMEA2071232	No	No	Yes	abscessus	100	United Kingdom	Unknown	NotIncluded	DCC2	DCC2	9	99.7	ERR337746	PRJEB2779	GCA_900135585.1		FSHJ01		Contig	28	5.6	63.9		5519	2016-12-14T00:00:00Z	ftp://ftp.ncbi.nlm.nih.gov/genomes/all/GCF/900/135/585/GCF_900135585.1_10625_5_15	#N/A	#N/A	#N/A
GCF_017176595.1	GCF-017176595.1	SAMN16581377	No	No	Yes	abscessus	GD28	USA	GD28	NotIncluded	#N/A	Non-DCC	240	99.7	#N/A	PRJNA669041	GCA_017176595.1		JADLKV01		Contig	29	4.8	64.2		4629	2021-03-05T00:00:00Z	ftp://ftp.ncbi.nlm.nih.gov/genomes/all/GCF/017/176/595/GCF_017176595.1_ASM1717659v1	#N/A	#N/A	#N/A
GCF_001213185.1	GCF-001213185.1	SAMEA1464881	No	No	Yes	massiliense	PAP006	United Kingdom	PAP_031	DCC3	DCC3a	DCC3a	33	98.9	ERR114970	PRJEB2779	GCA_001213185.1		CSTT01		Scaffold	29	4.9	64.1		4734	2015-03-24T00:00:00Z	ftp://ftp.ncbi.nlm.nih.gov/genomes/all/GCF/001/213/185/GCF_001213185.1_7396_6_54	#N/A	#N/A	CF
GCF_002799905.1	GCF-002799905.1	SAMN07501926	No	No	Yes	massiliense	A222	China	China_massiliense33	DCC6	DCC6	DCC6	39	98.6	#N/A	PRJNA398137	GCA_002799905.1		NQPO01		Contig	29	4.9	64.2		4759	2017-11-29T00:00:00Z	ftp://ftp.ncbi.nlm.nih.gov/genomes/all/GCF/002/799/905/GCF_002799905.1_ASM279990v1	#N/A	Li2017	#N/A
GCF_900132535.1	GCF-900132535.1	SAMEA2259672	Yes, penetration genome	No	Yes	massiliense	867	Australia	AUS_AP	Massiliense12	#N/A	Non-DCC	54	98.7	ERR459857	PRJEB2779	GCA_900132535.1		FVFM01		Scaffold	29	4.9	64.1		4714	2017-03-10T00:00:00Z	ftp://ftp.ncbi.nlm.nih.gov/genomes/all/GCF/900/132/535/GCF_900132535.1_11861_8_19	#N/A	Bryant et al 2016	Non-CF
GCF_002799995.1	GCF-002799995.1	SAMN07501920	No	No	Yes	massiliense	5620	China	China_massiliense35	DCC6	DCC6	DCC6	39	98.8	#N/A	PRJNA398137	GCA_002799995.1		NQPT01		Contig	29	4.9	64.2		4769	2017-11-29T00:00:00Z	ftp://ftp.ncbi.nlm.nih.gov/genomes/all/GCF/002/799/995/GCF_002799995.1_ASM279999v1	#N/A	Li2017	#N/A
GCF_900141245.1	GCF-900141245.1	SAMEA2159875	No	No	Yes	massiliense	704	USA	UNC_BH	DCC7	DCC7	DCC7	42	98.7	ERR374028	PRJEB2779	GCA_900141245.1		FVXX01		Scaffold	29	4.9	64.2		4782	2017-03-10T00:00:00Z	ftp://ftp.ncbi.nlm.nih.gov/genomes/all/GCF/900/141/245/GCF_900141245.1_10702_1_88	#N/A	Bryant et al 2016	CF
GCF_900140115.1	GCF-900140115.1	SAMEA2152504	No	No	Yes	abscessus	518	Denmark	DEN_Q	DCC5	DCC5	DCC5	23	99.2	ERR369139	PRJEB2779	GCA_900140115.1		FVVP01		Contig	29	5	64.3		4771	2017-03-10T00:00:00Z	ftp://ftp.ncbi.nlm.nih.gov/genomes/all/GCF/900/140/115/GCF_900140115.1_10665_2_65	#N/A	Bryant et al 2016	CF
GCF_900137515.1	GCF-900137515.1	SAMEA2275781	Yes, penetration genome	No	Yes	abscessus	1055	United Kingdom	RHS_G	Abscessus14	#N/A	Non-DCC	40	99.4	ERR494913	PRJEB2779	GCA_900137515.1		FSKS01		Scaffold	29	5	64.2		4787	2016-12-14T00:00:00Z	ftp://ftp.ncbi.nlm.nih.gov/genomes/all/GCF/900/137/515/GCF_900137515.1_12163_2_28	#N/A	Bryant et al 2016	CF
GCF_002801245.1	GCF-002801245.1	SAMN07501815	No	No	Yes	abscessus	129	China	China_abscessus2	Abscessus2	#N/A	Non-DCC	28	99.7	#N/A	PRJNA398137	GCA_002801245.1		NQTS01		Contig	29	5	64.2		4808	2017-11-29T00:00:00Z	ftp://ftp.ncbi.nlm.nih.gov/genomes/all/GCF/002/801/245/GCF_002801245.1_ASM280124v1	#N/A	Li2017	#N/A
GCF_900135925.1	GCF-900135925.1	SAMEA2275729	No	No	Yes	abscessus	1003	United Kingdom	Unknown	NotIncluded	#N/A	Non-DCC	245	99.4	ERR484971	PRJEB2779	GCA_900135925.1		FSIA01		Scaffold	29	5	64.3		4828	2016-12-14T00:00:00Z	ftp://ftp.ncbi.nlm.nih.gov/genomes/all/GCF/900/135/925/GCF_900135925.1_12082_5_62	#N/A	#N/A	#N/A
GCF_900132945.1	GCF-900132945.1	SAMEA2259718	No	No	Yes	abscessus	913	United Kingdom	BIR_W	DCC1	DCC1	DCC1	5	99.6	ERR459868	PRJEB2779	GCA_900132945.1		FVGJ01		Scaffold	29	5.1	64.1		4934	2017-03-10T00:00:00Z	ftp://ftp.ncbi.nlm.nih.gov/genomes/all/GCF/900/132/945/GCF_900132945.1_11861_8_30	#N/A	Bryant et al 2016	CF
GCF_017175775.1	GCF-017175775.1	SAMN16839177	No	No	Yes	massiliense	GD104	USA	GD104	NotIncluded	DCC7	DCC7	42	98.7	#N/A	PRJNA669041	GCA_017175775.1		JADWYF01		Contig	29	5.1	64.1		4999	2021-03-05T00:00:00Z	ftp://ftp.ncbi.nlm.nih.gov/genomes/all/GCF/017/175/775/GCF_017175775.1_ASM1717577v1	#N/A	#N/A	#N/A
GCF_900140935.1	GCF-900140935.1	SAMEA2153867	No	No	Yes	abscessus	654	USA	UNC_BO	DCC1	DCC1	DCC1	5	99.9	ERR374000	PRJEB2779	GCA_900140935.1		FSPQ01		Scaffold	29	5.1	64.1		4947	2016-12-14T00:00:00Z	ftp://ftp.ncbi.nlm.nih.gov/genomes/all/GCF/900/140/935/GCF_900140935.1_10702_1_60	#N/A	Bryant et al 2016	CF
GCF_900136035.1	GCF-900136035.1	SAMEA2275710	No	No	Yes	abscessus	984	United Kingdom	BIR_S	DCC2	DCC2	DCC2	9	98.3	ERR494849	PRJEB2779	GCA_900136035.1		FSID01		Scaffold	29	5.1	64.2		4981	2016-12-14T00:00:00Z	ftp://ftp.ncbi.nlm.nih.gov/genomes/all/GCF/900/136/035/GCF_900136035.1_12163_1_59	#N/A	Bryant et al 2016	CF
GCF_900133985.1	GCF-900133985.1	SAMEA2068974	No	No	Yes	abscessus	414	United Kingdom	SMRL_BO	Abscessus14	#N/A	Non-DCC	36	99.5	ERR343239	PRJEB2779	GCA_900133985.1		FSED01		Contig	29	5.1	64.1		4958	2016-12-14T00:00:00Z	ftp://ftp.ncbi.nlm.nih.gov/genomes/all/GCF/900/133/985/GCF_900133985.1_10250_1_74	#N/A	Bryant et al 2016	?
GCF_001216665.1	GCF-001216665.1	SAMEA1464937	No	No	Yes	massiliense	PAP107	United Kingdom	PAP_028	DCC3	DCC3a	DCC3a	33	98.6	ERR115071	PRJEB2779	GCA_001216665.1		CSXO01		Scaffold	29	5.2	64.1		5040	2015-03-24T00:00:00Z	ftp://ftp.ncbi.nlm.nih.gov/genomes/all/GCF/001/216/665/GCF_001216665.1_7396_8_59	#N/A	#N/A	CF
GCF_001216865.1	GCF-001216865.1	SAMEA1464932	No	No	Yes	massiliense	PAP112	United Kingdom	PAP_030	DCC3	DCC3a	DCC3a	33	98.5	ERR115076	PRJEB2779	GCA_001216865.1		CSXS01		Scaffold	29	5.2	64.1		5049	2015-03-24T00:00:00Z	ftp://ftp.ncbi.nlm.nih.gov/genomes/all/GCF/001/216/865/GCF_001216865.1_7396_8_64	#N/A	#N/A	CF
GCF_001215445.1	GCF-001215445.1	SAMEA1464890	No	No	Yes	abscessus	PAP075	United Kingdom	PAP_005	DCC2	DCC2	DCC2	9	99.7	#N/A	PRJEB2779	GCA_001215445.1		CSWC01		Scaffold	29	5.2	64.2		4987	2015-03-24T00:00:00Z	ftp://ftp.ncbi.nlm.nih.gov/genomes/all/GCF/001/215/445/GCF_001215445.1_7396_7_27	#N/A	#N/A	#N/A
GCF_900132115.1	GCF-900132115.1	SAMEA2070663	No	No	Yes	abscessus	311	United Kingdom	Unknown	NotIncluded	DCC2	DCC2	9	99.8	ERR337872	PRJEB2779	GCA_900132115.1		FVEL01		Contig	29	5.2	64.2		5000	2017-03-10T00:00:00Z	ftp://ftp.ncbi.nlm.nih.gov/genomes/all/GCF/900/132/115/GCF_900132115.1_10665_4_56	#N/A	#N/A	#N/A
GCF_900135385.1	GCF-900135385.1	SAMEA2071192	No	No	Yes	abscessus	55	United Kingdom	Unknown	NotIncluded	DCC1	DCC1	5	99.8	ERR330805	PRJEB2779	GCA_900135385.1		FVKX01		Scaffold	29	5.2	64		5025	2017-03-10T00:00:00Z	ftp://ftp.ncbi.nlm.nih.gov/genomes/all/GCF/900/135/385/GCF_900135385.1_10625_4_55	#N/A	#N/A	#N/A
GCF_900130255.1	GCF-900130255.1	SAMEA2070422	No	No	Yes	abscessus	161	United Kingdom	SMRL_U	DCC2	DCC2	DCC2	9	99.7	ERR337807	PRJEB2779	GCA_900130255.1		FRYY01		Scaffold	29	5.2	64.2		5022	2016-12-14T00:00:00Z	ftp://ftp.ncbi.nlm.nih.gov/genomes/all/GCF/900/130/255/GCF_900130255.1_10071_6_76	#N/A	Bryant et al 2016	CF
GCF_900132755.1	GCF-900132755.1	SAMEA2071452	No	No	Yes	abscessus	364	United Kingdom	SMRL_CG	DCC2	DCC2	DCC2	9	99.6	ERR343198	PRJEB2779	GCA_900132755.1		FVFX01		Contig	29	5.2	64.2		5026	2017-03-10T00:00:00Z	ftp://ftp.ncbi.nlm.nih.gov/genomes/all/GCF/900/132/755/GCF_900132755.1_10250_1_24	#N/A	Bryant et al 2016	CF
GCF_900132205.1	GCF-900132205.1	SAMEA2259582	No	No	Yes	abscessus	777	Australia	AUS_M	DCC1	DCC1	DCC1	5	99.7	ERR459792	PRJEB2779	GCA_900132205.1		FSBK01		Scaffold	29	5.2	64		5103	2016-12-14T00:00:00Z	ftp://ftp.ncbi.nlm.nih.gov/genomes/all/GCF/900/132/205/GCF_900132205.1_11861_7_46	#N/A	Bryant et al 2016	CF
GCF_900137215.1	GCF-900137215.1	SAMEA2275868	No	No	Yes	abscessus	1142	United Kingdom	BTL_G	DCC1	DCC1	DCC1	5	99.9	ERR484995	PRJEB2779	GCA_900137215.1		FVOV01		Scaffold	29	5.2	64		5088	2017-03-10T00:00:00Z	ftp://ftp.ncbi.nlm.nih.gov/genomes/all/GCF/900/137/215/GCF_900137215.1_12082_5_86	#N/A	Bryant et al 2016	CF
GCF_900131085.1	GCF-900131085.1	SAMEA2068670	No	No	Yes	abscessus	222	United Kingdom	Unknown	NotIncluded	DCC2	DCC2	9	99.7	ERR330887	PRJEB2779	GCA_900131085.1		FRZZ01		Contig	29	5.2	64.2		5053	2016-12-14T00:00:00Z	ftp://ftp.ncbi.nlm.nih.gov/genomes/all/GCF/900/131/085/GCF_900131085.1_10665_3_52	#N/A	#N/A	#N/A
GCF_900139475.1	GCF-900139475.1	SAMEA2071202	No	No	Yes	abscessus	88	Ireland	Unknown	NotIncluded	DCC2	DCC2	9	99.8	ERR337734	PRJEB2779	GCA_900139475.1		FSNF01		Scaffold	29	5.2	64.2		5079	2016-12-14T00:00:00Z	ftp://ftp.ncbi.nlm.nih.gov/genomes/all/GCF/900/139/475/GCF_900139475.1_10625_5_3	#N/A	#N/A	#N/A
GCF_900137235.1	GCF-900137235.1	SAMEA2275789	No	No	Yes	abscessus	1063	United Kingdom	RHS_R	DCC1	DCC1	DCC1	5	99.8	ERR484977	PRJEB2779	GCA_900137235.1		FSKC01		Scaffold	29	5.2	64		5093	2016-12-14T00:00:00Z	ftp://ftp.ncbi.nlm.nih.gov/genomes/all/GCF/900/137/235/GCF_900137235.1_12082_5_68	#N/A	Bryant et al 2016	CF
GCF_900138225.1	GCF-900138225.1	SAMEA2275879	No	No	Yes	abscessus	1153	United Kingdom	STH_J	Abscessus15	#N/A	Non-DCC	29	99.4	ERR485002	PRJEB2779	GCA_900138225.1		FVQW01		Scaffold	29	5.3	64.1		5122	2017-03-10T00:00:00Z	ftp://ftp.ncbi.nlm.nih.gov/genomes/all/GCF/900/138/225/GCF_900138225.1_12082_5_93	#N/A	Bryant et al 2016	CF
GCF_900132435.1	GCF-900132435.1	SAMEA2068812	No	No	Yes	abscessus	330	United Kingdom	Unknown	NotIncluded	DCC2	DCC2	9	99.8	ERR337891	PRJEB2779	GCA_900132435.1		FVFH01		Contig	29	5.3	64.1		5116	2017-03-10T00:00:00Z	ftp://ftp.ncbi.nlm.nih.gov/genomes/all/GCF/900/132/435/GCF_900132435.1_10665_4_75	#N/A	#N/A	#N/A
GCF_900132325.1	GCF-900132325.1	SAMEA2070666	No	No	Yes	abscessus	320	United Kingdom	Unknown	NotIncluded	#N/A	Non-DCC	111	99.3	ERR337881	PRJEB2779	GCA_900132325.1		FVEU01		Scaffold	29	5.3	64.1		5120	2017-03-10T00:00:00Z	ftp://ftp.ncbi.nlm.nih.gov/genomes/all/GCF/900/132/325/GCF_900132325.1_10665_4_65	#N/A	#N/A	#N/A
GCF_001212985.1	GCF-001212985.1	SAMEA1464901	No	No	Yes	abscessus	PAP010	United Kingdom	#N/A	NotIncluded	#N/A	Non-DCC	69	99.4	#N/A	PRJEB2779	GCA_001212985.1		CSTW01		Scaffold	29	5.3	64		5075	2015-03-24T00:00:00Z	ftp://ftp.ncbi.nlm.nih.gov/genomes/all/GCF/001/212/985/GCF_001212985.1_7396_6_58	#N/A	#N/A	#N/A
GCF_002802845.1	GCF-002802845.1	SAMN07501785	No	No	Yes	abscessus	1866	China	China_abscessus63	Abscessus12	#N/A	Non-DCC	20	99.7	#N/A	PRJNA398137	GCA_002802845.1		NQUV01		Contig	29	5.3	64		5129	2017-11-29T00:00:00Z	ftp://ftp.ncbi.nlm.nih.gov/genomes/all/GCF/002/802/845/GCF_002802845.1_ASM280284v1	#N/A	Li2017	#N/A
GCF_002800555.1	GCF-002800555.1	SAMN07501879	No	No	Yes	abscessus	A206	China	Unknown	NotIncluded	#N/A	Non-DCC	164	99.3	#N/A	PRJNA398137	GCA_002800555.1		NQRI01		Contig	30	4.9	64.2		4677	2017-11-29T00:00:00Z	ftp://ftp.ncbi.nlm.nih.gov/genomes/all/GCF/002/800/555/GCF_002800555.1_ASM280055v1	#N/A	Li2017	#N/A
GCF_002801265.1	GCF-002801265.1	SAMN07501813	No	No	Yes	abscessus	5589	China	China_abscessus99	Abscessus12	#N/A	Non-DCC	144	99.6	#N/A	PRJNA398137	GCA_002801265.1		NQTU01		Contig	30	4.9	64.2		4733	2017-11-29T00:00:00Z	ftp://ftp.ncbi.nlm.nih.gov/genomes/all/GCF/002/801/265/GCF_002801265.1_ASM280126v1	#N/A	Li2017	#N/A
GCF_002801355.1	GCF-002801355.1	SAMN07501811	No	No	Yes	abscessus	3617	China	China_abscessus100	Abscessus12	#N/A	Non-DCC	276	99.2	#N/A	PRJNA398137	GCA_002801355.1		NQTW01		Contig	30	5	64		4725	2017-11-29T00:00:00Z	ftp://ftp.ncbi.nlm.nih.gov/genomes/all/GCF/002/801/355/GCF_002801355.1_ASM280135v1	#N/A	Li2017	#N/A
GCF_900130475.1	GCF-900130475.1	SAMEA2070425	No	No	Yes	abscessus	170	United Kingdom	Unknown	NotIncluded	#N/A	Non-DCC	75	99.1	ERR337816	PRJEB2779	GCA_900130475.1		FRYZ01		Contig	30	5	64.2		4768	2016-12-14T00:00:00Z	ftp://ftp.ncbi.nlm.nih.gov/genomes/all/GCF/900/130/475/GCF_900130475.1_10625_5_85	#N/A	#N/A	#N/A
GCF_900138745.1	GCF-900138745.1	SAMEA2069145	No	No	Yes	abscessus	462	United Kingdom	SMRL_AD	Abscessus7	#N/A	Non-DCC	48	99.5	ERR340528	PRJEB2779	GCA_900138745.1		FVSR01		Contig	30	5	64.2		4842	2017-03-10T00:00:00Z	ftp://ftp.ncbi.nlm.nih.gov/genomes/all/GCF/900/138/745/GCF_900138745.1_10208_3_37	#N/A	Bryant et al 2016	?
GCF_002801105.1	GCF-002801105.1	SAMN07501825	No	No	Yes	abscessus	A232	China	China_abscessus89	Abscessus12	#N/A	Non-DCC	284	99.1	#N/A	PRJNA398137	GCA_002801105.1		NQTI01		Contig	30	5	64		4802	2017-11-29T00:00:00Z	ftp://ftp.ncbi.nlm.nih.gov/genomes/all/GCF/002/801/105/GCF_002801105.1_ASM280110v1	#N/A	Li2017	#N/A
GCF_002802655.1	GCF-002802655.1	SAMN07501808	No	No	Yes	abscessus	A353	China	China_abscessus76	Abscessus12	#N/A	Non-DCC	89	99.7	#N/A	PRJNA398137	GCA_002802655.1		NQTZ01		Contig	30	5	64.1		4883	2017-11-29T00:00:00Z	ftp://ftp.ncbi.nlm.nih.gov/genomes/all/GCF/002/802/655/GCF_002802655.1_ASM280265v1	#N/A	Li2017	#N/A
GCF_900141675.1	GCF-900141675.1	SAMEA2275865	No	No	Yes	abscessus	1139	Sweden	SWE_D	DCC2	DCC2	DCC2	9	99.7	ERR494978	PRJEB2779	GCA_900141675.1		FSQU01		Scaffold	30	5.1	64.2		4947	2016-12-14T00:00:00Z	ftp://ftp.ncbi.nlm.nih.gov/genomes/all/GCF/900/141/675/GCF_900141675.1_12163_2_95	#N/A	Bryant et al 2016	CF
GCF_002800405.1	GCF-002800405.1	SAMN07501888	No	No	Yes	abscessus	A467	China	China_abscessus5	DCC1	DCC1	DCC1	5	99.8	#N/A	PRJNA398137	GCA_002800405.1		NQQZ01		Contig	30	5.1	64.1		4990	2017-11-29T00:00:00Z	ftp://ftp.ncbi.nlm.nih.gov/genomes/all/GCF/002/800/405/GCF_002800405.1_ASM280040v1	#N/A	Li2017	#N/A
GCF_900140465.1	GCF-900140465.1	SAMEA2143474	No	No	Yes	abscessus	578	USA	UNC_C	Abscessus15	#N/A	Non-DCC	26	98.8	ERR373952	PRJEB2779	GCA_900140465.1		FVWL01		Scaffold	30	5.1	64.2		4980	2017-03-10T00:00:00Z	ftp://ftp.ncbi.nlm.nih.gov/genomes/all/GCF/900/140/465/GCF_900140465.1_10702_1_11	#N/A	Bryant et al 2016	CF
GCF_001217405.1	GCF-001217405.1	SAMEA1464929	No	No	Yes	massiliense	PAP105	United Kingdom	PAP_024	DCC3	DCC3a	DCC3a	33	98.6	ERR115069	PRJEB2779	GCA_001217405.1		CSXK01		Scaffold	30	5.2	64.1		5054	2015-03-24T00:00:00Z	ftp://ftp.ncbi.nlm.nih.gov/genomes/all/GCF/001/217/405/GCF_001217405.1_7396_8_57	#N/A	#N/A	CF
GCF_001215285.1	GCF-001215285.1	SAMEA1464859	No	No	Yes	massiliense	PAP109	United Kingdom	PAP_030	DCC3	DCC3a	DCC3a	33	98.4	ERR115073	PRJEB2779	GCA_001215285.1		CSXP01		Scaffold	30	5.2	64.1		5058	2015-03-24T00:00:00Z	ftp://ftp.ncbi.nlm.nih.gov/genomes/all/GCF/001/215/285/GCF_001215285.1_7396_8_61	#N/A	#N/A	CF
GCF_900130895.1	GCF-900130895.1	SAMEA2070536	No	No	Yes	abscessus	212	United Kingdom	Unknown	NotIncluded	DCC2	DCC2	9	99.7	ERR330877	PRJEB2779	GCA_900130895.1		FRZK01		Contig	30	5.2	64.2		5022	2016-12-14T00:00:00Z	ftp://ftp.ncbi.nlm.nih.gov/genomes/all/GCF/900/130/895/GCF_900130895.1_10665_3_42	#N/A	#N/A	#N/A
GCF_900135395.1	GCF-900135395.1	SAMEA2070286	No	No	Yes	abscessus	56	United Kingdom	Unknown	NotIncluded	DCC1	DCC1	5	99.9	ERR330806	PRJEB2779	GCA_900135395.1		FSGW01		Contig	30	5.2	64		5030	2016-12-14T00:00:00Z	ftp://ftp.ncbi.nlm.nih.gov/genomes/all/GCF/900/135/395/GCF_900135395.1_10625_4_56	#N/A	#N/A	#N/A
GCF_900140505.1	GCF-900140505.1	SAMEA2148059	No	No	Yes	abscessus	581	USA	UNC_H	DCC2	DCC2	DCC2	9	99.7	ERR373955	PRJEB2779	GCA_900140505.1		FSOS01		Scaffold	30	5.2	64.2		5016	2016-12-14T00:00:00Z	ftp://ftp.ncbi.nlm.nih.gov/genomes/all/GCF/900/140/505/GCF_900140505.1_10702_1_14	#N/A	Bryant et al 2016	CF
GCF_900141485.1	GCF-900141485.1	SAMEA2275827	No	No	Yes	abscessus	1101	Australia	AUS_BE	DCC5	DCC5	DCC5	23	99.2	ERR484959	PRJEB2779	GCA_900141485.1		FVYM01		Scaffold	30	5.2	64.2		5103	2017-03-10T00:00:00Z	ftp://ftp.ncbi.nlm.nih.gov/genomes/all/GCF/900/141/485/GCF_900141485.1_12045_8_45	#N/A	Bryant et al 2016	?
GCF_900140895.1	GCF-900140895.1	SAMEA2163350	No	No	Yes	abscessus	646	USA	UNC_AR	DCC2	DCC2	DCC2	9	99.7	ERR373996	PRJEB2779	GCA_900140895.1		FVXI01		Scaffold	30	5.2	64.2		5069	2017-03-10T00:00:00Z	ftp://ftp.ncbi.nlm.nih.gov/genomes/all/GCF/900/140/895/GCF_900140895.1_10702_1_56	#N/A	Bryant et al 2016	CF
GCF_900132685.1	GCF-900132685.1	SAMEA2071450	No	No	Yes	abscessus	358	United Kingdom	SMRL_BY	DCC2	DCC2	DCC2	9	99.7	ERR343192	PRJEB2779	GCA_900132685.1		FVFS01		Contig	30	5.2	64.1		5079	2017-03-10T00:00:00Z	ftp://ftp.ncbi.nlm.nih.gov/genomes/all/GCF/900/132/685/GCF_900132685.1_10250_1_18	#N/A	Bryant et al 2016	CF
GCF_003582225.1	GCF-003582225.1	SAMN09917556	No	No	Yes	abscessus	G184	China	Unknown	NotIncluded	#N/A	Non-DCC	139	99.6	#N/A	PRJNA488058	GCA_003582225.1		QXAW01		Scaffold	30	5.3	64		5109	2018-09-20T00:00:00Z	ftp://ftp.ncbi.nlm.nih.gov/genomes/all/GCF/003/582/225/GCF_003582225.1_ASM358222v1	#N/A	Ye2019	#N/A
GCF_900132845.1	GCF-900132845.1	SAMEA1971773	No	No	Yes	abscessus	348	United Kingdom	SMRL_BY	DCC2	DCC2	DCC2	9	99.7	ERR343182	PRJEB2779	GCA_900132845.1		FSCH01		Contig	30	5.3	64.1		5109	2016-12-14T00:00:00Z	ftp://ftp.ncbi.nlm.nih.gov/genomes/all/GCF/900/132/845/GCF_900132845.1_10250_1_8	#N/A	Bryant et al 2016	CF
GCF_900131175.1	GCF-900131175.1	SAMEA2071300	No	No	Yes	abscessus	232	United Kingdom	Unknown	NotIncluded	#N/A	Non-DCC	111	99.4	ERR330897	PRJEB2779	GCA_900131175.1		FRZV01		Contig	30	5.3	64.1		5121	2016-12-14T00:00:00Z	ftp://ftp.ncbi.nlm.nih.gov/genomes/all/GCF/900/131/175/GCF_900131175.1_10665_3_62	#N/A	#N/A	#N/A
GCF_900136565.1	GCF-900136565.1	SAMEA2069315	No	No	Yes	abscessus	498	United Kingdom	LTH_H	DCC2	DCC2	DCC2	9	99.7	ERR340563	PRJEB2779	GCA_900136565.1		FSIV01		Contig	30	5.3	64.1		5165	2016-12-14T00:00:00Z	ftp://ftp.ncbi.nlm.nih.gov/genomes/all/GCF/900/136/565/GCF_900136565.1_10208_3_73	#N/A	Bryant et al 2016	CF
GCF_900141205.1	GCF-900141205.1	SAMEA2152244	No	No	Yes	abscessus	696	USA	UNC_AZ	DCC1	DCC1	DCC1	5	100	ERR374023	PRJEB2779	GCA_900141205.1		FSQE01		Scaffold	30	5.3	64		5145	2016-12-14T00:00:00Z	ftp://ftp.ncbi.nlm.nih.gov/genomes/all/GCF/900/141/205/GCF_900141205.1_10702_1_83	#N/A	Bryant et al 2016	CF
GCF_900137615.1	GCF-900137615.1	SAMEA2275794	No	No	Yes	abscessus	1068	United Kingdom	AHL_F	DCC2	DCC2	DCC2	9	99.7	ERR494925	PRJEB2779	GCA_900137615.1		FVPL01		Scaffold	30	5.3	64.1		5183	2017-03-10T00:00:00Z	ftp://ftp.ncbi.nlm.nih.gov/genomes/all/GCF/900/137/615/GCF_900137615.1_12163_2_41	#N/A	Bryant et al 2016	CF
GCF_900134015.1	GCF-900134015.1	SAMEA2070786	No	No	Yes	abscessus	404	United Kingdom	SMRL_D	DCC2	DCC2	DCC2	9	99.7	ERR351976	PRJEB2779	GCA_900134015.1		FVIS01		Contig	30	5.3	64.1		5253	2017-03-10T00:00:00Z	ftp://ftp.ncbi.nlm.nih.gov/genomes/all/GCF/900/134/015/GCF_900134015.1_10396_8_8	#N/A	Bryant et al 2016	Non-CF
GCF_002801645.1	GCF-002801645.1	SAMN07501787	No	No	Yes	abscessus	3739	China	China_abscessus71	Abscessus12	#N/A	Non-DCC	19	99.7	#N/A	PRJNA398137	GCA_002801645.1		NQUT01		Contig	30	5.4	63.9		5164	2017-11-29T00:00:00Z	ftp://ftp.ncbi.nlm.nih.gov/genomes/all/GCF/002/801/645/GCF_002801645.1_ASM280164v1	#N/A	Li2017	#N/A
GCF_900137825.1	GCF-900137825.1	SAMEA2275811	No	No	Yes	abscessus	1085	United Kingdom	RHS_T	DCC2	DCC2	DCC2	9	99.7	ERR494940	PRJEB2779	GCA_900137825.1		FSLL01		Scaffold	30	5.4	64.1		5238	2016-12-14T00:00:00Z	ftp://ftp.ncbi.nlm.nih.gov/genomes/all/GCF/900/137/825/GCF_900137825.1_12163_2_57	#N/A	Bryant et al 2016	CF
GCF_900135625.1	GCF-900135625.1	SAMEA2070301	No	No	Yes	abscessus	104	United Kingdom	Unknown	NotIncluded	DCC2	DCC2	9	99.7	ERR337750	PRJEB2779	GCA_900135625.1		FSHM01		Contig	30	5.6	63.9		5517	2016-12-14T00:00:00Z	ftp://ftp.ncbi.nlm.nih.gov/genomes/all/GCF/900/135/625/GCF_900135625.1_10625_5_19	#N/A	#N/A	#N/A
GCF_003582285.1	GCF-003582285.1	SAMN09917552	No	No	Yes	abscessus	G179	China	Unknown	NotIncluded	#N/A	Non-DCC	53	99.3	#N/A	PRJNA488058	GCA_003582285.1		QXAZ01		Contig	31	4.9	64.3		4717	2018-09-20T00:00:00Z	ftp://ftp.ncbi.nlm.nih.gov/genomes/all/GCF/003/582/285/GCF_003582285.1_ASM358228v1	#N/A	Ye2019	#N/A
GCF_900139165.1	GCF-900139165.1	SAMEA2148192	No	No	Yes	abscessus	669	USA	UNC_B	Abscessus14	#N/A	Non-DCC	24	99.5	ERR349282	PRJEB2779	GCA_900139165.1		FSMM01		Contig	31	4.9	64.2		4729	2016-12-14T00:00:00Z	ftp://ftp.ncbi.nlm.nih.gov/genomes/all/GCF/900/139/165/GCF_900139165.1_10465_1_63	#N/A	Bryant et al 2016	CF
GCF_002799965.1	GCF-002799965.1	SAMN07501922	No	No	Yes	massiliense	A173	China	China_massiliense34	DCC6	DCC6	DCC6	39	98.8	#N/A	PRJNA398137	GCA_002799965.1		NQPR01		Contig	31	4.9	64.2		4797	2017-11-29T00:00:00Z	ftp://ftp.ncbi.nlm.nih.gov/genomes/all/GCF/002/799/965/GCF_002799965.1_ASM279996v1	#N/A	Li2017	#N/A
GCF_900135295.1	GCF-900135295.1	SAMEA2071188	No	No	Yes	abscessus	43	United Kingdom	Unknown	NotIncluded	#N/A	Non-DCC	40	99.4	ERR330793	PRJEB2779	GCA_900135295.1		FSGN01		Scaffold	31	5	64.3		4787	2016-12-14T00:00:00Z	ftp://ftp.ncbi.nlm.nih.gov/genomes/all/GCF/900/135/295/GCF_900135295.1_10625_4_43	#N/A	#N/A	#N/A
GCF_900130445.1	GCF-900130445.1	SAMEA2071252	No	No	Yes	abscessus	166	United Kingdom	Unknown	NotIncluded	#N/A	Non-DCC	75	99.2	ERR337812	PRJEB2779	GCA_900130445.1		FRYM01		Contig	31	5	64.2		4771	2016-12-14T00:00:00Z	ftp://ftp.ncbi.nlm.nih.gov/genomes/all/GCF/900/130/445/GCF_900130445.1_10625_5_81	#N/A	#N/A	#N/A
GCF_900131035.1	GCF-900131035.1	SAMEA2070538	No	No	Yes	bolletii	218	United Kingdom	Unknown	NotIncluded	#N/A	Non-DCC	41	98.7	ERR330883	PRJEB2779	GCA_900131035.1		FRZS01		Contig	31	5	64.1		4808	2016-12-14T00:00:00Z	ftp://ftp.ncbi.nlm.nih.gov/genomes/all/GCF/900/131/035/GCF_900131035.1_10665_3_48	#N/A	#N/A	#N/A
GCF_002802325.1	GCF-002802325.1	SAMN07501850	Yes, penetration genome	No	Yes	abscessus	2	China	China_abscessus79	Abscessus12	#N/A	Non-DCC	149	99.6	#N/A	PRJNA398137	GCA_002802325.1		NQSK01		Contig	31	5	64.1		4887	2017-11-29T00:00:00Z	ftp://ftp.ncbi.nlm.nih.gov/genomes/all/GCF/002/802/325/GCF_002802325.1_ASM280232v1	#N/A	Li2017	#N/A
GCF_900132365.1	GCF-900132365.1	SAMEA2070667	No	No	Yes	abscessus	323	United Kingdom	Unknown	NotIncluded	#N/A	Non-DCC	107	99.6	ERR337884	PRJEB2779	GCA_900132365.1		FVFB01		Contig	31	5	64.2		4864	2017-03-10T00:00:00Z	ftp://ftp.ncbi.nlm.nih.gov/genomes/all/GCF/900/132/365/GCF_900132365.1_10665_4_68	#N/A	#N/A	#N/A
GCF_002086525.1	GCF-002086525.1	SAMN06064233	No	No	Yes	bolletii	CIP108541	Italy	Unknown	NotIncluded	#N/A	Non-DCC	71	98.9	#N/A	PRJNA354248	GCA_002086525.1		MVHK01		Contig	31	5.1	64.1		4869	2017-04-11T00:00:00Z	ftp://ftp.ncbi.nlm.nih.gov/genomes/all/GCF/002/086/525/GCF_002086525.1_ASM208652v1	#N/A	#N/A	#N/A
GCF_900137255.1	GCF-900137255.1	SAMEA2275746	No	No	Yes	abscessus	1020	United Kingdom	Unknown	NotIncluded	#N/A	Non-DCC	36	99.4	ERR494881	PRJEB2779	GCA_900137255.1		FSKE01		Scaffold	31	5.1	64.1		4884	2016-12-14T00:00:00Z	ftp://ftp.ncbi.nlm.nih.gov/genomes/all/GCF/900/137/255/GCF_900137255.1_12163_1_91	#N/A	#N/A	#N/A
GCF_900138075.1	GCF-900138075.1	SAMEA2275884	No	No	Yes	abscessus	1158	United Kingdom	STH_D	DCC2	DCC2	DCC2	9	99.5	ERR484953	PRJEB2779	GCA_900138075.1		FVQQ01		Scaffold	31	5.1	64.2		4948	2017-03-10T00:00:00Z	ftp://ftp.ncbi.nlm.nih.gov/genomes/all/GCF/900/138/075/GCF_900138075.1_12045_8_38	#N/A	Bryant et al 2016	CF
GCF_900138095.1	GCF-900138095.1	SAMEA2275880	No	No	Yes	abscessus	1154	United Kingdom	STH_K	DCC2	DCC2	DCC2	9	99.5	ERR484951	PRJEB2779	GCA_900138095.1		FWCX01		Scaffold	31	5.1	64.2		4951	2017-03-16T00:00:00Z	ftp://ftp.ncbi.nlm.nih.gov/genomes/all/GCF/900/138/095/GCF_900138095.1_12045_8_36	#N/A	Bryant et al 2016	CF
GCF_900137365.1	GCF-900137365.1	SAMEA2275763	No	No	Yes	abscessus	1037	United Kingdom	BIR_Z	Abscessus14	#N/A	Non-DCC	36	99.4	ERR494896	PRJEB2779	GCA_900137365.1		FVPB01		Scaffold	31	5.1	64.1		4946	2017-03-10T00:00:00Z	ftp://ftp.ncbi.nlm.nih.gov/genomes/all/GCF/900/137/365/GCF_900137365.1_12163_2_11	#N/A	Bryant et al 2016	CF
GCF_001214945.1	GCF-001214945.1	SAMEA1317712	No	No	No	massiliense	PAP149	United Kingdom	PAP_024	DCC3	#N/A	#N/A	183	94.4	ERR119086	PRJEB2779	GCA_001214945.1		CSZC01		Contig	31	5.2	64.1		4851	2015-03-24T00:00:00Z	ftp://ftp.ncbi.nlm.nih.gov/genomes/all/GCF/001/214/945/GCF_001214945.1_7520_7_29	#N/A	#N/A	CF
GCF_900135015.1	GCF-900135015.1	SAMEA2070891	No	No	Yes	abscessus	431	United Kingdom	SMRL_BA	DCC2	DCC2	DCC2	9	99.7	ERR340497	PRJEB2779	GCA_900135015.1		FSFW01		Contig	31	5.2	64.2		4996	2016-12-14T00:00:00Z	ftp://ftp.ncbi.nlm.nih.gov/genomes/all/GCF/900/135/015/GCF_900135015.1_10208_3_6	#N/A	Bryant et al 2016	Non-CF
GCF_001214465.1	GCF-001214465.1	SAMEA1464959	No	No	Yes	massiliense	PAP084	United Kingdom	PAP_019	DCC3	DCC3a	DCC3a	33	98.6	ERR115048	PRJEB2779	GCA_001214465.1		CSWJ01		Scaffold	31	5.2	64.1		5052	2015-03-24T00:00:00Z	ftp://ftp.ncbi.nlm.nih.gov/genomes/all/GCF/001/214/465/GCF_001214465.1_7396_7_36	#N/A	#N/A	CF
GCF_900132415.1	GCF-900132415.1	SAMEA2071440	No	No	Yes	abscessus	328	United Kingdom	Unknown	NotIncluded	DCC2	DCC2	9	99.7	ERR337889	PRJEB2779	GCA_900132415.1		FVFD01		Contig	31	5.2	64.2		5017	2017-03-10T00:00:00Z	ftp://ftp.ncbi.nlm.nih.gov/genomes/all/GCF/900/132/415/GCF_900132415.1_10665_4_73	#N/A	#N/A	#N/A
GCF_900139685.1	GCF-900139685.1	SAMEA2160941	No	No	Yes	abscessus	632	USA	UNC_AD	DCC2	DCC2	DCC2	9	99.8	ERR363420	PRJEB2779	GCA_900139685.1		FVUS01		Contig	31	5.2	64.2		5028	2017-03-10T00:00:00Z	ftp://ftp.ncbi.nlm.nih.gov/genomes/all/GCF/900/139/685/GCF_900139685.1_10660_1_14	#N/A	Bryant et al 2016	CF
GCF_900139495.1	GCF-900139495.1	SAMEA2070589	No	No	Yes	abscessus	9	United Kingdom	Unknown	NotIncluded	DCC2	DCC2	9	99.7	ERR330759	PRJEB2779	GCA_900139495.1		FVUF01		Contig	31	5.2	64.2		5082	2017-03-10T00:00:00Z	ftp://ftp.ncbi.nlm.nih.gov/genomes/all/GCF/900/139/495/GCF_900139495.1_10625_4_9	#N/A	#N/A	#N/A
[truncated: 546 more rows]
