# Supplementary material for: Delineating Mycobacterium abscessus population structure and transmission employing high-resolution core genome multilocus sequence typing
Source: Nat Commun. 2022 Aug 23;13:4936. doi: 10.1038/s41467-022-32122-5 (PMC9399081; doi:10.1038/s41467-022-32122-5)
Supplement: Supplementary file 5 — Supplementary Data 2 [file 41467_2022_32122_MOESM5_ESM.xlsx]

## Sheet: 2
Supplementary Data 2: Loci from Mycobacterium abscessus type strain ATCC19977 included and excluded from the cgMLST scheme.
Target (loci)	Gene	Product	Abs. Offset	Ref.-seq. len.	Translated	Orientation	Status	Filter used to discard target	Note
MAB_0002	dnaN	DNA polymerase III, beta subunit (DnaN)	2168	1200	yes	forward	Included in cgMLST scheme	Not applicable	Similar to Q264U4_MYCVN e-167
MAB_0004	recF	DNA replication and repair protein RecF	4274	1206	yes	forward	Included in cgMLST scheme	Not applicable	Similar to Q279M0_MYCFV e-143
MAB_0006		DNA gyrase (subunit B) GyrB (DNA topoisomerase)	6248	2028	yes	forward	Included in cgMLST scheme	Not applicable	Similar to GYRB_MYCTU 0.0
MAB_0014		Hypothetical protein	14059	225	yes	forward	Included in cgMLST scheme	Not applicable	No similarity found (10-5)
MAB_0015		Hypothetical protein	14300	288	yes	forward	Included in cgMLST scheme	Not applicable	No similarity found (10-5)
MAB_0017		hypothetical protein	16689	573	yes	forward	Included in cgMLST scheme	Not applicable	Similar to Q82R37_STRAW 2e-51
MAB_0019		DNA gyrase (subunit A) GyrA (DNA topoisomerase)	18388	2520	yes	forward	Included in cgMLST scheme	Not applicable	Similar to Q7U311_MYCBO 0.0
MAB_0020		hypothetical protein	20918	942	yes	forward	Included in cgMLST scheme	Not applicable	Similar to Y007_MYCTU 9e-53
MAB_0023		Transcriptional regulator, LysR family	23500	918	yes	forward	Included in cgMLST scheme	Not applicable	Similar to Q4IVE6_AZOVI 2e-28
MAB_0024c		hypothetical protein	24438	405	yes	reverse	Included in cgMLST scheme	Not applicable	Similar to Q279L4_MYCFV 5e-15
MAB_0025		Peptidyl-prolyl cis-trans isomerase	25002	537	yes	forward	Included in cgMLST scheme	Not applicable	Similar to Q264W0_MYCVN 2e-74
MAB_0026		Rhomboid family protein	25545	864	yes	forward	Included in cgMLST scheme	Not applicable	Similar to Q5Z3S5_NOCFA 2e-41
MAB_0027c		hypothetical protein	26465	900	yes	reverse	Included in cgMLST scheme	Not applicable	Similar to Q27DV3_MYCFV 8e-67
MAB_0028c		hypothetical protein	27423	426	yes	reverse	Included in cgMLST scheme	Not applicable	Similar to Q744S0_MYCPA 7e-20
MAB_0029c		hypothetical protein	28003	264	yes	reverse	Included in cgMLST scheme	Not applicable	Similar to Q744R9_MYCPA 5e-32
MAB_0031		hypothetical protein	28598	717	yes	forward	Included in cgMLST scheme	Not applicable	Similar to Q744R8_MYCPA 3e-68
MAB_0032		Glutamine amidotransferase of anthranilate synthase component II (PabA)	29372	675	yes	forward	Included in cgMLST scheme	Not applicable	Similar to Q264W5_MYCVN 1e-92
MAB_0033c		Probable serine/threonine-protein kinase PknB	30053	1887	yes	reverse	Included in cgMLST scheme	Not applicable	Similar to Q744R6-MYCPA 0.0
MAB_0034c		Putative serine/threonine-protein kinase PknA	31939	1263	yes	reverse	Included in cgMLST scheme	Not applicable	Similar to Q264W7_MYCVN e-153
MAB_0035c		Probable penicillin-binding protein PbpA	33198	1515	yes	reverse	Included in cgMLST scheme	Not applicable	Similar to Q264W8_MYCVN 0.0
MAB_0036c		Probable cell division protein RodA	34709	1458	yes	reverse	Included in cgMLST scheme	Not applicable	Similar to Q744R2_MYCPA e-148
MAB_0038c		Possible forkhead-associated protein	37665	528	yes	reverse	Included in cgMLST scheme	Not applicable	Similar to Q264X1_MYCVN 3e-57
MAB_0045		Hypothetical TetR transcriptional regulator	42882	588	yes	forward	Included in cgMLST scheme	Not applicable	Similar to Q82E00_STRAW 3e-12
MAB_0050c		hypothetical protein	46479	336	yes	reverse	Included in cgMLST scheme	Not applicable	Similar to Q47MF4_THEFY 1e-09
MAB_0051		hypothetical protein	46961	1047	yes	forward	Included in cgMLST scheme	Not applicable	Similar to Q47MF5_THEFY 7e-45
MAB_0055c		Transcription regulator LysR family	49639	885	yes	reverse	Included in cgMLST scheme	Not applicable	Similar to Q7NA35_PHOL 1e-85
MAB_0056c		ATP-dependent helicase HrpA	50633	3906	yes	reverse	Included in cgMLST scheme	Not applicable	Similar to Q25ZM7_MYCVN 0.0
MAB_0057		Putative short chain dehydrogenase/reductase	54575	738	yes	forward	Included in cgMLST scheme	Not applicable	Similar to Q74F07_GEOSL 2e-33
MAB_0058c		hypothetical protein	55309	1212	yes	reverse	Included in cgMLST scheme	Not applicable	Similar to O69740_MYCTU 5e-36
MAB_0062		Pyridine nucleotide-disulphide oxidoreductase family	59119	1404	yes	forward	Included in cgMLST scheme	Not applicable	Similar to O07927_MYCTU e-147
MAB_0063c		hypothetical protein	60529	384	yes	reverse	Included in cgMLST scheme	Not applicable	Similar to Q25ZL6_MYCVN 2e-29
MAB_0064c		Probable lipase LipE	61011	1248	yes	reverse	Included in cgMLST scheme	Not applicable	Similar to P72041_MYCTU e-178
MAB_0065c		Probable acyl-CoA dehydrogenase (FadE)	62292	1146	yes	reverse	Included in cgMLST scheme	Not applicable	Similar to Q3H1T9_9ACTO e-155
MAB_0069		Major facilitator family transporter	65954	1206	yes	forward	Included in cgMLST scheme	Not applicable	Similar to Q5YQ45_NOCFA 5e-95
MAB_0070		hypothetical protein	67186	387	yes	forward	Included in cgMLST scheme	Not applicable	Similar to Q276J6_MYCFV 4e-28
MAB_0086		Putative taurine dioxygenase	82085	933	yes	forward	Included in cgMLST scheme	Not applicable	Similar to Q272N5_MYCFV e-102
MAB_0087c		Probable alkaline phosphatase	83094	1560	yes	reverse	Included in cgMLST scheme	Not applicable	Similar to Q8G0A1_BRUSU e-134
MAB_0088c		Putative oxidoreductase	84706	1140	yes	reverse	Included in cgMLST scheme	Not applicable	Similar to Q5YVD5_NOCFA e-102
MAB_0089c		hypothetical protein	85845	918	yes	reverse	Included in cgMLST scheme	Not applicable	Similar to Q5YVD4_NOCFA 1e-77
MAB_0090c		Probable oxidoreductase EphD	86783	834	yes	reverse	Included in cgMLST scheme	Not applicable	Similar to EPHD_MYCTU 2e-73
MAB_0091		Putative ferredoxin-dependent glutamate synthase	88118	4596	yes	forward	Included in cgMLST scheme	Not applicable	Similar to Q7TVH7_MYCBO 0.0
MAB_0094c		Probable methionine aminopeptidase, type I (MAP)	95423	768	yes	reverse	Included in cgMLST scheme	Not applicable	Similar to Q279I0_MYCFV 9e-98
MAB_0095		Hypothetical helix-turn-helix domain protein	96266	267	yes	forward	Included in cgMLST scheme	Not applicable	Similar to Q5YV11_NOCFA 3e-12
MAB_0096		hypothetical protein	96558	1332	yes	forward	Included in cgMLST scheme	Not applicable	Similar to Q277S1_MYCFV 2e-45
MAB_0097		Conserved hypothetical protein (PHP domain protein)	97900	1011	yes	forward	Included in cgMLST scheme	Not applicable	Similar to Q25ZE9_MYCVN e-119
MAB_0098		Putative TetR-family transcriptional regulator	98955	594	yes	forward	Included in cgMLST scheme	Not applicable	Similar to Q73WR9_MYCPA 3e-16
MAB_0099		Probable monooxygenase	99545	1563	yes	forward	Included in cgMLST scheme	Not applicable	Similar to Q741G4_MYCPA 2e-73
MAB_0101		Probable cytochrome P450	101918	1251	yes	forward	Included in cgMLST scheme	Not applicable	Similar to Q5Z2H8_NOCFA e-135
MAB_0103		Probable monooxygenase EthA	103871	1491	yes	forward	Included in cgMLST scheme	Not applicable	Similar to P96223_MYCTU e-179
MAB_0106c		hypothetical protein	107678	1188	yes	reverse	Included in cgMLST scheme	Not applicable	Similar to Q47MD2_THEFY e-102
MAB_0107c		hypothetical protein	108865	489	yes	reverse	Included in cgMLST scheme	Not applicable	Similar to Q25ZE4_MYCVN 9e-58
MAB_0109c		Putative copper resistance protein, CopC family	110176	567	yes	reverse	Included in cgMLST scheme	Not applicable	Similar to Q271J2_MYCFV 2e-29
MAB_0110c		hypothetical protein	110742	669	yes	reverse	Included in cgMLST scheme	Not applicable	Similar to Q745I0_MYCPA 1e-38
MAB_0111c		hypothetical protein	111414	657	yes	reverse	Included in cgMLST scheme	Not applicable	Similar to Q25ZD9_MYCVN 3e-39
MAB_0112		Hypothetical protein	112306	1542	yes	forward	Included in cgMLST scheme	Not applicable	No similarity found (10-5)
MAB_0113		hypothetical protein	113914	492	yes	forward	Included in cgMLST scheme	Not applicable	Similar to Q25ZD7_MYCVN 3e-63
MAB_0114		hypothetical protein	114402	1116	yes	forward	Included in cgMLST scheme	Not applicable	Similar to Q25ZD6_MYCVN 1e-93
MAB_0115c		hypothetical protein	115622	399	yes	reverse	Included in cgMLST scheme	Not applicable	Similar to Q9CDC9_MYCLE 1e-57
MAB_0121		Rhodanese-like protein	120050	327	yes	forward	Included in cgMLST scheme	Not applicable	Similar to Q25ZD1_MYCVN 6e-31
MAB_0124		Conserved hypothetical protein (GGDEF domain)	122516	1071	yes	forward	Included in cgMLST scheme	Not applicable	Similar to Q27CU5_MYCFV 6e-15
MAB_0125c		hypothetical protein	123583	918	yes	reverse	Included in cgMLST scheme	Not applicable	Similar to P96822_MYCTU 8e-44
MAB_0126c		Possible bacterioferritin BfrB	124626	546	yes	reverse	Included in cgMLST scheme	Not applicable	Similar to P96237_MYCTU 7e-50
MAB_0127c		Possible bacterioferritin BfrB	125343	558	yes	reverse	Included in cgMLST scheme	Not applicable	Similar to Q5Z3M2_NOCFA 6e-55
MAB_0128c		Possible transcriptional regulator	125919	942	yes	reverse	Included in cgMLST scheme	Not applicable	Similar to Q25ZC7_MYCVN e-101
MAB_0129c		Abortive infection protein	127154	753	yes	reverse	Included in cgMLST scheme	Not applicable	Similar to Q27GB1_MYCFV 2e-80
MAB_0130		Putative hydrolase	127947	681	yes	forward	Included in cgMLST scheme	Not applicable	Similar to Q3H6G2_9ACTO 2e-21
MAB_0131c		hypothetical protein	128624	786	yes	reverse	Included in cgMLST scheme	Not applicable	Similar to Q25ZC5_MYCVN 6e-68
MAB_0140c		Probable monooxygenase	136823	1548	yes	reverse	Included in cgMLST scheme	Not applicable	Similar to Q27G14_MYCFV e-116
MAB_0143c		Putative oxidoreductase EphD	140933	861	yes	reverse	Included in cgMLST scheme	Not applicable	Similar to Q9ZBX8_STRCO 2e-47
MAB_0144c		Putative oxidoreductase EphD	141790	873	yes	reverse	Included in cgMLST scheme	Not applicable	Similar to Q4LVF9_9BURK 6e-41
MAB_0145c		Probable transcriptional regulator, TetR family	142854	633	yes	reverse	Included in cgMLST scheme	Not applicable	Similar to Q397M2_BURS3 4e-10
MAB_0146		Putative magnesium transport MgtC family protein	143650	750	yes	forward	Included in cgMLST scheme	Not applicable	Similar to Q740L3_MYCPA 6e-46
MAB_0147c		hypothetical protein	144410	744	yes	reverse	Included in cgMLST scheme	Not applicable	Similar to Q5Z3L4_NOCFA 9e-23
MAB_0148c		PPE family protein	145150	1041	yes	reverse	Included in cgMLST scheme	Not applicable	Similar to Q5Z3L3_NOCFA 1e-12
MAB_0149c		Hypothetical protein	146194	372	yes	reverse	Included in cgMLST scheme	Not applicable	No similarity found (10-5)
MAB_0150c		hypothetical protein	146711	351	yes	reverse	Included in cgMLST scheme	Not applicable	Similar to Q745J0_MYCPA 5e-49
MAB_0153		seryl-tRNA synthetase (SerS)	149347	1257	yes	forward	Included in cgMLST scheme	Not applicable	Similar to Q25ZB9_MYCVN e-178
MAB_0154		hypothetical protein	150600	831	yes	forward	Included in cgMLST scheme	Not applicable	Similar to Q26AE0_MYCVN e-123
MAB_0155		hypothetical protein	151478	459	yes	forward	Included in cgMLST scheme	Not applicable	Similar to Q262N5_MYCVN 9e-20
MAB_0156c		Iron-sulfur cluster-binding protein, RIESKE family	151933	1554	yes	reverse	Included in cgMLST scheme	Not applicable	Similar to O07805_MYCTU 0.0
MAB_0157		Hypothetical transcriptional regulator, MarR	153615	438	yes	forward	Included in cgMLST scheme	Not applicable	Similar to P71885_MYCTU 5e-31
MAB_0158c		ABC transporter, ATP-binding protein	154063	714	yes	reverse	Included in cgMLST scheme	Not applicable	Similar to Q412F9_KINRA 7e-33
MAB_0159		Hypothetical 2-nitropropane dioxygenase	154906	966	yes	forward	Included in cgMLST scheme	Not applicable	Similar to P71591_MYCTU 4e-53
MAB_0160		Probable 4-oxalocrotonate tautomerase	155875	411	yes	forward	Included in cgMLST scheme	Not applicable	Similar to Q41EW7_9BACI 1e-25
MAB_0161		Probable transcriptional regulator, LysR family	156298	891	yes	forward	Included in cgMLST scheme	Not applicable	Similar to Q89K25_BRAJA 7e-68
MAB_0163c		Probable phosphotransferase	157798	723	yes	reverse	Included in cgMLST scheme	Not applicable	Similar to O07806_MYCTU 3e-72
MAB_0164		Probable short chain dehydrogenase/reductase	158565	774	yes	forward	Included in cgMLST scheme	Not applicable	Similar to Q25VE6_MYCVN 1e-80
MAB_0166		Putative acyltransferase	160193	765	yes	forward	Included in cgMLST scheme	Not applicable	Similar to Q745K1_MYCPA 4e-87
MAB_0167		Putative hydrolase	160954	819	yes	forward	Included in cgMLST scheme	Not applicable	Similar to Q274U7_MYCFV e-101
MAB_0168c		Putative N-acetymuramoyl-L-alanine amidase	161787	1746	yes	reverse	Included in cgMLST scheme	Not applicable	Similar to Q79F96_MYCTU e-137
MAB_0171		galactofuranosyl transferase	166051	1962	yes	forward	Included in cgMLST scheme	Not applicable	Similar to Q7TVM4_MYCBO 0
MAB_0172		Probable phosphoesterase	168009	564	yes	forward	Included in cgMLST scheme	Not applicable	Similar to Q25ZA8_MYCVN 2e-28
MAB_0173		UbiA prenyltransferase family protein	168569	915	yes	forward	Included in cgMLST scheme	Not applicable	Similar to Q25ZA7_MYCVN e-116
MAB_0175		Antigen 85-C precursor	171673	975	yes	forward	Included in cgMLST scheme	Not applicable	Similar to Q25XM4_MYCVN e-104
MAB_0177		Antigen 85-A/B/C precursor	173984	978	yes	forward	Included in cgMLST scheme	Not applicable	Similar to Q276W5_MYCFV e-104
MAB_0178		Hypothetical cutinase precursor	175202	1011	yes	forward	Included in cgMLST scheme	Not applicable	Similar to Q25ZA2_MYCVN e-104
MAB_0179		Probable fatty-acid-CoA ligase FadD	176516	1914	yes	forward	Included in cgMLST scheme	Not applicable	Similar to Q745L0_MYCPA 0.0
MAB_0181		Propionyl-CoA carboxylase, beta subunit (PccB)	183844	1554	yes	forward	Included in cgMLST scheme	Not applicable	Similar to O53578_MYCTU 0.0
MAB_0182c		Hypothetical protein	185460	426	yes	reverse	Included in cgMLST scheme	Not applicable	No similarity found (10-5)
MAB_0183c		Putative cation transporter	185912	975	yes	reverse	Included in cgMLST scheme	Not applicable	Similar to Q5YMK8_NOCFA e-112
MAB_0184c		Hypothetical protein	187042	183	yes	reverse	Included in cgMLST scheme	Not applicable	No similarity found (10-5)
MAB_0185c		Probable arabinosyltransferase B	187306	3216	yes	reverse	Included in cgMLST scheme	Not applicable	Similar to EMBB_MYCBO 0.0
MAB_0188c		Hypothetical protein	195236	183	yes	reverse	Included in cgMLST scheme	Not applicable	No similarity found (10-5)
MAB_0189c		Probable arabinosyltransferase C	195540	3258	yes	reverse	Included in cgMLST scheme	Not applicable	Similar to EMBC_MYCTU 0.0
MAB_0190c		hypothetical protein	198846	1893	yes	reverse	Included in cgMLST scheme	Not applicable	Similar to Q7TVN5_MYCTU 0.0
MAB_0191c		Putative short chain dehydrogenase/reductase	200746	780	yes	reverse	Included in cgMLST scheme	Not applicable	Similar to Q25Z88_MYCVN e-115
MAB_0192c		Probable oxidoreductase	201544	1524	yes	reverse	Included in cgMLST scheme	Not applicable	Similar to Q745N8_MYCPA 0.0
MAB_0195c		Putative hydrolase, alpha/beta hydrolase fold	205339	825	yes	reverse	Included in cgMLST scheme	Not applicable	Similar to Q25X26_MYCVN 6e-44
MAB_0197		Putative alkylhydroperoxidase AhpD core	207715	465	yes	forward	Included in cgMLST scheme	Not applicable	Similar to Q25Z84_MYCVN 3e-41
MAB_0198		hypothetical protein	208240	630	yes	forward	Included in cgMLST scheme	Not applicable	Similar to Q47M55_THEFY 4e-09
MAB_0199		Probable phosphoesterase, PA-phosphatase related protein	208912	1494	yes	forward	Included in cgMLST scheme	Not applicable	Similar to Q25V59_MYCVN e-174
MAB_0202c		Probable glycosyl transferase	211877	939	yes	reverse	Included in cgMLST scheme	Not applicable	Similar to Q745N3_MYCPA e-117
MAB_0204c		hypothetical protein	213609	519	yes	reverse	Included in cgMLST scheme	Not applicable	Similar to Y3780_MYCTU 8e-40
MAB_0206		Possible aminotransferase/cysteine desulfurase	216222	1197	yes	forward	Included in cgMLST scheme	Not applicable	Similar to Q25Z76_MYCVN e-160
MAB_0207c		Probable quinone oxidoreductase	217435	987	yes	reverse	Included in cgMLST scheme	Not applicable	Similar to Q7D4V9_MYCTU e-112
MAB_0208		Putative MarR-family transcriptional regulator	218524	504	yes	forward	Included in cgMLST scheme	Not applicable	Similar to Q274R2_MYCFV 4e-33
MAB_0213c		hypothetical protein	224803	912	yes	reverse	Included in cgMLST scheme	Not applicable	Similar to O53686_MYCTU 1e-64
MAB_0214c		Conserved hypothetical protein (OsmC-like)	225937	522	yes	reverse	Included in cgMLST scheme	Not applicable	Similar to Q5YNS7_NOCFA 2e-51
MAB_0217c		Probable cysteine desulfurase	227682	1884	yes	reverse	Included in cgMLST scheme	Not applicable	Similar to CSD1_MYCLE 0.0
MAB_0219		hypothetical protein	230892	1272	yes	forward	Included in cgMLST scheme	Not applicable	Similar to Q73Y36_MYCPA 3e-78
MAB_0220c		Putative phenylalanine aminotransferase	232160	1044	yes	reverse	Included in cgMLST scheme	Not applicable	Similar to PATR_MYCBO e-132
MAB_0247c		Putative acetyltransferase	250523	552	yes	reverse	Included in cgMLST scheme	Not applicable	Similar to Q9AK14_STRCO 4e-13
MAB_0248c		Putative regulatory protein, TetR family	251071	594	yes	reverse	Included in cgMLST scheme	Not applicable	Similar to Q2JF42_FRASC 2e-09
MAB_0249		hypothetical protein	251778	225	yes	forward	Included in cgMLST scheme	Not applicable	Similar to Q27FR9_MYCFV 5e-08
MAB_0250		Hypothetical GMC-type oxidoreductase	252102	1590	yes	forward	Included in cgMLST scheme	Not applicable	Similar to Y1279_MYCTU 0.0
MAB_0251		Hypothetical protein	253758	294	yes	forward	Included in cgMLST scheme	Not applicable	No similarity found (10-5)
MAB_0252		hypothetical protein	254051	1872	yes	forward	Included in cgMLST scheme	Not applicable	Similar to Q272L7_MYCFV 5e-45
MAB_0253		Hypothetical protein	255919	513	yes	forward	Included in cgMLST scheme	Not applicable	No similarity found
MAB_0254c		Putative phosphoglycerate mutase	256428	672	yes	reverse	Included in cgMLST scheme	Not applicable	Similar to A0QZQ1_MYCS2 3e-22
MAB_0257c		Hypothetical protein	259931	381	yes	reverse	Included in cgMLST scheme	Not applicable	No similarity found (10-5)
MAB_0258c		Putative dihydropicolinate reductase	260415	1083	yes	reverse	Included in cgMLST scheme	Not applicable	Similar to Q269J5_MYCVN 3e-98
MAB_0259c		Putative short-chain dehydrogenase/reductase	261526	783	yes	reverse	Included in cgMLST scheme	Not applicable	Similar to Q82GW0_STRAW 1e-59
MAB_0262		Probable amino acid ABC transporter, ATP-binding	263989	1107	yes	forward	Included in cgMLST scheme	Not applicable	Similar to Q26YF5_MYCFV e-152
MAB_0263		Possible osmoprotectant (glycine betaine/ carnitine/choline/l-proline) ABC transporter ProW	265097	654	yes	forward	Included in cgMLST scheme	Not applicable	Similar to Q26YF6_MYCFV 1e-74
MAB_0264		Possible osmoprotectant (glycine betaine/ carnitine/choline/l-proline) ABC transporter ProZ	265747	753	yes	forward	Included in cgMLST scheme	Not applicable	Similar to Q26YF7_MYCFV 2e-43
MAB_0265		hypothetical protein	266557	579	yes	forward	Included in cgMLST scheme	Not applicable	Similar to Q25Z57_MYCVN 2e-69
MAB_0266c		Probable prephenate dehydrogenase TyrA	267132	960	yes	reverse	Included in cgMLST scheme	Not applicable	Similar to Q745R1_MYCPA 8e-81
MAB_0267		hypothetical protein	268163	531	yes	forward	Included in cgMLST scheme	Not applicable	Similar to Q5Z3B2_NOCFA 2e-47
MAB_0268		Cytidine/deoxycytidylate deaminase family protein	268690	459	yes	forward	Included in cgMLST scheme	Not applicable	Similar to Q26YG1_MYCFV 1e-51
MAB_0274c		hypothetical protein	272700	552	yes	reverse	Included in cgMLST scheme	Not applicable	Similar to Q5YRJ1_NOCFA 9e-46
MAB_0275		Queuine tRNA-ribosyltransferase (TGT)	273305	1221	yes	forward	Included in cgMLST scheme	Not applicable	Similar to Q26YH4_MYCFV 0.0
MAB_0276		Probable cytochrome P450	274573	1230	yes	forward	Included in cgMLST scheme	Not applicable	Similar to Q26YH5_MYCFV e-118
MAB_0277c		Probable amino acid ABC transporter, permease	275878	1446	yes	reverse	Included in cgMLST scheme	Not applicable	Similar to Q26YH8_MYCFV e-174
MAB_0278c		Putative glutamyl-tRNA synthetase or glutamyl-Q tRNA(Asp) synthetase	277368	876	yes	reverse	Included in cgMLST scheme	Not applicable	Similar to Q25Z35_MYCVN 2e-95
MAB_0279c		Probable DNA ligase LigC	278240	1032	yes	reverse	Included in cgMLST scheme	Not applicable	Similar to Q744K0_MYCPA e-160
MAB_0281		hypothetical protein	280351	1260	yes	forward	Included in cgMLST scheme	Not applicable	Similar to Q277S1_MYCFV 8e-54
MAB_0282		hypothetical protein	281607	507	yes	forward	Included in cgMLST scheme	Not applicable	Similar to Q266E8_MYCVN 6e-07
MAB_0283c		hypothetical protein	282110	651	yes	reverse	Included in cgMLST scheme	Not applicable	Similar to O69690_MYCTU 1e-20
MAB_0284c		Major facilitator superfamily	282880	1179	yes	reverse	Included in cgMLST scheme	Not applicable	Similar to Q2ARG1_9BACI 8e-26
MAB_0285		Putative oxidoreductase	284154	975	yes	forward	Included in cgMLST scheme	Not applicable	Similar to Q9RCW3_STRCO 1e-61
MAB_0286		hypothetical protein	285254	531	yes	forward	Included in cgMLST scheme	Not applicable	Similar to Q825Q5_STRAW 6e-14
MAB_0287		Probable fatty-acid-CoA ligase FadD	285781	1566	yes	forward	Included in cgMLST scheme	Not applicable	Similar to Q2L6E5_9ACTO e-119
MAB_0288		Putative monooxygenase (salicylate/ hydroxybenzoate hydroxylase	287346	1206	yes	forward	Included in cgMLST scheme	Not applicable	Similar to Q5LM72_SILPO 2e-70
MAB_0289		hypothetical protein	288552	1929	yes	forward	Included in cgMLST scheme	Not applicable	Similar to Q2L6D4_9ACTO 0.0
MAB_0290		Probable 3-carboxymuconate cycloisomerase (PcaB)	290477	1383	yes	forward	Included in cgMLST scheme	Not applicable	Similar to Q2L6D3_9ACTO 2e-95
MAB_0291		CdaR family transcriptional regulator	291986	1854	yes	forward	Included in cgMLST scheme	Not applicable	Similar to Q00509_STRAM 1e-63
MAB_0294		Putative carboxylesterase, type B	295335	1626	yes	forward	Included in cgMLST scheme	Not applicable	Similar to Q2G7K3_NOVAD 9e-48
MAB_0297		Probable isochorismatase (phenazine biosynthesis) PhzD	298914	636	yes	forward	Included in cgMLST scheme	Not applicable	Similar to Q56G37_PSEFL 7e-75
MAB_0298		Putative phenazine biosynthesis protein PhzE	299546	1857	yes	forward	Included in cgMLST scheme	Not applicable	Similar to Q7DC81_PSEAE 0.0
MAB_0299		Putative amidohydrolase (aminocarboxymuconate-semialdehyde decarboxylase)	301399	960	yes	forward	Included in cgMLST scheme	Not applicable	Similar to Q6GKL4_STAAR 2e-59
MAB_0305		Putative aminotransferase	306705	1284	yes	forward	Included in cgMLST scheme	Not applicable	Similar to Q25YZ5_MYCVN 0.0
MAB_0306c		Hypothetical protein	307985	657	yes	reverse	Included in cgMLST scheme	Not applicable	No similarity found (10-5)
MAB_0311c		hypothetical protein	313564	1371	yes	reverse	Included in cgMLST scheme	Not applicable	Similar to O69686_MYCTU 0.0
MAB_0312c		Enolase (Eno)	315002	1275	yes	reverse	Included in cgMLST scheme	Not applicable	Similar to Q3HGQ2_TRIER 4e-76
MAB_0313c		Putative aminoglycoside phosphotransferase	316273	975	yes	reverse	Included in cgMLST scheme	Not applicable	Similar to Q3VFP3_9SPHN 8e-52
MAB_0315		hypothetical protein	317997	1194	yes	forward	Included in cgMLST scheme	Not applicable	Similar to Q73YD4_MYCPA 2e-63
MAB_0316		Probable enoyl-CoA hydratase	319204	822	yes	forward	Included in cgMLST scheme	Not applicable	Similar to Q481M5_COLP3 2e-36
MAB_0320		Recombination protein RecR	321764	609	yes	forward	Included in cgMLST scheme	Not applicable	Similar to RECR_MYCPA 7e-99
MAB_0323c		Putative cobyric acid synthase CobQ2	323940	711	yes	reverse	Included in cgMLST scheme	Not applicable	Similar to Q25YY1_MYCVN 1e-92
MAB_0324c		Putative Mur ligase family protein	324647	1269	yes	reverse	Included in cgMLST scheme	Not applicable	Similar to Q25YY0_MYCVN e-135
MAB_0326		Putative transcriptional regulator, MarR family	326823	438	yes	forward	Included in cgMLST scheme	Not applicable	Similar to Y2887_MYCTU 7e-33
MAB_0327		Possible aminoglycoside phosphotransferase	327309	1059	yes	forward	Included in cgMLST scheme	Not applicable	Similar to Q3X1F9_9ACTN 1e-46
MAB_0328		Putative acyl-CoA dehydrogenase	328364	1182	yes	forward	Included in cgMLST scheme	Not applicable	Similar to Q5Z2Q7_NOCFA 0.0
MAB_0330		Beta-lactamase	330536	1194	yes	forward	Included in cgMLST scheme	Not applicable	Similar to Q25RP7_MYCVN e-110
MAB_0331c	rpsR.2	30S ribosomal protein S18	331730	249	yes	reverse	Included in cgMLST scheme	Not applicable	Similar to RS182_MYCPA 3e-21
MAB_0332c	rpsN.2	30s ribosomal protein S14.2	331978	306	yes	reverse	Included in cgMLST scheme	Not applicable	Similar to Q73TF0_MYCPA 3e-41
MAB_0333c	rpmG.1	50S ribosomal protein L33	332285	165	yes	reverse	Included in cgMLST scheme	Not applicable	Similar to Q73TE9_MYCPA 9e-23
MAB_0334c	rpmB.2	50S ribosomal protein L28	332449	249	yes	reverse	Included in cgMLST scheme	Not applicable	Similar to RL28B_MYCTU 1e-28
MAB_0335		Probable cobalamin synthesis protein	332818	1188	yes	forward	Included in cgMLST scheme	Not applicable	Similar to Q25S75_MYCVN e-123
MAB_0336	rpmE.2	50S ribosomal protein L31 type B	334005	243	yes	forward	Included in cgMLST scheme	Not applicable	Similar to Q25S74_MYCVN 5e-33
MAB_0337c		2-isopropylmalate synthase	334319	1824	yes	reverse	Included in cgMLST scheme	Not applicable	Similar to Q744M9_MYCPA 0.0
MAB_0338c		Hypothetical protein	336139	156	yes	reverse	Included in cgMLST scheme	Not applicable	No similarity found (10-5)
MAB_0339		Hypothetical protein	336331	1038	yes	forward	Included in cgMLST scheme	Not applicable	No similarity found (10-5)
MAB_0340		Hypothetical protein	337476	915	yes	forward	Included in cgMLST scheme	Not applicable	No similarity found (10-5)
MAB_0341		Putative transcriptional regulator, TetR family	338404	606	yes	forward	Included in cgMLST scheme	Not applicable	Similar to Q8KUH9_ACTPA 2e-14
MAB_0342c		Putative nitroreductase family protein	339390	603	yes	reverse	Included in cgMLST scheme	Not applicable	Similar to Q25YW5_MYCVN 2e-44
MAB_0343		Aspartate kinase	340078	1266	yes	forward	Included in cgMLST scheme	Not applicable	Similar to AK_MYCTU 0.0
MAB_0344		Aspartate-semialdehyde dehydrogenase (Asd)	341370	1038	yes	forward	Included in cgMLST scheme	Not applicable	Similar to Q26ZY9_MYCFV e-146
MAB_0346		hypothetical protein	343041	1167	yes	forward	Included in cgMLST scheme	Not applicable	Similar to Q744N2_MYCPA e-129
MAB_0347		Cell division control protein 48 CDC48	344373	1215	yes	forward	Included in cgMLST scheme	Not applicable	Similar to Q9RWL9_DEIRA 4e-58
MAB_0348		Hypothetical conserved TPR domain protein	345584	1056	yes	forward	Included in cgMLST scheme	Not applicable	Similar to A0QTI3_MYCS2 2e-16
MAB_0349c		Putative hydrolase, alpha/beta fold	346636	834	yes	reverse	Included in cgMLST scheme	Not applicable	Similar to A0JTQ7_ARTS2 4e-28
MAB_0350		hypothetical protein	347526	351	yes	forward	Included in cgMLST scheme	Not applicable	Similar to Q2W577_MAGMM 2e-39
MAB_0351		Catalase	348157	1464	yes	forward	Included in cgMLST scheme	Not applicable	Similar to Q3L0T2_COREQ 0.0
MAB_0352		hypothetical protein	349684	639	yes	forward	Included in cgMLST scheme	Not applicable	Similar to Q26ZY1_MYCFV 4e-22
MAB_0353		hypothetical protein	350322	651	yes	forward	Included in cgMLST scheme	Not applicable	Similar to Q7TVW0_MYCBO 4e-72
MAB_0354c		Oxidoreductase, 2-nitropropane dioxygenase family	351328	1134	yes	reverse	Included in cgMLST scheme	Not applicable	Similar to Q25RM7_MYCVN e-171
MAB_0355		Probable ammonium transporter	352610	1326	yes	forward	Included in cgMLST scheme	Not applicable	Similar to Q40UN1_KINRA e-103
MAB_0359		Putative fructokinase	356058	927	yes	forward	Included in cgMLST scheme	Not applicable	Similar to Q2E0K9_ACICE 2e-37
MAB_0360		hypothetical protein	357045	663	yes	forward	Included in cgMLST scheme	Not applicable	Similar to Q6MZ85_MYCUL 3e-10
MAB_0362c		N-acetylglucosamine-6-phosphate deacetylase NagA	358349	879	yes	reverse	Included in cgMLST scheme	Not applicable	Similar to Q47M16_THEFY 5e-80
MAB_0363c		Glutamine-fructose-6-phosphate transaminase	359229	1032	yes	reverse	Included in cgMLST scheme	Not applicable	Similar to Q40V30_KINRA 2e-90
MAB_0364c		ATPase, BadF/BadG/BcrA/BcrD type	360257	903	yes	reverse	Included in cgMLST scheme	Not applicable	Similar to Q4NHV2_9MICC 6e-46
MAB_0365c		Probable sugar-transport integral membrane protein	361156	1395	yes	reverse	Included in cgMLST scheme	Not applicable	Similar to Q7TWP7_MYCTU 5e-99
MAB_0366		hypothetical protein	362593	888	yes	forward	Included in cgMLST scheme	Not applicable	Similar to Q73ZV2_MYCPA 8e-51
MAB_0368		Short-chain dehydrogenase/reductas	363949	780	yes	forward	Included in cgMLST scheme	Not applicable	Similar to Q272U0_MYCFV 2e-85
MAB_0369		Glutamate--cysteine ligase GshA	364764	1251	yes	forward	Included in cgMLST scheme	Not applicable	Similar to Q744N5_MYCPA e-107
MAB_0370		hypothetical protein	366011	1284	yes	forward	Included in cgMLST scheme	Not applicable	Similar to Q26ZX9_MYCFV e-200
MAB_0372		hypothetical protein	367973	969	yes	forward	Included in cgMLST scheme	Not applicable	Similar to Q266C1_MYCVN e-112
MAB_0373		Probable aminotransferase	368938	1083	yes	forward	Included in cgMLST scheme	Not applicable	Similar to Q7D515_MYCBO e-102
MAB_0374c		hypothetical protein	370073	1476	yes	reverse	Included in cgMLST scheme	Not applicable	Similar to O69666_MYCTU 0.0
MAB_0378		Probable lipid-transfer protein Ltp1/thiolase	374044	1230	yes	forward	Included in cgMLST scheme	Not applicable	Similar to Q73VW4_MYCPA e-166
MAB_0379		Conserved hypothetical protein (MaoC-like dehydratase?)	375290	852	yes	forward	Included in cgMLST scheme	Not applicable	Similar to Q25UW2_MYCVN 7e-86
MAB_0380		Probable short-chain dehydrogenase/reductase	376185	879	yes	forward	Included in cgMLST scheme	Not applicable	Similar to Q25UW1_MYCVN e-102
MAB_0382		Glycerol kinase (GlpK)	377958	1515	yes	forward	Included in cgMLST scheme	Not applicable	Similar to GLPK_MYCTU 0.0
MAB_0383c		Putative transcriptional regulator, PadR-like	379549	726	yes	reverse	Included in cgMLST scheme	Not applicable	Similar to Q744I7_MYCPA 2e-54
MAB_0384		hypothetical protein	380423	375	yes	forward	Included in cgMLST scheme	Not applicable	Similar to Q744L6_MYCPA 1e-36
MAB_0385		Conserved hypothetical protein (cation transporter?)	380802	1239	yes	forward	Included in cgMLST scheme	Not applicable	Similar to Q73UT6_MYCPA 5e-95
MAB_0387		hypothetical protein	382807	993	yes	forward	Included in cgMLST scheme	Not applicable	Similar to Q744I4_MYCPA e-113
MAB_0388c		hypothetical protein	383803	1350	yes	reverse	Included in cgMLST scheme	Not applicable	Similar to Q26YN0_MYCFV e-134
MAB_0389c		Putative regulatory protein	385152	975	yes	reverse	Included in cgMLST scheme	Not applicable	Similar to Q265Z2_MYCVN e-133
MAB_0391c		hypothetical protein	387259	645	yes	reverse	Included in cgMLST scheme	Not applicable	Similar to Q7TVX5_MYCB0 4e-43
MAB_0392c		hypothetical protein	387903	1209	yes	reverse	Included in cgMLST scheme	Not applicable	Similar to Q26YN4_MYCFV 4e-50
MAB_0393		Possible methyltransferase	389210	699	yes	forward	Included in cgMLST scheme	Not applicable	Similar to Q745D0_MYCPA 2e-81
MAB_0395c		hypothetical protein	391326	825	yes	reverse	Included in cgMLST scheme	Not applicable	Similar to Q9KZK7_STRCO 2e-60
MAB_0396c		Hypothetical protein	392189	609	yes	reverse	Included in cgMLST scheme	Not applicable	No similarity found (10-5)
MAB_0399c		Exodeoxyribonuclease V, beta subunit (RecB)	395525	3246	yes	reverse	Included in cgMLST scheme	Not applicable	Similar to EX5B_MYCTU 0.0
MAB_0400c		Exodeoxyribonuclease V, gamma subunit (RecC)	398767	3234	yes	reverse	Included in cgMLST scheme	Not applicable	Similar to Q7U1K9_MYCBO 0.0
MAB_0401		acyltransferase	402197	1236	yes	forward	Included in cgMLST scheme	Not applicable	Similar to O33362_MYCTU e-138
MAB_0402		hypothetical protein	403492	705	yes	forward	Included in cgMLST scheme	Not applicable	Similar to Q73SR4_MYCPA 1e-75
MAB_0407c		Conserved hypothetical protein (metallophospho esterase?)	407835	963	yes	reverse	Included in cgMLST scheme	Not applicable	Similar to Q265Y0_MYCVN e-132
MAB_0409		Putative transcriptional regulator WhiB	411578	339	yes	forward	Included in cgMLST scheme	Not applicable	Similar to Q26YR0_MYCFV 2e-44
MAB_0410c		Probable anion transporter ATPase	412003	1122	yes	reverse	Included in cgMLST scheme	Not applicable	Similar to O69648_MYCTU e-148
MAB_0411c		Putative anion transporter ATPase	413121	1044	yes	reverse	Included in cgMLST scheme	Not applicable	Similar to Q26YR2_MYCFV e-134
MAB_0412		hypothetical protein	414223	162	yes	forward	Included in cgMLST scheme	Not applicable	Similar to Q8VIV6_MYCTU 1e-22
MAB_0413		Putative endoribonuclease	414381	474	yes	forward	Included in cgMLST scheme	Not applicable	Similar to Q26YR3_MYCVF 5e-32
MAB_0414		Possible hydrolase (beta-lactamase-like)	414854	786	yes	forward	Included in cgMLST scheme	Not applicable	Similar to O69645_MYCTU 5e-98
MAB_0415		hypothetical protein	415646	846	yes	forward	Included in cgMLST scheme	Not applicable	Similar to Q2DZT8_ACICE e-18
MAB_0416c		Putative Crp/Fnr-family transriptional regulator	416505	675	yes	reverse	Included in cgMLST scheme	Not applicable	Similar to Q26AX5_MYCVN e-110
MAB_0417c		hypothetical protein	417275	363	yes	reverse	Included in cgMLST scheme	Not applicable	Similar to O69643_MYCTU 8e-11
MAB_0418		Probable endonuclease III protein	417804	798	yes	forward	Included in cgMLST scheme	Not applicable	Similar to Q26AX7_MYCVN e-119
MAB_0419		hypothetical protein	418603	654	yes	forward	Included in cgMLST scheme	Not applicable	Similar to Q744E0_MYCPA 7e-55
MAB_0420		hypothetical protein	419260	765	yes	forward	Included in cgMLST scheme	Not applicable	Similar to Q744D9_MYCPA 1e-61
MAB_0421		Possible membrane-associated serine protease	420021	1266	yes	forward	Included in cgMLST scheme	Not applicable	Similar to Q265X2_MYCVN e-124
MAB_0423c		hypothetical protein	422255	522	yes	reverse	Included in cgMLST scheme	Not applicable	Similar to Q744D6_MYCPA 1e-37
MAB_0424		Putative protease	423026	696	yes	forward	Included in cgMLST scheme	Not applicable	Similar to Q744D5_MYCPA 8e-76
MAB_0429		Putative oligopeptide ABC transporter, ATP-binding protein	429478	1650	yes	forward	Included in cgMLST scheme	Not applicable	Similar to Q6AFU2_LEIXX e-151
MAB_0430		hypothetical protein	431152	744	yes	forward	Included in cgMLST scheme	Not applicable	Similar to Q5Z2Z3_NOCFA 2e-73
MAB_0431c		hypothetical protein	432311	882	yes	reverse	Included in cgMLST scheme	Not applicable	Similar to Q744C7_MYCPA e-116
MAB_0432		hypothetical protein	433576	1074	yes	forward	Included in cgMLST scheme	Not applicable	Similar to Q26YS7_MYCFV 4e-63
MAB_0475		Hypothetical protein	470768	390	yes	forward	Included in cgMLST scheme	Not applicable	No similarity found (10-5)
MAB_0476c		Putative transcriptional regulator, TetR family	471185	618	yes	reverse	Included in cgMLST scheme	Not applicable	Similar to Q9RYK4_DEIRA 1e-28
MAB_0487		Probable cold shock protein A (CspA)	484044	204	yes	forward	Included in cgMLST scheme	Not applicable	Similar to Q278X3_MYCFV 2e-32
MAB_0488		hypothetical protein	484353	639	yes	forward	Included in cgMLST scheme	Not applicable	Similar to O06361_MYCTU 2e-70
MAB_0490c		Putative adenylate cyclase	487967	1560	yes	reverse	Included in cgMLST scheme	Not applicable	Similar to Q25R78_MYCVN e-180
MAB_0491		Probable DNA polymerase III, delta' subunit	489620	1206	yes	forward	Included in cgMLST scheme	Not applicable	Similar to Q744B4_MYCPA e-145
MAB_0496c		hypothetical protein	494669	693	yes	reverse	Included in cgMLST scheme	Not applicable	Similar to Q73ZB2_MYCPA 5e-60
MAB_0497		Conserved hypothetical protein (abortive infection protein?)	495528	747	yes	forward	Included in cgMLST scheme	Not applicable	Similar to Q25XL5_MYCVN 5e-76
MAB_0498c		hypothetical protein	496271	435	yes	reverse	Included in cgMLST scheme	Not applicable	Similar to Q25WA0_MYCVN 2e-24
MAB_0499		Putative TetR-family transcriptional regulator	496788	561	yes	forward	Included in cgMLST scheme	Not applicable	Similar to Q25WA1_MYCVN 2e-39
MAB_0500c		hypothetical protein	497345	564	yes	reverse	Included in cgMLST scheme	Not applicable	Similar to Q47TB9_THEFY 2e-15
MAB_0501c		Probable peptidase S15	497905	1647	yes	reverse	Included in cgMLST scheme	Not applicable	Similar to Q3E218_CHLAU 5e-97
MAB_0502c		hypothetical protein	499562	1791	yes	reverse	Included in cgMLST scheme	Not applicable	Similar to Q744B2_MYCPA e-172
MAB_0503		Probable UDP-glucose 4-epimerase GalE1	501423	933	yes	forward	Included in cgMLST scheme	Not applicable	Similar to Q744B1_MYCPA e-142
MAB_0505c		Putative glycosyl transferase	502706	699	yes	reverse	Included in cgMLST scheme	Not applicable	Similar to Q8FSP7_COREF 8e-81
MAB_0507		hypothetical protein	503820	1386	yes	forward	Included in cgMLST scheme	Not applicable	Similar to Q7U039_MYCBO 0.0
MAB_0508c		hypothetical protein	505213	1260	yes	reverse	Included in cgMLST scheme	Not applicable	Similar to Y3654_MYCBO e-115
MAB_0509c		Probable peptidase M1, membrane alanine aminopeptidase	506469	1353	yes	reverse	Included in cgMLST scheme	Not applicable	Similar to A3Q710_MYCSJ 0.0
MAB_0511c		Integral membrane protein TerC (tellurium resistance)	512015	966	yes	reverse	Included in cgMLST scheme	Not applicable	Similar to A0R5B9_MYCS2 e-151
MAB_0513		Putative monooxygenase	514761	1590	yes	forward	Included in cgMLST scheme	Not applicable	Similar to Q741G4_MYCPA e-119
MAB_0514		Probable oxidoreductase EphD	516347	966	yes	forward	Included in cgMLST scheme	Not applicable	Similar to Q9ZBX8_STRCO 2e-49
MAB_0515		hypothetical protein	517382	420	yes	forward	Included in cgMLST scheme	Not applicable	Similar to Q25R67_MYCVN 4e-19
MAB_0516c		hypothetical protein	517836	522	yes	reverse	Included in cgMLST scheme	Not applicable	Similar to Q278V8_MYCFV 2e-56
MAB_0517		Hypothetical protein	518472	681	yes	forward	Included in cgMLST scheme	Not applicable	No similarity found (10-5)
MAB_0518c		Inorganic pyrophosphatase	519149	489	yes	reverse	Included in cgMLST scheme	Not applicable	Similar to IPYR_MYCTU 5e-75
MAB_0519		Peptidase S13 (D-alanyl-D-alanine carboxypeptidase	519728	1398	yes	forward	Included in cgMLST scheme	Not applicable	Similar to Q25R63_MYCVN e-131
MAB_0520		hypothetical protein	521125	1074	yes	forward	Included in cgMLST scheme	Not applicable	Similar to Q7TW32_MYCBO e-123
MAB_0523		Hypoxanthine phosphoribosyltransferase (HPT)	524749	582	yes	forward	Included in cgMLST scheme	Not applicable	Similar to Q25R60_MYCVN 1e-66
MAB_0524c		Probable conserved lipoprotein LpqG	525327	609	yes	reverse	Included in cgMLST scheme	Not applicable	Similar to O06384_MYCTU 3e-26
MAB_0525c		Probable conserved lipoprotein LpqG	525939	750	yes	reverse	Included in cgMLST scheme	Not applicable	Similar to O06384_MYCTU 5e-43
MAB_0526c		Hypothetical zinc-type alcohol dehydrogenase	526713	1032	yes	reverse	Included in cgMLST scheme	Not applicable	Similar to Q743Z7_MYCPA e-122
MAB_0527c		Possible monooxygenase (luciferase-like)	527744	1194	yes	reverse	Included in cgMLST scheme	Not applicable	Similar to Q743Z6_MYCPA e-169
MAB_0528c		Probable epoxide hydrolase EphA	528937	966	yes	reverse	Included in cgMLST scheme	Not applicable	Similar to Q743Z5_MYCPA e-110
MAB_0530		Probable transcriptional regulator, TetR family	531252	663	yes	forward	Included in cgMLST scheme	Not applicable	Similar to Q273P9_MYCFV 5e-35
MAB_0531c		hypothetical protein	531911	1569	yes	reverse	Included in cgMLST scheme	Not applicable	Similar to Q3VZW3_9ACTO 2e-39
MAB_0532		Hypothetical protein	533688	426	yes	forward	Included in cgMLST scheme	Not applicable	No similarity found (10-5)
MAB_0533		Cell division protein FtsH homolog	534286	2253	yes	forward	Included in cgMLST scheme	Not applicable	Similar to FTSH_MYCTU 0.0
MAB_0534		GTP cyclohydrolase I (FolE)	536540	615	yes	forward	Included in cgMLST scheme	Not applicable	Similar to Q743Z2_MYCPA 5e-91
MAB_0535		Dihydropteroate synthase (FolP)	537151	1053	yes	forward	Included in cgMLST scheme	Not applicable	Similar to DHPS1_MYCTU 2e-85
MAB_0536		Dihydroneopterin aldolase (FolB)	538200	381	yes	forward	Included in cgMLST scheme	Not applicable	Similar to Q278U6_MYCFV 3e-34
MAB_0537		2-amino-4-hydroxy-6- hydroxymethyldihydropteridine diphosphokinase	538583	519	yes	forward	Included in cgMLST scheme	Not applicable	Similar to Q743Y9_MYCPA 9e-47
MAB_0538		hypothetical protein	539101	468	yes	forward	Included in cgMLST scheme	Not applicable	Similar to Q25R50_MYCVN 4e-35
MAB_0539		hypothetical protein	539639	1482	yes	forward	Included in cgMLST scheme	Not applicable	Similar to Q743Y7_MYCPA 2e-49
MAB_0541		Probable pantoate--beta-alanine ligase (PanC)	542295	933	yes	forward	Included in cgMLST scheme	Not applicable	Similar to Q278U1_MYCFV e-108
MAB_0542		Probable aspartate 1-decarboxylase precursor	543237	426	yes	forward	Included in cgMLST scheme	Not applicable	Similar to Q25S44_MYCVN 2e-54
MAB_0543		Conserved hypothetical protein (Bvg accessory factor?)	543665	816	yes	forward	Included in cgMLST scheme	Not applicable	Similar to Q25S45_MYCVN e-118
MAB_0544		lysyl-trna synthetase (LysS)	544545	1503	yes	forward	Included in cgMLST scheme	Not applicable	Similar to Q278T7_MYCFV 0.0
MAB_0545		Protein lsr2 precursor	546211	345	yes	forward	Included in cgMLST scheme	Not applicable	Similar to Q278T6_MYCFV 1e-29
MAB_0546		Probable ATP-dependent Clp protease ATP-binding subunit	546835	2535	yes	forward	Included in cgMLST scheme	Not applicable	Similar to CLPC_MYCBO 0.0
MAB_0547c		Putative iron compound ABC transporter, substrate-binding protein	549538	993	yes	reverse	Included in cgMLST scheme	Not applicable	Similar to Q9K467_STRCO 3e-70
MAB_0548c		Putative iron compound ABC transporter, ATP-binding protein	550527	786	yes	reverse	Included in cgMLST scheme	Not applicable	Similar to Q9K468_STRCO 1e-72
MAB_0549c		Putative heme/hemin ABC transporter, permease protein	551312	1053	yes	reverse	Included in cgMLST scheme	Not applicable	Similar to Q9K469_STRCO 5e-82
MAB_0550		hypothetical protein	552847	207	yes	forward	Included in cgMLST scheme	Not applicable	Similar to Q743X9_MYCPA 9e-14
MAB_0553c		Conserved hypothetical protein (antibiotic biosynthesis monooxygenase?)	555284	318	yes	reverse	Included in cgMLST scheme	Not applicable	Similar to Q25S55_MYCVN 1e-43
MAB_0554		Putative hydrolase, alpha/beta fold family	555645	801	yes	forward	Included in cgMLST scheme	Not applicable	Similar to Q743X3_MYCPA 6e-92
MAB_0555		Probable non-hemolytic phospholipase C	556450	1440	yes	forward	Included in cgMLST scheme	Not applicable	Similar to Q7NZL3_CHRVO e-107
MAB_0557		Probable transcription regulator, AraC family	558161	957	yes	forward	Included in cgMLST scheme	Not applicable	Similar to A1TG20_MYCVP e-127
MAB_0560		hypothetical protein	560748	1545	yes	forward	Included in cgMLST scheme	Not applicable	Similar to Q7D5G2_MYCTU e-154
MAB_0561		hypothetical protein	562438	747	yes	forward	Included in cgMLST scheme	Not applicable	Similar to Q7D583_MYCTU 1e-68
MAB_0562c		hypothetical protein	563181	1086	yes	reverse	Included in cgMLST scheme	Not applicable	Similar to Q25S64_MYCVN e-153
MAB_0564c		Probable DNA repair protein RadA	564854	1422	yes	reverse	Included in cgMLST scheme	Not applicable	Similar to Q278S3_MYCFV e-172
MAB_0565c		Hypothetical protein	566328	366	yes	reverse	Included in cgMLST scheme	Not applicable	No similarity found (10-5)
MAB_0566c		Hypothetical protein	566776	456	yes	reverse	Included in cgMLST scheme	Not applicable	No similarity found (10-5)
MAB_0567c		Putative lipoprotein lpqE precursor	567308	684	yes	reverse	Included in cgMLST scheme	Not applicable	Similar to Q278S2_MYCFV 3e-28
MAB_0568		Putative CarD-like transcriptional regulator	568371	489	yes	forward	Included in cgMLST scheme	Not applicable	Similar to Q278S1_MYCFV 1e-79
MAB_0570		Putative 2-C-methyl-D-erythritol 2,4-cyclodiphosphate synthase	569523	477	yes	forward	Included in cgMLST scheme	Not applicable	Similar to ISPF_MYCPA 7e-52
MAB_0571		Cysteinyl-tRNA synthetase	570011	1440	yes	forward	Included in cgMLST scheme	Not applicable	Similar to SYC1_MYCTU 0.0
MAB_0577c		Putative ABC transporter solute binding protein	575848	879	yes	reverse	Included in cgMLST scheme	Not applicable	Similar to Q743V2_MYCPA 9e-63
MAB_0578c		Putative trehalose phosphatase	576841	2535	yes	reverse	Included in cgMLST scheme	Not applicable	Similar to Q5Z2Q3_NOCFA 0.0
MAB_0579c		Putative transcriptional regulator, TetR family	579432	678	yes	reverse	Included in cgMLST scheme	Not applicable	Similar to Q25S95_MYCVN 2e-75
MAB_0580		Probable acyl-CoA dehydrogenase FadE	580317	2148	yes	forward	Included in cgMLST scheme	Not applicable	Similar to Q743U9_MYCPA 0.0
MAB_0582c		hypothetical protein	582960	546	yes	reverse	Included in cgMLST scheme	Not applicable	Similar to Q743U6_MYCPA 1e-27
MAB_0583c		Putative oxidoreductase	583502	1053	yes	reverse	Included in cgMLST scheme	Not applicable	Similar to Q25S98_MYCVN e-138
MAB_0584		hypothetical protein	584832	1203	yes	forward	Included in cgMLST scheme	Not applicable	Similar to Q743U4-MYCPA 0.0
MAB_0585		Possible 2,3-dihydroxybiphenyl 1,2-dioxygenase	586075	903	yes	forward	Included in cgMLST scheme	Not applicable	Similar to Q5Z2M7_NOCFA e-133
MAB_0586		Possible oxidoreductase	586992	582	yes	forward	Included in cgMLST scheme	Not applicable	Similar to Q7TW67_MYCBO 2e-83
MAB_0587		Probable acetamidase/formamidase	587954	1257	yes	forward	Included in cgMLST scheme	Not applicable	Similar to Q82LR6_STRAW e-159
MAB_0588c		Porphyromonas-type peptidyl-arginine deiminase	589217	1113	yes	reverse	Included in cgMLST scheme	Not applicable	Similar to Q39GR2_BURS3 e-114
MAB_0589		Probable aquaporin Z	590473	759	yes	forward	Included in cgMLST scheme	Not applicable	Similar to AQPZ_SHIFL 9e-76
MAB_0590c		hypothetical protein	591248	1272	yes	reverse	Included in cgMLST scheme	Not applicable	Similar to Q8TNJ8_METAC e-108
MAB_0591		Probable rifampin adp-ribosyl transferase	592666	426	yes	forward	Included in cgMLST scheme	Not applicable	Similar to O67972_MYCSM 8e-50
MAB_0592c		hypothetical protein	593106	375	yes	reverse	Included in cgMLST scheme	Not applicable	Similar to Q73Y95_MYCPA 4e-41
MAB_0593c		Probable acyl-CoA dehydrogenase FadE	593503	954	yes	reverse	Included in cgMLST scheme	Not applicable	Similar to Q743T8_MYCPA 4e-97
MAB_0594c		Probable acyl-CoA dehydrogenase FadE	594453	966	yes	reverse	Included in cgMLST scheme	Not applicable	Similar to Q25SB9_MYCVN 3e-94
MAB_0595c		Probable acyl-CoA dehydrogenase FadE	595415	1161	yes	reverse	Included in cgMLST scheme	Not applicable	Similar to Q7TW72_MYCBO e-165
MAB_0596c		Probable fatty-acid-CoA ligase FadD	596575	1593	yes	reverse	Included in cgMLST scheme	Not applicable	Similar to Q7TW73_MYCBO 0.0
MAB_0597		Probable acyl-CoA dehydrogenase FadE	598225	1194	yes	forward	Included in cgMLST scheme	Not applicable	Similar to Q743T4_MYCPA e-180
MAB_0599		Probable transcriptional regulator TetR family	600258	657	yes	forward	Included in cgMLST scheme	Not applicable	Similar to Q743T2_MYCPA 4e-75
MAB_0600		Probable acetyl-CoA acetyltransferase FadA	600926	1149	yes	forward	Included in cgMLST scheme	Not applicable	Similar to Q743T1_MYCPA e-163
MAB_0601		Hypothetical protein	602100	297	yes	forward	Included in cgMLST scheme	Not applicable	No similarity found (10-5)
MAB_0602c		Hypothetical protein	602393	333	yes	reverse	Included in cgMLST scheme	Not applicable	No similarity found (10-5)
MAB_0603c		Possible 2-nitropropane dioxygenase	602845	1074	yes	reverse	Included in cgMLST scheme	Not applicable	Similar to Q278M8_MYCFV e-153
MAB_0604c		Putative CoA-transferase beta subunit	603915	750	yes	reverse	Included in cgMLST scheme	Not applicable	Similar to Q25SD9_MYCVN e-114
MAB_0606c		Probable enoyl-CoA hydratase EchA	605546	759	yes	reverse	Included in cgMLST scheme	Not applicable	Similar to Q743S5_MYCPA 6e-97
MAB_0607		Probable short-chain dehydrogenase/reductase	606399	783	yes	forward	Included in cgMLST scheme	Not applicable	Similar to P71852_MYCTU 1e-77
MAB_0608		Probable short-chain dehydrogenase/reductase	607185	912	yes	forward	Included in cgMLST scheme	Not applicable	Similar to Q743S3_MYCPA e-119
MAB_0609c		hypothetical protein	608170	489	yes	reverse	Included in cgMLST scheme	Not applicable	Similar to Q25SE6_MYCVN 1e-42
MAB_0610		hypothetical protein	608676	387	yes	forward	Included in cgMLST scheme	Not applicable	Similar to Q25SE7_MYCVN 5e-26
MAB_0611		Putative cytochrome P450	609178	1254	yes	forward	Included in cgMLST scheme	Not applicable	Similar to Q26YZ6_MYCFV e-161
MAB_0612c		Probable acetyl-CoA acetyltransferase FadA	610479	1161	yes	reverse	Included in cgMLST scheme	Not applicable	Similar to Q25SE8_MYCVN e-168
MAB_0613		Putative cytochrome P450	611857	1260	yes	forward	Included in cgMLST scheme	Not applicable	Similar to CP125_MYCTU 0.0
MAB_0615		Putative acyl-CoA dehydrogenase	614210	1164	yes	forward	Included in cgMLST scheme	Not applicable	Similar to Q7D5B5_MYCTU e-178
MAB_0616		hypothetical protein	615370	951	yes	forward	Included in cgMLST scheme	Not applicable	Similar to Q743R6_MYCPA e-128
MAB_0617		hypothetical protein	616317	393	yes	forward	Included in cgMLST scheme	Not applicable	Similar to Q743R5_MYCPA 8e-42
MAB_0618		Probable lipid transfer protein or keto acyl-CoA thiolase Ltp2	616706	1164	yes	forward	Included in cgMLST scheme	Not applicable	Similar to Q25SF4_MYCVN e-178
MAB_0620c		Hypothetical protein	618733	525	yes	reverse	Included in cgMLST scheme	Not applicable	No similarity found (10-5)
MAB_0621c		Probable dehydrogenase/dehydratase (MaoC family)	619366	858	yes	reverse	Included in cgMLST scheme	Not applicable	Similar to Q5Z2N7_NOCFA 5e-93
MAB_0622c		Probable dehydrogenase	620233	1680	yes	reverse	Included in cgMLST scheme	Not applicable	Similar to Q25VZ8_MYCVN 0.0
MAB_0623		Probable dehydrogenase	622049	1602	yes	forward	Included in cgMLST scheme	Not applicable	Similar to Q27FX2_MYCFV 4e-27
MAB_0625		acetaldehyde dehydrogenase	624439	909	yes	forward	Included in cgMLST scheme	Not applicable	Similar to Q25W00_MYCVN e-130
MAB_0631c		Putative cation antiporter subunit	632033	327	yes	reverse	Included in cgMLST scheme	Not applicable	Similar to Q27CP0_MYCFV 6e-21
MAB_0632c		Putative cation antiporter subunit	632356	294	yes	reverse	Included in cgMLST scheme	Not applicable	Similar to Q27CP1_MYCFV 7e-25
MAB_0633c		Putative cation antiporter subunit	632646	579	yes	reverse	Included in cgMLST scheme	Not applicable	Similar to Q25TB2_MYCVN 4e-47
MAB_0634c		Putative cation antiporter NADH dehydrogenase subunit	633221	1602	yes	reverse	Included in cgMLST scheme	Not applicable	Similar to Q27CP3_MYCFV e-176
MAB_0635c		NADH-ubiquinone oxidoreductase, chain 4L precursor	634819	465	yes	reverse	Included in cgMLST scheme	Not applicable	Similar to Q25TB0_MYCVN e-35
MAB_0636c		Putative cation antiporter NADH dehydrogenase subunit	635280	2850	yes	reverse	Included in cgMLST scheme	Not applicable	Similar to Q27CP5_MYCFV 0.0
MAB_0638c		Putative CDP-diacylglycerol--serine O-phosphatidyltransferase	640409	888	yes	reverse	Included in cgMLST scheme	Not applicable	Similar to Q5YNV9_NOCFA 7e-68
MAB_0639c		Putative phosphatidylserine decarboxylase proenzyme	641293	714	yes	reverse	Included in cgMLST scheme	Not applicable	Similar to PSD_NOCFA 2e-56
MAB_0640c		Probable molybdopterin biosynthesis protein MoeA	642079	1194	yes	reverse	Included in cgMLST scheme	Not applicable	Similar to Q73SZ0_MYCPA e-112
MAB_0641		Putative HAD-superfamily hydrolase	643390	798	yes	forward	Included in cgMLST scheme	Not applicable	Similar to Q267T5_MYCVN 7e-98
MAB_0642		Putative glyoxalase/bleomycin resistance protein	644203	378	yes	forward	Included in cgMLST scheme	Not applicable	Similar to Q267S3_MYCVN 6e-43
MAB_0645c		hypothetical protein	646273	1695	yes	reverse	Included in cgMLST scheme	Not applicable	Similar to Y2917_MYCTU 0.0
MAB_0646c		Putative short-chain dehydrogenase/reductase	648122	924	yes	reverse	Included in cgMLST scheme	Not applicable	Similar to Q7D9T6_MYCTU e-104
MAB_0650		60 kDa chaperonin 2 (Protein Cpn60 2) (GroEL)	652312	1626	yes	forward	Included in cgMLST scheme	Not applicable	Similar to Q8G8X0_MYCMR 0.0
MAB_0653		Hypothetical MoxR-like ATPase	656517	1002	yes	forward	Included in cgMLST scheme	Not applicable	Similar to Q4NA34_9MICC 5e-92
MAB_0654		hypothetical protein	657525	900	yes	forward	Included in cgMLST scheme	Not applicable	Similar to Q267G3_MYCVN 1e-58
MAB_0656		hypothetical protein	658878	1065	yes	forward	Included in cgMLST scheme	Not applicable	Similar to Q267G5_MYCVN 7e-31
MAB_0657		hypothetical protein	659939	1053	yes	forward	Included in cgMLST scheme	Not applicable	Similar to Q267G6_MYCVN 8e-40
MAB_0659		Putative dioxygenase	662138	870	yes	forward	Included in cgMLST scheme	Not applicable	Similar to Y097_MYCTU e-129
MAB_0660		hypothetical protein	663004	555	yes	forward	Included in cgMLST scheme	Not applicable	Similar to Q9CBG3_MYCLE 1e-63
MAB_0661		Putative long chain fatty acid-coA ligase	663691	1407	yes	forward	Included in cgMLST scheme	Not applicable	Similar to Q50176_MYCLE e-180
MAB_0662		hypothetical protein	665126	216	yes	forward	Included in cgMLST scheme	Not applicable	Similar to Y100_MYCTU 1e-17
MAB_0664		PE family protein	669530	309	yes	forward	Included in cgMLST scheme	Not applicable	Similar to Q7U2D0_MYCBO 1e-10
MAB_0668c		Probable O-methyltransferase OmT	670793	807	yes	reverse	Included in cgMLST scheme	Not applicable	Similar to O06551_MYCTU 2e-73
MAB_0669		Hypothetical PPE-family protein	671767	1407	yes	forward	Included in cgMLST scheme	Not applicable	Similar to PPE01_MYCTU 1e-72
MAB_0670		hypothetical protein	673329	1038	yes	forward	Included in cgMLST scheme	Not applicable	Similar to Q5ZRG5_LEGPH 7e-82
MAB_0671		hypothetical protein	674363	348	yes	forward	Included in cgMLST scheme	Not applicable	Similar to Q25X39_MYCVN 2e-24
MAB_0672c		hypothetical protein	675348	750	yes	reverse	Included in cgMLST scheme	Not applicable	Similar to Q278D6_MYCFV 2e-44
MAB_0674		Putative sensor histidine kinase PhoR	676920	1578	yes	forward	Included in cgMLST scheme	Not applicable	Similar to Q25W62_MYCVN e-126
MAB_0677c		Conserved hypothetical protein (amino acid metabolite efflux pump?)	678883	972	yes	reverse	Included in cgMLST scheme	Not applicable	Similar to Q5Z344_NOCFA 2e-97
MAB_0678		Probable transcriptional regulator, LysR family	679927	894	yes	forward	Included in cgMLST scheme	Not applicable	Similar to Q5Z343_NOCFA 2e-77
MAB_0679c		Probable hydrolase	680817	846	yes	reverse	Included in cgMLST scheme	Not applicable	Similar to A0QXG0_MYCS2 2e-65
MAB_0680c		hypothetical protein	681659	1779	yes	reverse	Included in cgMLST scheme	Not applicable	Similar to Y2937_MYCBO 0.0
MAB_0681		Putative HTH-type transcriptional regulator	683518	615	yes	forward	Included in cgMLST scheme	Not applicable	Similar to Q73VN3_MYCPA 6e-42
MAB_0682		Probable phosphoribosylamine--glycine ligase (GarS)	684177	1269	yes	forward	Included in cgMLST scheme	Not applicable	Similar to Q25W86_MYCVN e-169
MAB_0683c		Hypothetical conserved membrane protein	685465	801	yes	reverse	Included in cgMLST scheme	Not applicable	Similar to Q25W87_MYCVN 1e-59
MAB_0684c		hypothetical protein	686327	807	yes	reverse	Included in cgMLST scheme	Not applicable	Similar to Q743H7_MYCPA e-102
MAB_0686		Putative transcription regulator, TetR family	688417	708	yes	forward	Included in cgMLST scheme	Not applicable	Similar to Q25W88_MYCVN 2e-44
MAB_0687		adenylosuccinate lyase	689143	1419	yes	forward	Included in cgMLST scheme	Not applicable	Similar to P71832_MYCTU 0.0
MAB_0688c		hypothetical protein	690674	624	yes	reverse	Included in cgMLST scheme	Not applicable	Similar to Q743H2_MYCPA 9e-38
MAB_0689		Probable phosphoribosylaminoimidazole-succinocarboxamide synthase PurC	691316	894	yes	forward	Included in cgMLST scheme	Not applicable	Similar to Q743H1_MYCPA e-127
MAB_0690		Probable protease II PrtB	692206	2136	yes	forward	Included in cgMLST scheme	Not applicable	Similar to Q8VKE4_MYCTU 0.0
MAB_0692c		Probable sugar transporter	695145	1404	yes	reverse	Included in cgMLST scheme	Not applicable	Similar to Q25SP7_MYCVN e-170
MAB_0693		Probable glutathione peroxidase	696618	489	yes	forward	Included in cgMLST scheme	Not applicable	Similar to Q277Z8_MYCFV 8e-62
MAB_0694		hypothetical protein	697178	705	yes	forward	Included in cgMLST scheme	Not applicable	Similar to Q277Z7_MYCFV 1e-91
MAB_0695		Putative fumarate reductase/succinate dehydrogenase	698064	1659	yes	forward	Included in cgMLST scheme	Not applicable	Similar to Q25WA4_MYCVN 0.0
MAB_0696c		Conserved hypothetical protein (beta-lactamase?)	699719	651	yes	reverse	Included in cgMLST scheme	Not applicable	Similar to Q277Z5_MYCFV e-91
MAB_0697		hypothetical protein	700421	240	yes	forward	Included in cgMLST scheme	Not applicable	Similar to Q5Z2C9_NOCFA 6e-27
MAB_0698		Probable phosphoribosylformylglycinamidine synthase I	700657	678	yes	forward	Included in cgMLST scheme	Not applicable	Similar to Q25WA8_MYCVN e-105
MAB_0699c		Probable 29 kDa antigen CFP29 (Bacteriocin CFP29)	701410	798	yes	reverse	Included in cgMLST scheme	Not applicable	Similar to O07181_MYCTU e-118
MAB_0700c		Putative Dyp-type peroxidase	702204	1008	yes	reverse	Included in cgMLST scheme	Not applicable	Similar to Q25WB4_MYCVN e-121
MAB_0701		Probable M18-family aminopeptidase 2	703254	1269	yes	forward	Included in cgMLST scheme	Not applicable	Similar to APEB_MYCBO e-159
MAB_0704c		Hypothetical protein	705349	1011	yes	reverse	Included in cgMLST scheme	Not applicable	No similarity found (10-5)
MAB_0705		hypothetical protein	706429	444	yes	forward	Included in cgMLST scheme	Not applicable	Similar to Q4NNZ0_9DELT 2e-11
MAB_0707		Probable phosphoribosylformylglycinamidine synthase II PurL	708069	2286	yes	forward	Included in cgMLST scheme	Not applicable	Similar to PURL_MYCBO 0.0
MAB_0708		hypothetical protein	710351	1803	yes	forward	Included in cgMLST scheme	Not applicable	Similar to Q25WB8_MYCVN 0.0
MAB_0709		hypothetical protein	712153	642	yes	forward	Included in cgMLST scheme	Not applicable	Similar to Q25WB9_MYCVN 9e-33
MAB_0710		hypothetical protein	712830	603	yes	forward	Included in cgMLST scheme	Not applicable	Similar to Q266X5_MYCVN 6e-65
MAB_0711		hypothetical protein	713465	387	yes	forward	Included in cgMLST scheme	Not applicable	Similar to Q25WC1_MYCVN 2e-36
MAB_0712c		hypothetical protein	713848	1317	yes	reverse	Included in cgMLST scheme	Not applicable	Similar to Q5YXS4_NOCFA e-109
MAB_0713		Probable amidophosphoribosyltransferase PurF	715277	1515	yes	forward	Included in cgMLST scheme	Not applicable	Similar to Q743E7_MYCPA 0.0
MAB_0718c		NAD-dependent epimerase/dehydratase	719889	972	yes	reverse	Included in cgMLST scheme	Not applicable	Similar to Q0S7J3_RHOSR e-102
MAB_0719		Putative oligopeptide ABC transporter, solute-binding protein	721017	1587	yes	forward	Included in cgMLST scheme	Not applicable	Similar to A0JYI3_ARTS2 e-150
MAB_0720		Probable oligopeptide ABC transporter, permease protein	722600	1026	yes	forward	Included in cgMLST scheme	Not applicable	Similar to Q6AFU4_LEIXX 8e-72
MAB_0721		Probable oligopeptide ABC transporter, permease protein	723625	942	yes	forward	Included in cgMLST scheme	Not applicable	Similar to Q4NI76_9MICC 1e-81
MAB_0722		Putative oligopeptide ABC transporter, ATP-binding protein	724563	1647	yes	forward	Included in cgMLST scheme	Not applicable	Similar to Q4NI77_9MICC e-141
MAB_0724c		Putative amidase AmiC	728276	1416	yes	reverse	Included in cgMLST scheme	Not applicable	Similar to Q36JV7_MARHY e-106
MAB_0725c		hypothetical protein	729688	624	yes	reverse	Included in cgMLST scheme	Not applicable	Similar to Q5Z0L6_NOCFA 2e-79
MAB_0726		Conserved hypothetical protein (Rieske region)	730404	999	yes	forward	Included in cgMLST scheme	Not applicable	Similar to Q5Z0L7_NOCFA e-139
MAB_0727		Putative dihydrodipicolinate reductase	731399	1074	yes	forward	Included in cgMLST scheme	Not applicable	Similar to Q25VN2_MYCVN e-163
MAB_0728		Probable phosphoribosylformylglycinamidine cyclo-ligase PurM	732524	1089	yes	forward	Included in cgMLST scheme	Not applicable	Similar to Q25WC5_MYCVN e-141
MAB_0729c		hypothetical protein	733642	180	yes	reverse	Included in cgMLST scheme	Not applicable	Similar to Q277Y0_MYCFV 2e-10
MAB_0730c		Conserved hypothetical protein (glycine cleavage T-protein aminomethyl transferase?)	733937	1095	yes	reverse	Included in cgMLST scheme	Not applicable	Similar to Q25WC7_MYCVN e-104
MAB_0731		Probable aminotransferase, class IV	735102	855	yes	forward	Included in cgMLST scheme	Not applicable	Similar to Q25WC8_MYCVN 2e-87
MAB_0732c		hypothetical protein	736293	618	yes	reverse	Included in cgMLST scheme	Not applicable	Similar to Q277X5_MYCFV 4e-79
MAB_0733		hypothetical protein	737126	507	yes	forward	Included in cgMLST scheme	Not applicable	Similar to Q277E2_MYCFV 2e-40
MAB_0734		hypothetical protein	737826	657	yes	forward	Included in cgMLST scheme	Not applicable	Similar to Q5Z1E5_NOCFA 2e-07
MAB_0736		Hypothetical protein	739143	537	yes	forward	Included in cgMLST scheme	Not applicable	No similarity found (10-5)
MAB_0739c		hypothetical protein	741082	306	yes	reverse	Included in cgMLST scheme	Not applicable	Similar to Q25WD4_MYCVN 1e-43
MAB_0740c		Probable thiosulfate sulfurtransferase (CysA)	741390	834	yes	reverse	Included in cgMLST scheme	Not applicable	Similar to Q25WD5_MYCVN e-143
MAB_0741c		hypothetical protein	742251	474	yes	reverse	Included in cgMLST scheme	Not applicable	Similar to Q25WD6_MYCVN 3e-32
MAB_0742c		Probable thioredoxin ThiX	742891	468	yes	reverse	Included in cgMLST scheme	Not applicable	Similar to Q25WD7_MYCVN 6e-34
MAB_0743c		hypothetical protein	743355	798	yes	reverse	Included in cgMLST scheme	Not applicable	Similar to O53829 e-74
MAB_0744		Probable transcriptional regulatory protein	744287	807	yes	forward	Included in cgMLST scheme	Not applicable	Similar to Q5Z298_NOCFA 4e-92
MAB_0745		Putative acetyltransferase	745116	891	yes	forward	Included in cgMLST scheme	Not applicable	Similar to Q277W6_MYCFV 6e-76
MAB_0746		Putative phosphate ABC transporter, phosphate-binding protein	746170	1131	yes	forward	Included in cgMLST scheme	Not applicable	Similar to Q743D4_MYCPA 1e-97
MAB_0747		Putative phosphate ABC transporter, permease protein	747380	1065	yes	forward	Included in cgMLST scheme	Not applicable	Similar to Q743D3_MYCPA e-107
MAB_0748		Putative phosphate ABC transporter, permease protein	748441	909	yes	forward	Included in cgMLST scheme	Not applicable	Similar to Q743D2_MYCPA 6e-84
MAB_0749		Probable phosphate import ABC transporter ATP-binding protein PstB	749369	777	yes	forward	Included in cgMLST scheme	Not applicable	Similar to Q277V3_MYCFV e-120
MAB_0750		Putative oxidoreductase	750205	927	yes	forward	Included in cgMLST scheme	Not applicable	Similar to Q73U50_MYCPA 7e-77
MAB_0751c		Phosphate transport system protein PhoU	751136	678	yes	reverse	Included in cgMLST scheme	Not applicable	Similar to Q25WE8_MYCVN 2e-95
MAB_0752c		Putative transcriptional regulator	751926	2286	yes	reverse	Included in cgMLST scheme	Not applicable	Similar to Q25WE9_MYCVN e-176
MAB_0753c		Probable tRNA-dihydrouridine synthase	754359	1176	yes	reverse	Included in cgMLST scheme	Not applicable	Similar to Q25WF0_MYCVN e-170
MAB_0755c		Hypothetical protein	756735	294	yes	reverse	Included in cgMLST scheme	Not applicable	No similarity found (10-5)
MAB_0756c		hypothetical protein	757066	633	yes	reverse	Included in cgMLST scheme	Not applicable	Similar to Q7U168_MYCBO 3e-51
MAB_0757		hypothetical protein	757773	1017	yes	forward	Included in cgMLST scheme	Not applicable	Similar to Q743C5_MYCPA e-144
MAB_0758		hypothetical protein	758832	180	yes	forward	Included in cgMLST scheme	Not applicable	Similar to Q73TB1_MYCPA 3e-17
MAB_0759c		Putative dehydrogenase (3-hydroxybutyryl-CoA dehydrogenase FadB?)	759020	885	yes	reverse	Included in cgMLST scheme	Not applicable	Similar to Q4WF09_ASPFU 4e-53
MAB_0763c		Probable oxidoreductase	763204	858	yes	reverse	Included in cgMLST scheme	Not applicable	Similar to Q0VMN8_ALCBS 4e-51
MAB_0764c		Hypothetical protein	764103	498	yes	reverse	Included in cgMLST scheme	Not applicable	No similarity found (10-5)
MAB_0765		Hypothetical conserved integral membrane protein	764704	459	yes	forward	Included in cgMLST scheme	Not applicable	Similar to Q9L2K7_STRCO 9e-30
MAB_0766		Hypothetical conserved integral membrane protein	765217	903	yes	forward	Included in cgMLST scheme	Not applicable	Similar to Q6ACC2_LEIXX 6e-59
MAB_0767c		Putative transcriptional regulator, AraC family	766126	921	yes	reverse	Included in cgMLST scheme	Not applicable	Similar to Q39MN2_BURS3 6e-39
MAB_0768		hypothetical protein	767156	693	yes	forward	Included in cgMLST scheme	Not applicable	Similar to Q39GR0_BURS3 2e-92
MAB_0769c		Hypothetical transcriptional regulator	767906	558	yes	reverse	Included in cgMLST scheme	Not applicable	Similar to Q57B38_BRUAB 3e-21
MAB_0770		Conserved hypothetical protein (YbaK/prolyl-tRNA synthetase associated region)	768513	477	yes	forward	Included in cgMLST scheme	Not applicable	Similar to Q2DXH3_ACICE 5e-35
MAB_0811		Conserved hypothetical membrane protein (resistance to D-cycloserine?)	802804	876	yes	forward	Included in cgMLST scheme	Not applicable	Similar to Q768U0_9ACTO 7e-98
MAB_0822		Probable acyl-CoA dehydrogenase	816944	1194	yes	forward	Included in cgMLST scheme	Not applicable	Similar to Q27FS1_MYCFV e-180
MAB_0824		Putative L-carnitine dehydratase	819627	1116	yes	forward	Included in cgMLST scheme	Not applicable	Similar to Q261U5_MYCVN e-152
MAB_0825		Hypothetical peptidase	820761	1521	yes	forward	Included in cgMLST scheme	Not applicable	Similar to Q261U4_MYCVN 3e-95
MAB_0826c		Possible esterase LipW	822325	891	yes	reverse	Included in cgMLST scheme	Not applicable	Similar to Q273X5_MYCFV 3e-89
MAB_0831		hypothetical protein	828024	438	yes	forward	Included in cgMLST scheme	Not applicable	Similar to Q742Q1 3.59591e-51
MAB_0837c		Possible lipid carrier protein or keto acyl-CoA thiolase	832153	1155	yes	reverse	Included in cgMLST scheme	Not applicable	Similar to Q82NQ0_STRAW e-133
MAB_0838c		hypothetical protein	833304	1071	yes	reverse	Included in cgMLST scheme	Not applicable	Similar to Q3GYC2_9ACTO 1e-69
MAB_0840c		hypothetical protein	834840	456	yes	reverse	Included in cgMLST scheme	Not applicable	Similar to Q3GYC3_9ACTO 4e-27
MAB_0842		Hypothetical protein	836684	1047	yes	forward	Included in cgMLST scheme	Not applicable	No similarity found (10-5)
MAB_0844		Hypothetical protein	838503	1038	yes	forward	Included in cgMLST scheme	Not applicable	No similarity found (10-5)
MAB_0845		Probable fatty-acid-CoA racemase Far	839583	1092	yes	forward	Included in cgMLST scheme	Not applicable	Similar to Q742Q0_MYCPA e-141
MAB_0847c		Probable aminotransferase	841815	1170	yes	reverse	Included in cgMLST scheme	Not applicable	Similar to Q742P7_MYCPA e-136
MAB_0848c		Hypothetical protein	843039	408	yes	reverse	Included in cgMLST scheme	Not applicable	No similarity found (10-5)
MAB_0850		Probable acyl-coa thiolase FadA	844201	1209	yes	forward	Included in cgMLST scheme	Not applicable	Similar to Q25WG7_MYCVN 0.0
MAB_0851		Probable fatty oxidation protein FadB	845429	2160	yes	forward	Included in cgMLST scheme	Not applicable	Similar to O53872_MYCTU 0.0
MAB_0852		Possible conserved polyketide synthase associated protein PapA2	848101	1392	yes	forward	Included in cgMLST scheme	Not applicable	Similar to Q73ZA9_MYCPA e-140
MAB_0853		Probable esterase/lipase LipP	849543	1200	yes	forward	Included in cgMLST scheme	Not applicable	Similar to Q73XM6_MYCPA e-157
MAB_0854		hypothetical protein	850739	1365	yes	forward	Included in cgMLST scheme	Not applicable	Similar to Q73TG5_MYCPA 5e-89
MAB_0855		Putative membrane protein, MmpL family	852106	3132	yes	forward	Included in cgMLST scheme	Not applicable	Similar to MMPLA_MYCTU 0.0
MAB_0857		Putative monooxygenase	855898	1470	yes	forward	Included in cgMLST scheme	Not applicable	Similar to Q73ZB8_MYCPA e-143
MAB_0859		hypothetical protein	858406	486	yes	forward	Included in cgMLST scheme	Not applicable	Similar to Q25ZR3_MYCVN 1e-13
MAB_0860c		Probable DNA helicase	858906	1653	yes	reverse	Included in cgMLST scheme	Not applicable	Similar to Q269P6_MYCVN 0.0
MAB_0861		hypothetical protein	860624	399	yes	forward	Included in cgMLST scheme	Not applicable	Similar to Q8PKH8_XANAC 3e-18
MAB_0862c		hypothetical protein	861050	2238	yes	reverse	Included in cgMLST scheme	Not applicable	Similar to Q269P9_MYCVN e-178
MAB_0863		hypothetical protein	863351	174	yes	forward	Included in cgMLST scheme	Not applicable	Similar to O53875_MYCTU 2e-14
MAB_0866		Probable molybdopterin-converting factor subunit 2 (MoaE)	864502	429	yes	forward	Included in cgMLST scheme	Not applicable	Similar to MOAE2_MYCTU 6e-50
MAB_0867c		Putative transferase	864958	708	yes	reverse	Included in cgMLST scheme	Not applicable	Similar to Q7U059_MYCBO 9e-30
MAB_0868c		hypothetical protein	865671	789	yes	reverse	Included in cgMLST scheme	Not applicable	Similar to Q73W64_MYCPA 9e-40
MAB_0870c		Putative molybdenum cofactor biosynthesis protein D2 (MoaD2) / thiamineS	868191	255	yes	reverse	Included in cgMLST scheme	Not applicable	Similar to Q269Q5_MYCVN 8e-16
MAB_0871c		Putative molybdenum cofactor biosynthesis protein A2	868452	993	yes	reverse	Included in cgMLST scheme	Not applicable	Similar to MOAA2_MYCTU e-118
MAB_0873		hypothetical protein	869916	756	yes	forward	Included in cgMLST scheme	Not applicable	Similar to Q5YPH0_NOCFA 1e-59
MAB_0875c		hypothetical protein	871168	1668	yes	reverse	Included in cgMLST scheme	Not applicable	Similar to Q7U124_MYCBO e-157
MAB_0876		hypothetical protein	872873	738	yes	forward	Included in cgMLST scheme	Not applicable	Similar to Q269R4_MYCVN 1e-79
MAB_0877c		hypothetical protein	873684	462	yes	reverse	Included in cgMLST scheme	Not applicable	Similar to Q269R5_MYCVN 5e-34
MAB_0878c		hypothetical protein	874189	246	yes	reverse	Included in cgMLST scheme	Not applicable	Similar to Y879_MYCTU 5e-06
MAB_0879		Putative HTH-type transcriptional regulator MarR	874528	432	yes	forward	Included in cgMLST scheme	Not applicable	Similar to Q742L6_MYCPA 2e-42
MAB_0880		hypothetical protein	874994	1311	yes	forward	Included in cgMLST scheme	Not applicable	Similar to Q47TD7_THEFY 4e-93
MAB_0882		hypothetical protein	877114	273	yes	forward	Included in cgMLST scheme	Not applicable	Similar to Y906_MYCBO 4e-20
MAB_0883c		hypothetical protein	877394	813	yes	reverse	Included in cgMLST scheme	Not applicable	Similar to Y883_MYCTU 5e-63
MAB_0884c		Hypothetical protein	878357	483	yes	reverse	Included in cgMLST scheme	Not applicable	No similarity found
MAB_0885c		Hypothetical lipoprotein lpqH precursor	878920	477	yes	reverse	Included in cgMLST scheme	Not applicable	Similar to Q26YH2_MYCFV 1e-33
MAB_0886c		Hypothetical protein	879485	306	yes	reverse	Included in cgMLST scheme	Not applicable	No similarity found (10-5)
MAB_0919		hypothetical protein	912225	1230	yes	forward	Included in cgMLST scheme	Not applicable	Similar to O28684_ARCFU 2e-17
MAB_0920		Putative repressor in the phenylacetic acid catabolism	913526	861	yes	forward	Included in cgMLST scheme	Not applicable	Similar to Q417K3_KINRA 1e-30
MAB_0928c		Putative phosphoserine aminotransferase	920043	1116	yes	reverse	Included in cgMLST scheme	Not applicable	Similar to Q742L2_MYCPA e-160
MAB_0929		hypothetical protein	921359	1056	yes	forward	Included in cgMLST scheme	Not applicable	Similar to Q26YY1_MYCFV e-134
MAB_0930		Putative ferredoxin/ferredoxin--NADP reductase	922474	1620	yes	forward	Included in cgMLST scheme	Not applicable	Similar to Q26YY2_MYCFV e-162
MAB_0931c		Putative glyoxalase/bleomycin resistance protein	924202	480	yes	reverse	Included in cgMLST scheme	Not applicable	Similar to Q742K9_MYCPA 6e-52
MAB_0932c		Putative citrate synthase CitA	924732	1137	yes	reverse	Included in cgMLST scheme	Not applicable	Similar to Q742K8_MYCPA e-166
MAB_0933		Probable pyridoxamine 5'-phosphate oxidase PdxH	925988	639	yes	forward	Included in cgMLST scheme	Not applicable	Similar to Q27F53_MYCFV 1e-82
MAB_0934		hypothetical protein	926631	654	yes	forward	Included in cgMLST scheme	Not applicable	Similar to Q265T7_MYCVN 2e-62
MAB_0935c		Putative fatty-acid--CoA ligase FadD	927297	1719	yes	reverse	Included in cgMLST scheme	Not applicable	Similar to Q73XS4_MYCPA 0.0
MAB_0936c		hypothetical protein	929068	1167	yes	reverse	Included in cgMLST scheme	Not applicable	Similar to Q273T4_MYCFV e-128
MAB_0937c		Putative membrane protein, MmpL family	930288	3009	yes	reverse	Included in cgMLST scheme	Not applicable	Similar to Q265T1_MYCVN 0.0
MAB_0938c		Probable conserved polyketide synthase associated protein PapA3	933330	1461	yes	reverse	Included in cgMLST scheme	Not applicable	Similar to Q73XS8_MYCPA 0.0
MAB_0939		Probable polyketide synthase	935052	11094	yes	forward	Included in cgMLST scheme	Not applicable	Similar to Q265S9_MYCVN 0.0
MAB_0940		hypothetical protein	946294	1206	yes	forward	Included in cgMLST scheme	Not applicable	Similar to Q3GTD1_9ACTO 5e-98
MAB_0941		hypothetical protein	947509	1380	yes	forward	Included in cgMLST scheme	Not applicable	Similar to Q7NQ44_CHRVO 2e-62
MAB_0942		Putative transcriptional regulator, AraC family	948951	981	yes	forward	Included in cgMLST scheme	Not applicable	Similar to Q3GTD1_9ACTO e-129
MAB_0943		hypothetical protein	949928	780	yes	forward	Included in cgMLST scheme	Not applicable	Similar to Q266W9_MYCVN 2e-79
MAB_0944		Probable citrate synthase I (GltA)	950774	1278	yes	forward	Included in cgMLST scheme	Not applicable	Similar to Q269T1_MYCVN 0.0
MAB_0945		Putative drug resistance transporter, EmrB/QacA family	952176	1413	yes	forward	Included in cgMLST scheme	Not applicable	Similar to Q27F50_MYCFV e-168
MAB_0948c		Conserved hypothetical protein (phytoene dehydrogenase?)	955047	1470	yes	reverse	Included in cgMLST scheme	Not applicable	Similar to Q269T4_MYCVN e-149
MAB_0949c		Hypothetical aminotransferase	956543	1320	yes	reverse	Included in cgMLST scheme	Not applicable	Similar to Q6CYX7_ERWCT e-134
MAB_0951		Putative aminoglycoside phosphotransferase	959677	1017	yes	forward	Included in cgMLST scheme	Not applicable	Similar to Q25Z32_MYCVN 2e-60
MAB_0953		Putative transcriptional regulator, GntR family	961515	822	yes	forward	Included in cgMLST scheme	Not applicable	Similar to Q7BUC5_MYCSM 4e-91
MAB_0954		Putative peptidyl-prolyl cis-trans isomerase FkbP	962333	360	yes	forward	Included in cgMLST scheme	Not applicable	Similar to Q5Z239_NOCFA 2e-50
MAB_0955c		Probable sensor histidine kinase PrrB	962706	1413	yes	reverse	Included in cgMLST scheme	Not applicable	Similar to Q745E6_MYCPA e-153
MAB_0956c		Probable transcriptional regulatory protein PrrA	964125	702	yes	reverse	Included in cgMLST scheme	Not applicable	Similar to PRRA_MYCTU 5e-95
MAB_0958c		Putative oxidoreductase	965553	1089	yes	reverse	Included in cgMLST scheme	Not applicable	Similar to Q5Z223_NOCFA e-89
MAB_0959		Probable enoyl-CoA hydratase/isomerase	966666	732	yes	forward	Included in cgMLST scheme	Not applicable	Similar to Q269W1_MYCVN 1e-75
MAB_0962		Probable cation-transporting ATPase E	969292	2403	yes	forward	Included in cgMLST scheme	Not applicable	Similar to Q27F78_MYCFV 0.0
MAB_0964		hypothetical protein	972612	216	yes	forward	Included in cgMLST scheme	Not applicable	Similar to Q269W5_MYCVN 1e-10
MAB_0965		Putative lipase	972850	1137	yes	forward	Included in cgMLST scheme	Not applicable	Similar to Q3WRS8_9RHIZ 1e-38
MAB_0966		hypothetical protein	974023	444	yes	forward	Included in cgMLST scheme	Not applicable	Similar to Q742J0_MYCPA 6e-51
MAB_0968c		Luciferase-like hypothetical protein	974875	921	yes	reverse	Included in cgMLST scheme	Not applicable	Similar to Q3E0U3_CHLAU 1e-33
MAB_0972		Putative aldehyde dehydrogenase	979032	1521	yes	forward	Included in cgMLST scheme	Not applicable	Similar to Q5YVE9_NOCFA 0.0
MAB_0976		Putative glyoxalase/bleomycin resistance protein	983743	783	yes	forward	Included in cgMLST scheme	Not applicable	Similar to Q26A02_MYCVN 4e-75
MAB_0977c		Putative DNA-directed DNA polymerase	984551	1206	yes	reverse	Included in cgMLST scheme	Not applicable	Similar to Q25ZE7_MYCVN e-118
MAB_0979		Putative HTH-type transcriptional regulator MarR	988317	429	yes	forward	Included in cgMLST scheme	Not applicable	Similar to Q73VQ9_MYCPA 5e-30
MAB_0981c		Possible enoyl-CoA hydratase/isomerase	989156	666	yes	reverse	Included in cgMLST scheme	Not applicable	Similar to Q9CB21_MYCLE 1e-57
MAB_0982c		Putative acyl-CoA hydrolase/thioesterase	989826	444	yes	reverse	Included in cgMLST scheme	Not applicable	Similar to Q5Z128_NOCFA 2e-38
MAB_0983c		Probable alcohol dehydrogenase, zinc-containing	990266	1110	yes	reverse	Included in cgMLST scheme	Not applicable	Similar to Q92M08_RHIME 3e-90
MAB_1014c		Probable glycosyl transferase	1022522	1146	yes	reverse	Included in cgMLST scheme	Not applicable	Similar to Q0S4M6_RHOSR 1e-96
MAB_1017c		Probable O-antigen transporter, MOP superfamily	1025280	1299	yes	reverse	Included in cgMLST scheme	Not applicable	Similar to Q0S4M0_RHOSR 2e-93
MAB_1019c		Probable glycosyl transferase	1027752	1071	yes	reverse	Included in cgMLST scheme	Not applicable	Similar to Q0S4L8_RHOSR e-100
MAB_1020		Probable undecaprenyl-phosphate galactosephosphotransferase	1029594	1467	yes	forward	Included in cgMLST scheme	Not applicable	Similar to Q741X3_MYCPA e-84
MAB_1023c		hypothetical protein	1033436	1110	yes	reverse	Included in cgMLST scheme	Not applicable	Similar to Q5YVH7_NOCFA 1e-75
MAB_1027		hypothetical protein	1037334	990	yes	forward	Included in cgMLST scheme	Not applicable	Similar to Q27G53_MYCFV 6e-08
MAB_1028c		Probable cyanate hydratase (CynS)	1038327	441	yes	reverse	Included in cgMLST scheme	Not applicable	Similar to Q275L5_MYCFV 1e-50
MAB_1030		hypothetical protein	1039581	411	yes	forward	Included in cgMLST scheme	Not applicable	Similar to Q5Z3P3_NOCFA 1e-16
MAB_1031c		Probable manganese transport protein MntH	1040446	1230	yes	reverse	Included in cgMLST scheme	Not applicable	Similar to Q27FE2_MYCFV e-123
MAB_1032c		Conserved hypothetical protein (Ku70/Ku80 beta-barrel domain protein?)	1041772	810	yes	reverse	Included in cgMLST scheme	Not applicable	Similar to Q26A35_MYCVN e-118
MAB_1033		Putative ATP-dependent DNA ligase	1042670	2253	yes	forward	Included in cgMLST scheme	Not applicable	Similar to Q742F5_MYCPA 0.0
MAB_1036		Putative TetR-family transcriptional regulator	1046229	654	yes	forward	Included in cgMLST scheme	Not applicable	Similar to Q9L240_STRCO 1e-15
MAB_1037		Probable tetrapyrrole methylase family protein	1046889	750	yes	forward	Included in cgMLST scheme	Not applicable	Similar to Q742E7_MYCPA 5e-85
MAB_1038		Putative formamidopyrimidine-DNA glycosylase	1047654	864	yes	forward	Included in cgMLST scheme	Not applicable	Similar to Q26A69_MYCVN e-135
MAB_1039		Putative short-chain dehydrogenase/reductase	1048527	750	yes	forward	Included in cgMLST scheme	Not applicable	Similar to Q7U0Z3_MYCBO 5e-77
MAB_1041		hypothetical protein	1050331	435	yes	forward	Included in cgMLST scheme	Not applicable	Similar to Q25Z81_MYCVN 9e-41
MAB_1046c		Hypothetical cobalamin synthesis protein P47K/CobW	1054516	1137	yes	reverse	Included in cgMLST scheme	Not applicable	Similar to Q25S86_MYCVN e-169
MAB_1047c		Probable dihydrodipicolinate synthetase DapA	1055675	888	yes	reverse	Included in cgMLST scheme	Not applicable	Similar to Q25V81_MYCVN e-102
MAB_1048c		Probable class II aldolase	1056562	807	yes	reverse	Included in cgMLST scheme	Not applicable	Similar to Q25V80_MYCVN e-117
MAB_1049		Putative transcription regulator protein	1057483	522	yes	forward	Included in cgMLST scheme	Not applicable	Similar to Q741N3_MYCPA 2e-29
MAB_1051c		Probable glucose-6-phosphate isomerase (PGI)	1058584	1638	yes	reverse	Included in cgMLST scheme	Not applicable	Similar to G6PI_MYCTU 0.0
MAB_1052c		Hypothetical protein	1060264	819	yes	reverse	Included in cgMLST scheme	Not applicable	No similarity found (10-5)
MAB_1053c		Conserved hypothetical protein (chorismate mutase?)	1061126	279	yes	reverse	Included in cgMLST scheme	Not applicable	Similar to Q5YPP3_NOCFA 1e-25
MAB_1054		Putative ATP-dependent DNA helicase PcrA	1061712	2424	yes	forward	Included in cgMLST scheme	Not applicable	Similar to PCRA_MYCBO 0.0
MAB_1055c		Conserved hypothetical protein (peptidase?)	1064244	972	yes	reverse	Included in cgMLST scheme	Not applicable	Similar to Q7U0Z2_MYCBO 8e-66
MAB_1057		Succinyl-CoA synthetase, alpha chain	1066919	903	yes	forward	Included in cgMLST scheme	Not applicable	Similar to Q268I0_MYCVN e-149
MAB_1058		hypothetical protein	1068063	603	yes	forward	Included in cgMLST scheme	Not applicable	Similar to Q50E99_STRFL 6e-27
MAB_1059c		Conserved hypothetical protein (luciferase?)	1068662	849	yes	reverse	Included in cgMLST scheme	Not applicable	Similar to Q742D6_MYCPA e-128
MAB_1060		Putative alkanesulfonate monooxygenase	1069630	1122	yes	forward	Included in cgMLST scheme	Not applicable	Similar to Q268H1_MYCVN 0.0
MAB_1061		34 kDa antigenic protein homolog	1070889	1026	yes	forward	Included in cgMLST scheme	Not applicable	Similar to 34KD_MYCTU 2e-09
MAB_1064		Probable bifunctional purine biosynthesis protein PurH	1073938	1581	yes	forward	Included in cgMLST scheme	Not applicable	Similar to Q274Z4_MYCFV 0.0
MAB_1067		Hypothetical protein	1078715	1251	yes	forward	Included in cgMLST scheme	Not applicable	No similarity found (10-5)
MAB_1069c		Probable enoyl-CoA hydratase/isomerase	1080608	780	yes	reverse	Included in cgMLST scheme	Not applicable	Similar to Q268G2_MYCVN 1e-88
MAB_1070c		Probable acyl-CoA dehydrogenase	1081411	1170	yes	reverse	Included in cgMLST scheme	Not applicable	Similar to ACDC_MYCTU e-144
MAB_1072c		Pobable propionyl-CoA carboxylase beta subunit AccD2	1084652	1596	yes	reverse	Included in cgMLST scheme	Not applicable	Similar to Q742C5_MYCPA 0.0
MAB_1073c		Probable acyl-CoA dehydrogenase FadE	1086244	1158	yes	reverse	Included in cgMLST scheme	Not applicable	Similar to Q742C4_MYCPA e-167
MAB_1074c		hypothetical protein	1087398	1644	yes	reverse	Included in cgMLST scheme	Not applicable	Similar to O86320_MYCTU 0.0
MAB_1075	rpmF	50S ribosomal protein L32	1089451	174	yes	forward	Included in cgMLST scheme	Not applicable	Similar to RL32_MYCPA 3e-13
MAB_1076		Mycobacterial persistence regulator MrpA (two component response transcriptional regulatory protein)	1089685	693	yes	forward	Included in cgMLST scheme	Not applicable	Similar to Q7U0X4_MYCBO e-101
MAB_1077		Probable two component sensor kinase MprB	1090383	1563	yes	forward	Included in cgMLST scheme	Not applicable	Similar to Q7U0X3_MYCBO e-154
MAB_1078		Putative serine protease	1091987	1314	yes	forward	Included in cgMLST scheme	Not applicable	Similar to Q7U0X2_MYCBO e-107
MAB_1085c		5-formyltetrahydrofolate cyclo-ligase	1097702	564	yes	reverse	Included in cgMLST scheme	Not applicable	Similar to Q268E5_MYCVN 5e-33
MAB_1087		Probable molybdopterin biosynthesis protein MoeA1	1099311	1308	yes	forward	Included in cgMLST scheme	Not applicable	Similar to Q268E3_MYCVN e-143
MAB_1088		Possible ribosomal-protein-alanine acetyltransferase RimJ	1100711	654	yes	forward	Included in cgMLST scheme	Not applicable	Similar to Q742B1_MYCPA 3e-94
MAB_1089		hypothetical protein	1101613	1014	yes	forward	Included in cgMLST scheme	Not applicable	Similar to Q742B0_MYCPA 4e-57
MAB_1107c		Hypothetical protein	1122422	225	yes	reverse	Included in cgMLST scheme	Not applicable	No similarity found (10-5)
MAB_1109c		Putative transcriptional regulator, AraC family	1122996	756	yes	reverse	Included in cgMLST scheme	Not applicable	Similar to Q93JA0_STRCO 5e-78
MAB_1112c		Putative quinone oxidoreductase	1124606	993	yes	reverse	Included in cgMLST scheme	Not applicable	Similar to Q5Z3C7_NOCFA e-105
MAB_1113c		Conserved hypothetical protein (Pyridoxamine 5'-phosphate oxidase-related, FMN-binding?)	1125665	390	yes	reverse	Included in cgMLST scheme	Not applicable	Similar to Q5YV15_NOCFA 5e-26
MAB_1114		Putative metallo-beta-lactamase superfamily	1126163	720	yes	forward	Included in cgMLST scheme	Not applicable	Similar to Q82N31_STRAW 2e-37
MAB_1115		Hypothetical protein	1126933	636	yes	forward	Included in cgMLST scheme	Not applicable	No similarity found (10-5)
MAB_1116		hypothetical protein	1127771	894	yes	forward	Included in cgMLST scheme	Not applicable	Similar to Q26AG3_MYCVN 6e-51
MAB_1117c		Hypothetical protein	1128718	312	yes	reverse	Included in cgMLST scheme	Not applicable	No similarity found (10-5)
MAB_1118c		Hypothetical protein	1129300	324	yes	reverse	Included in cgMLST scheme	Not applicable	No similarity found
MAB_1119		hypothetical protein	1129720	690	yes	forward	Included in cgMLST scheme	Not applicable	Similar to Q741Z7_MYCPA 2e-40
MAB_1120c		Conserved hypothetical protein (alkylated DNA repair protein?)	1130406	603	yes	reverse	Included in cgMLST scheme	Not applicable	Similar to Q8VK98_MYCTU 1e-70
MAB_1122c		Conserved hypothetical protein (glycosyl transferase?)	1132350	1545	yes	reverse	Included in cgMLST scheme	Not applicable	Similar to Q268B9_MYCVN 0.0
MAB_1125c		Hypothetical acetyltransferase, GNAT family	1136021	819	yes	reverse	Included in cgMLST scheme	Not applicable	Similar to Q43MJ1_SOLUS 5e-26
MAB_1126c		Putative sigma factor	1136881	906	yes	reverse	Included in cgMLST scheme	Not applicable	Similar to Q268B7_MYCVN 8e-89
MAB_1127c		Putative oxidoreductase	1137789	1158	yes	reverse	Included in cgMLST scheme	Not applicable	Similar to Q268B6_MYCVN e-110
MAB_1128c		Methionyl-tRNA synthetase (MetG)	1139037	1572	yes	reverse	Included in cgMLST scheme	Not applicable	Similar to Q268B4_MYCVN 0.0
MAB_1130		hypothetical protein	1141633	1128	yes	forward	Included in cgMLST scheme	Not applicable	Similar to Q268B2_MYCVN e-127
MAB_1132c		Probable L-asparagine permease 1 (transport protein)	1143656	1485	yes	reverse	Included in cgMLST scheme	Not applicable	Similar to Q410H3_KINRA e-178
MAB_1133c		Putative serine/threonine protein kinase	1145160	804	yes	reverse	Included in cgMLST scheme	Not applicable	Similar to Q5YQM4_NOCFA 6e-36
MAB_1136		Possible transcriptional regulatory protein TetR	1149586	657	yes	forward	Included in cgMLST scheme	Not applicable	Similar to Q73SX8_MYCPA 2e-58
MAB_1138c		Putative transcriptional regulator, MarR family	1153450	888	yes	reverse	Included in cgMLST scheme	Not applicable	Similar to Q89N32_BRAJA 3e-57
MAB_1139		4-(cytidine 5'-diphospho)-2-C-methyl-D-erythritol kinase	1154426	945	yes	forward	Included in cgMLST scheme	Not applicable	Similar to ISPE_MYCPA e-112
MAB_1140		Putative polyketide synthase Pks16	1155606	1650	yes	forward	Included in cgMLST scheme	Not applicable	Similar to Q741W0_MYCPA 0.0
MAB_1141c		3-oxoacyl-ACP synthase III	1157353	1023	yes	reverse	Included in cgMLST scheme	Not applicable	Similar to FABH_MYCPA e-143
MAB_1142c		Probable peptidyl-tRNA hydrolase (PTH)	1158406	591	yes	reverse	Included in cgMLST scheme	Not applicable	Similar to PTH_MYCPA 1e-54
MAB_1143c	rplY	50S ribosomal protein L25/general stress protein Ctc	1159009	648	yes	reverse	Included in cgMLST scheme	Not applicable	Similar to Q275F7_MYCFV 3e-72
MAB_1144c		Probable short-chain dehydrogenase/reductase	1159820	885	yes	reverse	Included in cgMLST scheme	Not applicable	Similar to Q267Z7_MYCVN 2e-91
MAB_1145c		Putative lipoprotein LpqT precursor	1160756	645	yes	reverse	Included in cgMLST scheme	Not applicable	Similar to LPQT_MYCLE 5e-24
MAB_1146		Hypothetical protein	1161676	345	yes	forward	Included in cgMLST scheme	Not applicable	No similarity found (10-5)
MAB_1147c		Probable ribose-phosphate pyrophosphokinase RppK (PRPP synthetase)	1162043	987	yes	reverse	Included in cgMLST scheme	Not applicable	Similar to Q267Z4_MYCVN e-164
MAB_1148c		Probable UDP-N-acetylglucosamine pyrophosphorylase (GlmU)	1163186	1449	yes	reverse	Included in cgMLST scheme	Not applicable	Similar to P96382_MYCTU 0.0
MAB_1149		Probable transcriptional regulator, TetR family	1164820	645	yes	forward	Included in cgMLST scheme	Not applicable	Similar to Q741V2_MYCPA 4e-92
MAB_1150		Hypothetical protein	1165575	198	yes	forward	Included in cgMLST scheme	Not applicable	No similarity found (10-5)
MAB_1151		Hypothetical protein	1165866	297	yes	forward	Included in cgMLST scheme	Not applicable	No similarity found (10-5)
MAB_1152		Hypothetical protein	1166265	249	yes	forward	Included in cgMLST scheme	Not applicable	No similarity found (10-5)
MAB_1154		Hypothetical protein	1166974	300	yes	forward	Included in cgMLST scheme	Not applicable	No similarity found (10-5)
MAB_1155		Hypothetical protein	1167307	312	yes	forward	Included in cgMLST scheme	Not applicable	No similarity found (10-5)
MAB_1157		Probable transcription-repair coupling factor (TrcF)	1169180	3651	yes	forward	Included in cgMLST scheme	Not applicable	Similar to MFD_MYCBO 0.0
MAB_1158		Putative transcriptional regulator, MazG family	1172827	1053	yes	forward	Included in cgMLST scheme	Not applicable	Similar to Q267Y7_MYCVN 2e-90
MAB_1159		Putative iron permease FTR1	1173993	2052	yes	forward	Included in cgMLST scheme	Not applicable	Similar to Q2J7I5_FRASC e-128
MAB_1160		Conserved hypothetical protein (Tat-translocated enzyme Dyp-type peroxidase precursor?)	1176041	1248	yes	forward	Included in cgMLST scheme	Not applicable	Similar to Q2J7I4_FRASC e-130
MAB_1161c		Conserved hypothetical protein (Tat-translocated enzyme Dyp-type peroxidase precursor?)	1177294	1260	yes	reverse	Included in cgMLST scheme	Not applicable	Similar to Q267Y6_MYCVN e-148
MAB_1162c		hypothetical protein	1178579	1155	yes	reverse	Included in cgMLST scheme	Not applicable	Similar to Q275G8_MYCFV e-139
MAB_1163c		Putative iron permease FTR1	1179730	891	yes	reverse	Included in cgMLST scheme	Not applicable	Similar to Q267Y4_MYCVN e-106
MAB_1164		Putative conserved lipoprotein LpqU	1180783	768	yes	forward	Included in cgMLST scheme	Not applicable	Similar to P96378_MYCTU e-69
MAB_1165		Probable enolase (Eno)	1181598	1293	yes	forward	Included in cgMLST scheme	Not applicable	Similar to ENO_MYCTU 0.0
MAB_1166		hypothetical protein	1182913	642	yes	forward	Included in cgMLST scheme	Not applicable	Similar to Q267Y0_MYCVN 2e-31
MAB_1168		Conserved hypothetical protein (phosphatase?)	1184030	945	yes	forward	Included in cgMLST scheme	Not applicable	Similar to Q267X8_MYCVN e-114
MAB_1175		Probable 4-hydroxybutyrate CoA-transferase AbfT	1191412	1323	yes	forward	Included in cgMLST scheme	Not applicable	Similar to Q25Z51_MYCVN 0.0
MAB_1180c		Hypothetical protein	1195209	555	yes	reverse	Included in cgMLST scheme	Not applicable	No similarity found (10-5)
MAB_1182		hypothetical protein	1196636	573	yes	forward	Included in cgMLST scheme	Not applicable	Similar to Q741S3_MYCPA 2e-61
MAB_1183		Conserved hypothetical protein (rhodanese-like)	1197205	369	yes	forward	Included in cgMLST scheme	Not applicable	Similar to Q275Q2_MYCFV 5e-37
MAB_1184c		Putative transcriptional regulator, MarR family	1197733	498	yes	reverse	Included in cgMLST scheme	Not applicable	Similar to Q5Z102_NOCFA 2e-59
MAB_1185c		Probable enoyl-CoA hydratase	1198235	783	yes	reverse	Included in cgMLST scheme	Not applicable	Similar to Q741S0_MYCPA e-105
MAB_1186c		3-hydroxyisobutyrate dehydrogenase	1199014	882	yes	reverse	Included in cgMLST scheme	Not applicable	Similar to Q5Z106_NOCFA 9e-92
MAB_1188c		Probable acyl-CoA dehydrogenase	1200920	1149	yes	reverse	Included in cgMLST scheme	Not applicable	Similar to Q2IY84_RHOP2 e-151
MAB_1189c		Probable methylmalonic acid semialdehyde dehydrogenase MmsA	1202079	1506	yes	reverse	Included in cgMLST scheme	Not applicable	Similar to Q5Z109_NOCFA 0.0
MAB_1190		hypothetical protein	1203899	846	yes	forward	Included in cgMLST scheme	Not applicable	Similar to Q741R8_MYCPA 1e-77
MAB_1195		Probable cystathionine beta-synthase	1209774	1410	yes	forward	Included in cgMLST scheme	Not applicable	Similar to Q7D8W0_MYCTU 0.0
MAB_1200		hypothetical protein	1215177	909	yes	forward	Included in cgMLST scheme	Not applicable	Similar to Q7TW79_MYCBO 1e-81
MAB_1201c		Hypothetical transcription elongation factor GreA	1216118	495	yes	reverse	Included in cgMLST scheme	Not applicable	Similar to Q741R0_MYCPA 3e-82
MAB_1202c		hypothetical protein	1216878	420	yes	reverse	Included in cgMLST scheme	Not applicable	Similar to Q275R7_MYCFV 4e-27
MAB_1203		LmbE-like protein	1217396	870	yes	forward	Included in cgMLST scheme	Not applicable	Similar to Q741Q8_MYCPA 5e-96
MAB_1206		hypothetical protein	1220530	375	yes	forward	Included in cgMLST scheme	Not applicable	Similar to Q73WF5_MYCPA 2e-24
MAB_1207		Hypothetical protein	1220933	582	yes	forward	Included in cgMLST scheme	Not applicable	No similarity found (10-5)
MAB_1209		Probable short-chain Z-isoprenyl diphosphate synthetase	1222361	783	yes	forward	Included in cgMLST scheme	Not applicable	Similar to Q73WF7_MYCPA e-118
MAB_1210c		Putative short chain dehydrogenase/reductase	1223144	855	yes	reverse	Included in cgMLST scheme	Not applicable	Similar to Q73ZX6_MYCPA 7e-91
MAB_1211c		Probable cytochrome P450	1223998	1257	yes	reverse	Included in cgMLST scheme	Not applicable	Similar to Q5Z2H8_NOCFA e-149
MAB_1213c		Putative ferredoxin	1225820	201	yes	reverse	Included in cgMLST scheme	Not applicable	Similar to Q743I8_MYCPA 8e-24
MAB_1214c		Probable cytochrome P450	1226020	1362	yes	reverse	Included in cgMLST scheme	Not applicable	Similar to CP51_MYCTU 0.0
MAB_1215c		Probable oxidoreductase	1227378	828	yes	reverse	Included in cgMLST scheme	Not applicable	Similar to P71821_MYCTU e-110
MAB_1216c		Probable cytochrome P450	1228205	1230	yes	reverse	Included in cgMLST scheme	Not applicable	Similar to Q743I5_MYCPA e-173
MAB_1217c		Putative transcriptional regulator, TetR family	1229431	588	yes	reverse	Included in cgMLST scheme	Not applicable	Similar to Q25W78_MYCVN 5e-67
MAB_1218		Probable aldehyde dehydrogenase AldA	1230189	1479	yes	forward	Included in cgMLST scheme	Not applicable	Similar to Q743I3_MYCPA 0.0
MAB_1219		Probable short-chain dehydrogenase/reductase	1231687	753	yes	forward	Included in cgMLST scheme	Not applicable	Similar to P71824_MYCTU e-109
MAB_1220		Probable dehydrogenase/reductase	1232436	867	yes	forward	Included in cgMLST scheme	Not applicable	Similar to Q743I1_MYCPA e-105
MAB_1222		hypothetical protein	1233641	1254	yes	forward	Included in cgMLST scheme	Not applicable	Similar to Q73TB9_MYCPA e-175
MAB_1223		Probable carboxylesterase (LipT)	1234902	1521	yes	forward	Included in cgMLST scheme	Not applicable	Similar to O53488_MYCTU e-138
MAB_1224		hypothetical protein	1236518	588	yes	forward	Included in cgMLST scheme	Not applicable	Similar to Q9KZX8_STRCO 3e-32
MAB_1226		Putative ABC transporter, ATP-binding protein	1237890	1161	yes	forward	Included in cgMLST scheme	Not applicable	Similar to Q272N7_MYCFV e-116
MAB_1227		Putative ABC transporter, permease protein	1239062	786	yes	forward	Included in cgMLST scheme	Not applicable	Similar to Q5YUP3_NOCFA 2e-38
MAB_1228		Putative ABC transporter	1239865	942	yes	forward	Included in cgMLST scheme	Not applicable	Similar to Q7WZ46_9ACTO 2e-73
MAB_1229		hypothetical protein	1240842	1398	yes	forward	Included in cgMLST scheme	Not applicable	Similar to Q268J9_MYCVN e-155
MAB_1231		hypothetical protein	1243258	435	yes	forward	Included in cgMLST scheme	Not applicable	Similar to Q73XQ2_MYCPA 2e-14
MAB_1232c		Probable cholesterol oxidase ChoD	1243766	1683	yes	reverse	Included in cgMLST scheme	Not applicable	Similar to Q5YWW1_NOCFA 0.0
MAB_1233c		hypothetical protein	1245491	399	yes	reverse	Included in cgMLST scheme	Not applicable	Similar to Q3VE04_9SPHN 6e-27
MAB_1234c		Probable pantothenate kinase CoaA	1245927	933	yes	reverse	Included in cgMLST scheme	Not applicable	Similar to Q5YQ72_NOCFA e-136
MAB_1235		hypothetical protein	1246913	1209	yes	forward	Included in cgMLST scheme	Not applicable	Similar to Q275S7_MYCFV e-165
MAB_1236		Probable serine or glycine hydroxymethyltransferase	1248143	1458	yes	forward	Included in cgMLST scheme	Not applicable	Similar to Q268J4_MYCVN 0.0
MAB_1237		Possible acyl-[acyl-carrier protein] desaturase DesA2	1249737	807	yes	forward	Included in cgMLST scheme	Not applicable	Similar to Q26AU2_MYCVN 7e-93
MAB_1240		Possible glycosyl hydrolase	1252252	867	yes	forward	Included in cgMLST scheme	Not applicable	Similar to Q7U0N8_MYCBO 3e-92
MAB_1241c		hypothetical protein	1253346	210	yes	reverse	Included in cgMLST scheme	Not applicable	Similar to Y1660_CORDI 9e-10
MAB_1242c		Hypothetical protein	1253701	555	yes	reverse	Included in cgMLST scheme	Not applicable	No similarity found (10-5)
MAB_1243c		Hypothetical protein	1254252	774	yes	reverse	Included in cgMLST scheme	Not applicable	No similarity found (10-5)
MAB_1244c		Hypothetical protein	1255028	192	yes	reverse	Included in cgMLST scheme	Not applicable	No similarity found (10-5)
MAB_1245c		Hypothetical protein	1255216	237	yes	reverse	Included in cgMLST scheme	Not applicable	No similarity found (10-5)
MAB_1246c		Hypothetical protein	1255458	294	yes	reverse	Included in cgMLST scheme	Not applicable	No similarity found (10-5)
MAB_1247c		hypothetical protein	1255748	468	yes	reverse	Included in cgMLST scheme	Not applicable	Similar to Q438M2_9ACTO 2e-32
MAB_1248		Probable RNA polymerase sigma factor	1256349	576	yes	forward	Included in cgMLST scheme	Not applicable	Similar to Q40W35_KINRA 2e-26
MAB_1249		Hypothetical protein	1256996	519	yes	forward	Included in cgMLST scheme	Not applicable	No similarity found (10-5)
MAB_1250c		Probable fumarate hydratase Fum	1257537	1401	yes	reverse	Included in cgMLST scheme	Not applicable	Similar to Q26AT4_MYCVN 0.0
MAB_1251c		Conserved hypothetical protein (putative fructose-1,6-bisphosphatase?)	1258968	954	yes	reverse	Included in cgMLST scheme	Not applicable	Similar to Q26AT5_MYCVN e-158
MAB_1252		hypothetical protein	1260038	627	yes	forward	Included in cgMLST scheme	Not applicable	Similar to Q26AT6_MYCVN 3e-46
MAB_1253c		Conserved hypothetical protein (alanine racemase?)	1260742	1083	yes	reverse	Included in cgMLST scheme	Not applicable	Similar to Q3GVU7_9ACTO 1e-85
MAB_1254c		Probable exodeoxyribonuclease VII small subunit	1261853	210	yes	reverse	Included in cgMLST scheme	Not applicable	Similar to Q73WH3_MYCVN 8e-21
MAB_1255c		Probable exodeoxyribonuclease VII large subunit XseA	1262059	1233	yes	reverse	Included in cgMLST scheme	Not applicable	Similar to Q73WH4_MYCPA e-170
MAB_1257		4-hydroxy-3-methylbut-2-enyl diphosphate reductase	1264040	1014	yes	forward	Included in cgMLST scheme	Not applicable	Similar to Q275U7_MYCFV e-146
MAB_1258c		hypothetical protein	1265050	870	yes	reverse	Included in cgMLST scheme	Not applicable	Similar to Q275U9_MYCFV 3e-25
MAB_1259c		hypothetical protein	1266051	180	yes	reverse	Included in cgMLST scheme	Not applicable	Similar to Q5YQA0_NOCFA 3e-16
MAB_1260c		Probable carbon starvation protein (CstA)	1266227	2265	yes	reverse	Included in cgMLST scheme	Not applicable	Similar to Q5YQA1_NOCFA 0.0
MAB_1261		Hypothetical protein	1268612	324	yes	forward	Included in cgMLST scheme	Not applicable	No similarity found (10-5)
MAB_1262		hypothetical protein	1269005	189	yes	forward	Included in cgMLST scheme	Not applicable	Similar to Q82I02_STRAW 6e-14
MAB_1264		Hypothetical protein	1269628	384	yes	forward	Included in cgMLST scheme	Not applicable	No similarity found (10-5)
MAB_1265c		hypothetical protein	1270014	348	yes	reverse	Included in cgMLST scheme	Not applicable	Similar to Q3H4L2_9ACTO 5e-25
MAB_1266		Probable GTP binding protein	1270404	1074	yes	forward	Included in cgMLST scheme	Not applicable	Similar to Q275V0_MYCFV e-147
MAB_1271c		Probable oxidase (copper-binding protein)	1274583	1524	yes	reverse	Included in cgMLST scheme	Not applicable	Similar to Q5YMP3_NOCFA e-146
MAB_1276c		hypothetical protein	1281360	519	yes	reverse	Included in cgMLST scheme	Not applicable	Similar to Q260E5_MYCVN 2e-15
MAB_1277		Conserved hypothetical protein (transferase?)	1281918	1545	yes	forward	Included in cgMLST scheme	Not applicable	Similar to Q643C9_STRHY 5e-43
MAB_1278		hypothetical protein	1283470	1335	yes	forward	Included in cgMLST scheme	Not applicable	Similar to Q73WJ4_MYCPA 2e-75
MAB_1286c		Hypothetical protein	1290991	339	yes	reverse	Included in cgMLST scheme	Not applicable	No similarity found (10-5)
MAB_1287		Probable conserved membrane protein, MmpL family	1291512	2214	yes	forward	Included in cgMLST scheme	Not applicable	Similar to Q7U0J4_MYCBO 0.0
MAB_1289c		hypothetical protein	1294344	813	yes	reverse	Included in cgMLST scheme	Not applicable	Similar to Q5YR20_NOCFA 4e-52
MAB_1290c		2-Cys peroxiredoxin	1295174	495	yes	reverse	Included in cgMLST scheme	Not applicable	Similar to TPX_MYCTU 8e-71
MAB_1291		hypothetical protein	1295726	645	yes	forward	Included in cgMLST scheme	Not applicable	Similar to Q270K9_MYCFV 7e-60
MAB_1292c		Probable O-methyltransferase OMT	1296383	819	yes	reverse	Included in cgMLST scheme	Not applicable	Similar to O06551_MYCTU 3e-71
MAB_1293c		hypothetical protein	1297206	522	yes	reverse	Included in cgMLST scheme	Not applicable	Similar to Q8VK58_MYCTU 5e-47
MAB_1294c		Conserved hypothetical protein (methytransferase?)	1297724	597	yes	reverse	Included in cgMLST scheme	Not applicable	Similar to Q5YVN8_NOCFA 2e-39
MAB_1295c		Probable O-methyltransferase OMT	1298323	849	yes	reverse	Included in cgMLST scheme	Not applicable	Similar to Q266W3_MYCVN 4e-68
MAB_1296		hypothetical protein	1299232	186	yes	forward	Included in cgMLST scheme	Not applicable	Similar to Q8VK57_MYCTU 2e-11
MAB_1297c		hypothetical protein	1299414	1299	yes	reverse	Included in cgMLST scheme	Not applicable	Similar to Q264C3_MYCVN e-140
MAB_1298c		hypothetical protein	1300815	459	yes	reverse	Included in cgMLST scheme	Not applicable	Similar to P96214_MYCTU 7e-19
MAB_1299c		Putative multi-drug efflux transporter	1301483	1209	yes	reverse	Included in cgMLST scheme	Not applicable	Similar to Q44L05_CHRSL 3e-56
MAB_1300c		Hypothetical protein	1302782	1029	yes	reverse	Included in cgMLST scheme	Not applicable	No similarity found (10-5)
MAB_1301c		Hypothetical protein	1303807	273	yes	reverse	Included in cgMLST scheme	Not applicable	No similarity found (10-5)
MAB_1304		hypothetical protein	1305611	1248	yes	forward	Included in cgMLST scheme	Not applicable	Similar to Q264D8_MYCVN e-128
MAB_1306		Probable formyltetrahydrofolate deformylase	1307661	900	yes	forward	Included in cgMLST scheme	Not applicable	Similar to Q27DN8_MYCFV e-119
MAB_1307c		4a-hydroxytetrahydrobiopterin dehydratase	1308634	285	yes	reverse	Included in cgMLST scheme	Not applicable	Similar to Q264D9_MYCVN 2e-31
MAB_1308		Probable mutator protein MutT2/NUDIX hydrolase	1308954	393	yes	forward	Included in cgMLST scheme	Not applicable	Similar to Q264E0_MYCVN 3e-30
MAB_1310		Possible GTP-binding translation elongation factor	1309528	1974	yes	forward	Included in cgMLST scheme	Not applicable	Similar to Q264E8_MYCVN 0.0
MAB_1312		Beta-lactamase-like	1312023	1902	yes	forward	Included in cgMLST scheme	Not applicable	Similar to Q26YE8_MYCFV 0.0
MAB_1316		Putative N-Acetyl-1-D-myo-Inosityl-2-Amino-2-Deoxy-alpha-D- Glucopyranoside Deacetylase MshB	1317655	840	yes	forward	Included in cgMLST scheme	Not applicable	Similar to Q270H9_MYCFV 4e-94
MAB_1317		hypothetical protein	1318569	402	yes	forward	Included in cgMLST scheme	Not applicable	Similar to Q270H8_MYCFV 1e-14
MAB_1318c		Probable catechol-o-methyltransferase	1318978	762	yes	reverse	Included in cgMLST scheme	Not applicable	Similar to Q740E2_MYCPA 4e-74
MAB_1319		Probable 7,8-didemethyl-8-hydroxy-5-deazariboflavin synthase (FO synthase)	1319785	2646	yes	forward	Included in cgMLST scheme	Not applicable	Similar to Q270H7_MYCFV 0.0
MAB_1322		Hypothetical protein	1323550	288	yes	forward	Included in cgMLST scheme	Not applicable	No similarity found (10-5)
MAB_1328		Probable aminotransferase	1328154	1092	yes	forward	Included in cgMLST scheme	Not applicable	Similar to Q7U0G4_MYCBO e-149
MAB_1329		Probable glycosyl transferase	1329275	1968	yes	forward	Included in cgMLST scheme	Not applicable	Similar to Q27AG2_MYCFV e-99
MAB_1332		Probable fatty-acid-CoA ligase FadD	1333981	1392	yes	forward	Included in cgMLST scheme	Not applicable	Similar to Q73WT0_MYCPA e-154
MAB_1333		hypothetical protein	1335369	549	yes	forward	Included in cgMLST scheme	Not applicable	Similar to Q5YT30_NOCFA 1e-59
MAB_1334c		hypothetical protein	1335921	966	yes	reverse	Included in cgMLST scheme	Not applicable	Similar to Q25TE1_MYCVN 6e-34
MAB_1335c		2,3,4,5-tetrahydropyridine-2,6-dicarboxylate N-succinyltransferase	1336893	960	yes	reverse	Included in cgMLST scheme	Not applicable	Similar to Q73WT2_MYCPA e-116
MAB_1336		Probable succinyl-diaminopimelate desuccinylase	1337876	1065	yes	forward	Included in cgMLST scheme	Not applicable	Similar to Q270G4_MYCFV e-150
MAB_1338		Putative membrane efflux protein	1339726	1200	yes	forward	Included in cgMLST scheme	Not applicable	Similar to Q9KYN5_STRCO 6e-46
MAB_1341		hypothetical protein	1342670	549	yes	forward	Included in cgMLST scheme	Not applicable	Similar to Q264H4_MYCVN 1e-62
MAB_1342		Probable fatty-acid-CoA ligase FadD	1343321	1791	yes	forward	Included in cgMLST scheme	Not applicable	Similar to O05307_MYCTU 0.0
MAB_1343		Conserved hypothetical protein (nuclease?)	1345159	333	yes	forward	Included in cgMLST scheme	Not applicable	Similar to Q274F5_MYCFV 1e-22
MAB_1345		Probable dihydropteroate synthase 2 FolP2	1346565	909	yes	forward	Included in cgMLST scheme	Not applicable	Similar to Q73WU0_MYCPA e-101
MAB_1346		Conserved hypothetical protein (glycosyl transferase?)	1347470	954	yes	forward	Included in cgMLST scheme	Not applicable	Similar to Q26AP3_MYCVN e-125
MAB_1347c		hypothetical protein	1348427	492	yes	reverse	Included in cgMLST scheme	Not applicable	Similar to Q5YYG2_NOCFA 2e-49
MAB_1349		Probable DNA-3-methyladenine glycosylase I TagA	1349272	579	yes	forward	Included in cgMLST scheme	Not applicable	Similar to O05311_MYCTU 8e-62
MAB_1350		hypothetical protein	1349984	168	yes	forward	Included in cgMLST scheme	Not applicable	Similar to Q5YQG6_NOCFA 4e-23
MAB_1351c		Putative glycosyltransferase	1350172	1179	yes	reverse	Included in cgMLST scheme	Not applicable	Similar to Q26AP9_MYCVN e-160
MAB_1357c		hypothetical protein	1354937	675	yes	reverse	Included in cgMLST scheme	Not applicable	Similar to Q73WU8_MYCPA 2e-64
MAB_1359c		Putative ABC transporter, ATP-binding protein	1357244	906	yes	reverse	Included in cgMLST scheme	Not applicable	Similar to Q26AQ4_MYCVN e-113
MAB_1360c		Probable transcriptional regulator, TetR family	1358146	645	yes	reverse	Included in cgMLST scheme	Not applicable	Similar to Q26AQ5_MYCVN 9e-63
MAB_1361c		Probable O-methyltransferase	1358922	648	yes	reverse	Included in cgMLST scheme	Not applicable	Similar to Q274P8_MYCFV 3e-85
MAB_1363		hypothetical protein	1360624	444	yes	forward	Included in cgMLST scheme	Not applicable	Similar to O05768_MYCSM 2e-34
MAB_1364		Probable serine protease HtrA	1361077	1479	yes	forward	Included in cgMLST scheme	Not applicable	Similar to Q73WV5_MYCPA e-160
MAB_1365		Probable Sec-independent protein translocase protein TatB homolog	1362555	411	yes	forward	Included in cgMLST scheme	Not applicable	Similar to Q73WV6_MYCPA 4e-31
MAB_1366c		Putative Mrp homolog protein	1363059	1137	yes	reverse	Included in cgMLST scheme	Not applicable	Similar to Q73WV7_MYCPA e-132
MAB_1367c		hypothetical protein	1364219	1284	yes	reverse	Included in cgMLST scheme	Not applicable	Similar to O86313_MYCTU 4e-76
MAB_1368		hypothetical protein	1365828	951	yes	forward	Included in cgMLST scheme	Not applicable	Similar to Q3RT36_RALME 1e-24
MAB_1369		Probable citrate lyase beta chain	1366802	963	yes	forward	Included in cgMLST scheme	Not applicable	Similar to Q25T88_MYCVN e-127
MAB_1371		hypothetical protein	1368584	522	yes	forward	Included in cgMLST scheme	Not applicable	Similar to Q73WW1_MYCPA 2e-54
MAB_1374		Probable sugar ABC transporter, permease protein SugB	1371625	834	yes	forward	Included in cgMLST scheme	Not applicable	Similar to O50453_MYCTU e-109
MAB_1378c		Probable magnesium and cobalt transport transmembrane protein CorA	1374796	1095	yes	reverse	Included in cgMLST scheme	Not applicable	Similar to Q26Z65_MYCFV e-133
MAB_1384		Probable malate dehydrogenase	1379761	1164	yes	forward	Included in cgMLST scheme	Not applicable	Similar to Q25T82_MYCVN e-161
MAB_1390c		Hypothetical UbiE/COQ5 methyltransferase	1386371	642	yes	reverse	Included in cgMLST scheme	Not applicable	Similar to Q73Y82_MYCPA 5e-53
MAB_1391		Putative transcriptional regulator	1387254	1155	yes	forward	Included in cgMLST scheme	Not applicable	Similar to Q5YWM3_NOCFA 3e-33
MAB_1392c		Conserved hypothetical protein (lipase?)	1388412	1320	yes	reverse	Included in cgMLST scheme	Not applicable	Similar to O06598_MYCTU 7e-74
MAB_1395		Probable multidrug resistance transporter, Bcr/CflA family	1395002	1284	yes	forward	Included in cgMLST scheme	Not applicable	Similar to Q25T76_MYCVN 5e-82
MAB_1396		Probable drug resistance transporter, EmrB/QacA subfamily	1396308	1473	yes	forward	Included in cgMLST scheme	Not applicable	Similar to Q25T75_MYCVN e-146
MAB_1398c		Putative oxidoreductase	1397978	1329	yes	reverse	Included in cgMLST scheme	Not applicable	Similar to Q73TZ0_MYCPA e-155
MAB_1399		Probable peptidase	1399419	1260	yes	forward	Included in cgMLST scheme	Not applicable	Similar to Q37P57_RHOPA e-150
MAB_1401c		hypothetical protein	1401260	3432	yes	reverse	Included in cgMLST scheme	Not applicable	Similar to Q7U0A3_MYCBO 0.0
MAB_1402c		Putative lipoprotein LprE precursor	1404728	573	yes	reverse	Included in cgMLST scheme	Not applicable	Similar to Q26Z76_MYCFV 2e-36
MAB_1403		Probable cold-shock DEAD box protein A homolog (ATP-dependent RNA helicase DEAD homolog)	1405391	1797	yes	forward	Included in cgMLST scheme	Not applicable	Similar to DEAD_MYCTU 0.0
MAB_1404		acyltransferase	1407184	1197	yes	forward	Included in cgMLST scheme	Not applicable	Similar to Q11064_MYCTU e-116
MAB_1405		Hypothetical protein	1408529	300	yes	forward	Included in cgMLST scheme	Not applicable	No similarity found (10-5)
MAB_1406c		Probable cytochrome P450	1408934	1242	yes	reverse	Included in cgMLST scheme	Not applicable	Similar to Q73WZ2_MYCPA e-174
MAB_1407c		Probable oxidoreductase	1410222	1368	yes	reverse	Included in cgMLST scheme	Not applicable	Similar to Q25T65_MYCVN 0.0
MAB_1408c		Putative short-chain dehydrogenase/reductase	1411586	834	yes	reverse	Included in cgMLST scheme	Not applicable	Similar to Q5YXK3_NOCFA 1e-51
MAB_1409c		Putative drug antiporter protein precursor	1412430	1272	yes	reverse	Included in cgMLST scheme	Not applicable	Similar to Q25T62_MYCVN e-117
MAB_1410c		Hypothetical histidine triad (HIT) protein	1413754	420	yes	reverse	Included in cgMLST scheme	Not applicable	Similar to Q73X00_MYCPA 3e-46
MAB_1412		Hypothetical protein	1415488	207	yes	forward	Included in cgMLST scheme	Not applicable	No similarity found (10-5)
MAB_1414c		Probable ABC transporter, ATP-binding protein	1416286	1896	yes	reverse	Included in cgMLST scheme	Not applicable	Similar to Y1272_MYCTU 0.0
MAB_1415c		Probable ABC transporter, ATP-binding protein	1418178	1737	yes	reverse	Included in cgMLST scheme	Not applicable	Similar to Y1273_MYCTU 0.0
MAB_1416		Putative lipoprotein LprB precursor	1419996	588	yes	forward	Included in cgMLST scheme	Not applicable	Similar to Q73X12_MYCPA 4e-45
MAB_1417		Putative lipoprotein LprC precursor	1420580	558	yes	forward	Included in cgMLST scheme	Not applicable	Similar to Q7D8I3_MYCTU 2e-54
MAB_1418		Hypothetical protein	1421170	519	yes	forward	Included in cgMLST scheme	Not applicable	No similarity found (10-5)
MAB_1419c		Putative phosphoglycerate/bisphosphoglycerate mutase	1421699	513	yes	reverse	Included in cgMLST scheme	Not applicable	Similar to Q25T38_MYCVN 3e-39
MAB_1420		hypothetical protein	1422346	1185	yes	forward	Included in cgMLST scheme	Not applicable	Similar to Q50699_MYCTU e-140
MAB_1421		hypothetical protein	1423527	2625	yes	forward	Included in cgMLST scheme	Not applicable	Similar to Q73X17_MYCPA 0.0
MAB_1422c		Putative acyl-CoA dehydrogenase	1426157	1218	yes	reverse	Included in cgMLST scheme	Not applicable	Similar to Q4IV81_AZOVI 1e-72
MAB_1424c		Putative transcriptional regulator, TetR family	1427765	678	yes	reverse	Included in cgMLST scheme	Not applicable	Similar to Q5Z0A3_NOCFA 5e-35
MAB_1426		Putative cytochrome P450	1429000	1560	yes	forward	Included in cgMLST scheme	Not applicable	Similar to Q70AR5_STRPE 4e-52
MAB_1427c		Putative cytochrome P450	1430712	1341	yes	reverse	Included in cgMLST scheme	Not applicable	Similar to Q25ZH4_MYCVN e-163
MAB_1428		hypothetical protein	1432210	567	yes	forward	Included in cgMLST scheme	Not applicable	Similar to Q25RB5_MYCVN 5e-58
MAB_1433		Arginyl-tRNA synthetase (ArgS)	1436822	1653	yes	forward	Included in cgMLST scheme	Not applicable	Similar to SYR_MYCTU 0.0
MAB_1434		Probable diaminopimelate decarboxylase	1438471	1413	yes	forward	Included in cgMLST scheme	Not applicable	Similar to DCDA_MYCTU 0.0
MAB_1435		Probable homoserine dehydrogenase	1439880	1305	yes	forward	Included in cgMLST scheme	Not applicable	Similar to Q25SV0_MYCVN e-171
MAB_1436		Probable threonine synthase (ThrC)	1441181	1068	yes	forward	Included in cgMLST scheme	Not applicable	Similar to Q27AJ2_MYCFV e-156
MAB_1437		Probable homoserine kinase (ThrB)	1442245	921	yes	forward	Included in cgMLST scheme	Not applicable	Similar to Q25SU8_MYCVN 5e-86
MAB_1439c		Hypothetical protein	1445610	492	yes	reverse	Included in cgMLST scheme	Not applicable	No similarity found
MAB_1440c		Hypothetical protein	1446245	231	yes	reverse	Included in cgMLST scheme	Not applicable	No similarity found (10-5)
MAB_1441	rpmE.1	50S ribosomal protein L31	1446917	225	yes	forward	Included in cgMLST scheme	Not applicable	Similar to Q260K4_MYCVN 8e-32
MAB_1442		Probable peptide chain release factor 1 (RF-1)	1447236	1071	yes	forward	Included in cgMLST scheme	Not applicable	Similar to RF1_MYCPA e-127
MAB_1443		Probable modification methylase HemK	1448306	843	yes	forward	Included in cgMLST scheme	Not applicable	Similar to Q27AK1_MYCFV 3e-73
MAB_1444		Conserved hypothetical protein (Sua5/YciO/YRDC/ YwlC family protein?)	1449158	681	yes	forward	Included in cgMLST scheme	Not applicable	Similar to Q260K7_MYCVN 5e-80
MAB_1445		Putative undecaprenyl-phosphate alpha-N-acetylglucosaminyltransferase	1449854	1218	yes	forward	Included in cgMLST scheme	Not applicable	Similar to Q73X51_MYCPA e-156
MAB_1446		hypothetical protein	1451321	447	yes	forward	Included in cgMLST scheme	Not applicable	Similar to Q73X52_MYCPA 1e-19
MAB_1448		ATP synthase C chain AtpE	1452610	252	yes	forward	Included in cgMLST scheme	Not applicable	Similar to Q5TIX5_MYCSM 2e-17
MAB_1449		ATP synthase B chain AtpF	1452867	534	yes	forward	Included in cgMLST scheme	Not applicable	Similar to Q73X55_MYCPA 1e-27
MAB_1450		ATP synthase delta chain AtpH	1453407	1347	yes	forward	Included in cgMLST scheme	Not applicable	Similar to Q27AK8_MYCFV 3e-84
MAB_1451		ATP synthase alpha chain AtpA	1454800	1647	yes	forward	Included in cgMLST scheme	Not applicable	Similar to Q260L5_MYCVN 0.0
MAB_1452		ATP synthase gamma subunit AtpG	1456456	927	yes	forward	Included in cgMLST scheme	Not applicable	Similar to Q260L6_MYCVN e-111
MAB_1453		ATP synthase beta subunit AtpD	1457403	1431	yes	forward	Included in cgMLST scheme	Not applicable	Similar to ATPB_MYCTU 0.0
MAB_1454		ATP synthase epsilon chain AtpE	1458867	366	yes	forward	Included in cgMLST scheme	Not applicable	Similar to ATPE_MYCTU 3e-34
MAB_1455		hypothetical protein	1459286	417	yes	forward	Included in cgMLST scheme	Not applicable	Similar to Y1312_MYCTU 8e-37
MAB_1456c		Conserved hypothetical protein (cobalamin adenosyltransferase?)	1459725	639	yes	reverse	Included in cgMLST scheme	Not applicable	Similar to Q73X62_MYCPA 6e-83
MAB_1457		Probable UDP-N-acetylglucosamine 1-carboxyvinyltransferase MurA	1460412	1239	yes	forward	Included in cgMLST scheme	Not applicable	Similar to MURA_MYCTU 0.0
MAB_1458		hypothetical protein	1467621	870	yes	forward	Included in cgMLST scheme	Not applicable	Similar to Q275M5_MYCFV 4e-57
MAB_1459c		Conserved hypothetical protein (adenylate cyclase?)	1468487	1608	yes	reverse	Included in cgMLST scheme	Not applicable	Similar to Q27AE6_MYCFV e-150
MAB_1460		hypothetical protein	1470131	699	yes	forward	Included in cgMLST scheme	Not applicable	Similar to Q260N7_MYCVN e-107
MAB_1461		hypothetical protein	1470831	306	yes	forward	Included in cgMLST scheme	Not applicable	Similar to Q27AE4_MYCFV 2e-22
MAB_1462c		Conserved hypothetical protein (Glyoxalase/ Bleomycin resistance protein?)	1471143	474	yes	reverse	Included in cgMLST scheme	Not applicable	Similar to Q260P0_MYCVN 7e-57
MAB_1463		Probable acetyl-CoA acetyltransferase FadA	1471679	1188	yes	forward	Included in cgMLST scheme	Not applicable	Similar to Q73X73_MYCPA e-152
MAB_1464		hypothetical protein	1472928	354	yes	forward	Included in cgMLST scheme	Not applicable	Similar to Q260P1_MYCVN 1e-29
MAB_1465		Conserved hypothetical protein thioredoxin-like	1473315	924	yes	forward	Included in cgMLST scheme	Not applicable	Similar to Q73X74_MYCPA 7e-72
MAB_1466c		Possible lipoprotein peptidase LpqM	1474264	1455	yes	reverse	Included in cgMLST scheme	Not applicable	Similar to Q5Z1I3_NOCFA e-105
MAB_1467c		Probable 1,4-alpha-glucan branching enzyme	1475772	2208	yes	reverse	Included in cgMLST scheme	Not applicable	Similar to GLGB_MYCBO 0.0
MAB_1468c		Putative glucanase GlgE	1477976	2073	yes	reverse	Included in cgMLST scheme	Not applicable	Similar to GLGE_MYCSM 0.0
MAB_1469		Probable glycogen phosphorylase GlgP	1480226	2631	yes	forward	Included in cgMLST scheme	Not applicable	Similar to PHSG_MYCTU 0.0
MAB_1470c		Possible lipoprotein peptidase LpqM	1482868	1446	yes	reverse	Included in cgMLST scheme	Not applicable	Similar to Q27AD6_MYCFV e-121
MAB_1472c		Putative nicotinamidase/pyrazinamidase	1486414	555	yes	reverse	Included in cgMLST scheme	Not applicable	Similar to Q5Z0W2_NOCFA 5e-62
MAB_1473c		hypothetical protein	1486994	594	yes	reverse	Included in cgMLST scheme	Not applicable	Similar to Q7D980_MYCTU 2e-23
MAB_1475		Probable ATP-dependent Clp protease adaptor protein ClpS	1489027	303	yes	forward	Included in cgMLST scheme	Not applicable	Similar to Q260P9_MYCVN 2e-36
MAB_1476		hypothetical protein	1489341	588	yes	forward	Included in cgMLST scheme	Not applicable	Similar to Q27AD2_MYCFV 5e-64
MAB_1477		Conserved hypothetical protein (peptidase?)	1489925	993	yes	forward	Included in cgMLST scheme	Not applicable	Similar to Q260Q1_MYCVN 2e-97
MAB_1478		hypothetical protein	1490955	414	yes	forward	Included in cgMLST scheme	Not applicable	Similar to Q260Q2_MYCVN 2e-65
MAB_1479		Possible thiamineS	1491387	273	yes	forward	Included in cgMLST scheme	Not applicable	Similar to Q260Q3_MYCVN 2e-39
MAB_1480		Probable cysteine synthase	1491666	975	yes	forward	Included in cgMLST scheme	Not applicable	Similar to Q27AC8_MYCFV e-147
MAB_1481		hypothetical protein	1492637	678	yes	forward	Included in cgMLST scheme	Not applicable	Similar to Q27AC7_MYCFV 9e-58
MAB_1482		Probable glutamate racemase MurI	1493311	849	yes	forward	Included in cgMLST scheme	Not applicable	Similar to Q73X85_MYCPA e-123
MAB_1483		hypothetical protein	1494213	762	yes	forward	Included in cgMLST scheme	Not applicable	Similar to Y1339_MYCTU e-111
MAB_1484		Probable ribonuclease PH	1495024	777	yes	forward	Included in cgMLST scheme	Not applicable	Similar to Q260Q7_MYCVN e-118
MAB_1485		HAM1 protein homolog (NTPase)	1495814	621	yes	forward	Included in cgMLST scheme	Not applicable	Similar to HAM1_NOCFA 1e-63
MAB_1486c		Putative oxidoreductase	1496517	930	yes	reverse	Included in cgMLST scheme	Not applicable	Similar to Q7X295_9ACTO 8e-87
MAB_1487c		hypothetical protein	1497527	363	yes	reverse	Included in cgMLST scheme	Not applicable	Similar to Y1377_MYCBO 2e-36
MAB_1488c		hypothetical protein	1497886	333	yes	reverse	Included in cgMLST scheme	Not applicable	Similar to Q73X91_MYCPA 2e-18
MAB_1489		Probable acyl-CoA ligase FadD	1498629	1797	yes	forward	Included in cgMLST scheme	Not applicable	Similar to Q73ZF6_MYCPA 0.0
MAB_1490		hypothetical protein	1500575	1461	yes	forward	Included in cgMLST scheme	Not applicable	Similar to Q27DH1_MYCFV e-129
MAB_1492		hypothetical protein	1502768	3348	yes	forward	Included in cgMLST scheme	Not applicable	Similar to Q27DG9_MYCFV 0.0
MAB_1493c		Probable enoyl-CoA hydratase/isomerase	1506112	786	yes	reverse	Included in cgMLST scheme	Not applicable	Similar to Q6AG98_LEIXX 8e-85
MAB_1494		Putative TetR-family transcriptional regulator	1506971	573	yes	forward	Included in cgMLST scheme	Not applicable	Similar to Q73TT3_MYCPA 3e-62
MAB_1496c		Putative FAD-binding monooxygenase	1509768	1428	yes	reverse	Included in cgMLST scheme	Not applicable	Similar to Q82HX7_STRAW e-103
MAB_1497c		Putative regulatory protein, TetR family	1511192	573	yes	reverse	Included in cgMLST scheme	Not applicable	Similar to Q2J9C4_FRASC 1e-14
MAB_1498c		Putative GntR-family transcriptional regulator	1511796	708	yes	reverse	Included in cgMLST scheme	Not applicable	Similar to Q264Z8_MYCVN 1e-86
MAB_1499		Putative FAD dependent oxidoreductase	1512718	1128	yes	forward	Included in cgMLST scheme	Not applicable	Similar to Q264Z6_MYCVN e-138
MAB_1500		Putative haloacid dehalogenase-like hydrolase	1513874	687	yes	forward	Included in cgMLST scheme	Not applicable	Similar to Q264Z5_MYCVN 7e-72
MAB_1501		Probable ABC transporter, periplasmic protein	1514570	1038	yes	forward	Included in cgMLST scheme	Not applicable	Similar to Q5PFQ8_SALPA 7e-72
MAB_1502		Probable ABC transporter, ATP-binding protein	1515609	1209	yes	forward	Included in cgMLST scheme	Not applicable	Similar to Q8Z8W8_SALTI 7e-63
MAB_1503		2-aminoethylphosphonate ABC transporter permease	1516817	894	yes	forward	Included in cgMLST scheme	Not applicable	Similar to P96064_SALTY 2e-61
MAB_1507		hypothetical protein	1519402	684	yes	forward	Included in cgMLST scheme	Not applicable	Similar to Q277H3_MYCFV 5e-06
MAB_1508c		Putative HTH-type transcriptional regulator	1520092	753	yes	reverse	Included in cgMLST scheme	Not applicable	Similar to Q27AU4_MYCFV 9e-52
MAB_1509		hypothetical protein	1521111	1752	yes	forward	Included in cgMLST scheme	Not applicable	Similar to O53417_MYCTU 0.0
MAB_1510		Alpha/beta hydrolase fold precursor	1522934	822	yes	forward	Included in cgMLST scheme	Not applicable	Similar to Q440Z1_SOLUS 8e-21
MAB_1511		hypothetical protein	1523866	717	yes	forward	Included in cgMLST scheme	Not applicable	Similar to Q73XH5_MYCPA 6e-85
MAB_1512		Probable fatty acid synthase Fas	1525598	9279	yes	forward	Included in cgMLST scheme	Not applicable	Similar to Q7TYD8_MYCBO 0.0
MAB_1513		Putative holo-[acyl-carrier-protein] synthase	1534873	408	yes	forward	Included in cgMLST scheme	Not applicable	Similar to ACPS_MYCTU 2e-50
MAB_1514		Putative MutT/NUDIX-family protein	1535313	486	yes	forward	Included in cgMLST scheme	Not applicable	Similar to Q73ST9_MYCPA 2e-63
MAB_1516		hypothetical protein	1536452	237	yes	forward	Included in cgMLST scheme	Not applicable	Similar to O53225_MYCTU 8e-13
MAB_1517c		Probable O-methyltransferase Omt	1536708	831	yes	reverse	Included in cgMLST scheme	Not applicable	Similar to Q73V00_MYCPA e-123
MAB_1518		hypothetical protein	1537592	627	yes	forward	Included in cgMLST scheme	Not applicable	Similar to Q73V01_MYCPA 6e-82
MAB_1519		Hypothetical protein	1538320	384	yes	forward	Included in cgMLST scheme	Not applicable	No similarity found (10-5)
MAB_1520c		Probable membrane protein, MmpL family	1538700	2904	yes	reverse	Included in cgMLST scheme	Not applicable	Similar to Q73RV8_MYCPA 0.0
MAB_1521		Conserved hypothetical protein (putative two-component system sensor protein?)	1541738	1218	yes	forward	Included in cgMLST scheme	Not applicable	Similar to Q73RW0_MYCPA 4e-64
MAB_1523c		hypothetical protein	1543607	489	yes	reverse	Included in cgMLST scheme	Not applicable	Similar to Q25T90_MYCVN 1e-57
MAB_1524c		hypothetical protein	1544092	1290	yes	reverse	Included in cgMLST scheme	Not applicable	Similar to Q26Z60_MYCFV e-172
MAB_1525c		Putative transcriptional regulator, TetR family	1545440	627	yes	reverse	Included in cgMLST scheme	Not applicable	Similar to Q5KWG2_GEOKA 7e-14
MAB_1526		Putative short chain dehydrogenase/reductase	1546155	858	yes	forward	Included in cgMLST scheme	Not applicable	Similar to Q5YXP5_NOCFA 2e-55
MAB_1527		Probable monooxygenase	1547009	1449	yes	forward	Included in cgMLST scheme	Not applicable	Similar to Y892_MYCTU e-120
MAB_1528c		Probable oxidoreductase	1548464	816	yes	reverse	Included in cgMLST scheme	Not applicable	Similar to Q5Z224_NOCFA 2e-97
MAB_1529c		hypothetical protein	1549489	474	yes	reverse	Included in cgMLST scheme	Not applicable	Similar to Y4107_MYCPA 7e-33
MAB_1530		Probable conserved lipoprotein LppS	1550390	1221	yes	forward	Included in cgMLST scheme	Not applicable	Similar to Q73XI7_MYCPA e-152
MAB_1533c		Probable oligoribonuclease	1553213	627	yes	reverse	Included in cgMLST scheme	Not applicable	Similar to ORN_MYCTU 1e-86
MAB_1534		hypothetical protein	1553967	1527	yes	forward	Included in cgMLST scheme	Not applicable	Similar to O06173_MYCTU 0.0
MAB_1535c		hypothetical protein	1555532	951	yes	reverse	Included in cgMLST scheme	Not applicable	Similar to Q47MF5_THEFY 3e-48
MAB_1537c		Putative short chain dehydrogenase/reductase	1557265	804	yes	reverse	Included in cgMLST scheme	Not applicable	Similar to Q274C4_MYCFV e-100
MAB_1539c		hypothetical protein	1559495	744	yes	reverse	Included in cgMLST scheme	Not applicable	Similar to Q261J7_MYCVN 5e-13
MAB_1540		Probable sodium:dicarboxylate symporter	1560374	1368	yes	forward	Included in cgMLST scheme	Not applicable	Similar to Q268N4_MYCVN e-172
MAB_1541		Bacteriophage protein	1561896	939	yes	forward	Included in cgMLST scheme	Not applicable	Similar to Q857X6_9CAUD 2e-12
MAB_1542c		Probable amino acid permease	1562839	1836	yes	reverse	Included in cgMLST scheme	Not applicable	Similar to Q425Z4_DESHA 4e-85
MAB_1543		hypothetical protein	1564832	342	yes	forward	Included in cgMLST scheme	Not applicable	Similar to O06425_MYCTU 9e-20
MAB_1544c		adenylyl-sulfate kinase	1565196	1878	yes	reverse	Included in cgMLST scheme	Not applicable	Similar to Q5YWZ0_NOCFA e-157
MAB_1545c		Probable sulfate adenylate transferase, subunit 2 (CysD)	1567073	918	yes	reverse	Included in cgMLST scheme	Not applicable	Similar to Q47SW0_THEFY e-101
MAB_1546c		Conserved hypothetical protein (sulfotransferase?)	1567987	804	yes	reverse	Included in cgMLST scheme	Not applicable	Similar to P84151_MYCSM e-141
MAB_1547c		Probable sulfatase	1568867	1362	yes	reverse	Included in cgMLST scheme	Not applicable	Similar to Q6MX51_MYCTU e-178
MAB_1549c		Putative RNA binding protein, contains S1 domain	1571594	2364	yes	reverse	Included in cgMLST scheme	Not applicable	Similar to Q269G7_MYCVN 0.0
MAB_1554		Hypothetical cyclic nucleotide-binding protein	1576772	1002	yes	forward	Included in cgMLST scheme	Not applicable	Similar to Q275D4_MYCFV 1e-76
MAB_1557		Copper resistance D precursor	1582645	2010	yes	forward	Included in cgMLST scheme	Not applicable	Similar to Q261M0_MYCVN 0.0
MAB_1559		Probable single-strand DNA binding protein	1586454	483	yes	forward	Included in cgMLST scheme	Not applicable	Similar to Q73XL3_MYCPA 1e-47
MAB_1560		Probable ABC transporter (macrolide-transport) ATP-binding protein	1587053	1674	yes	forward	Included in cgMLST scheme	Not applicable	Similar to O53204_MYCTU 0.0
MAB_1561		Probable NAD-dependent glutamate dehydrogenase	1588780	4845	yes	forward	Included in cgMLST scheme	Not applicable	Similar to Q261M5_MYCVN 0.0
MAB_1562		hypothetical protein	1593632	456	yes	forward	Included in cgMLST scheme	Not applicable	Similar to O53202_MYCTU 3e-54
MAB_1563		hypothetical protein	1594084	648	yes	forward	Included in cgMLST scheme	Not applicable	Similar to O53201_MYCTU 4e-57
MAB_1564c		Putative pirin-like protein	1594795	756	yes	reverse	Included in cgMLST scheme	Not applicable	Similar to Q265F9_MYCVN 2e-66
MAB_1565c		Alpha-amylase family protein	1595582	1590	yes	reverse	Included in cgMLST scheme	Not applicable	Similar to Q5Z081_NOCFA 0.0
MAB_1566c		Hemoglobin-like protein HbO	1597223	411	yes	reverse	Included in cgMLST scheme	Not applicable	Similar to Q274F1_MYCFV 1e-56
MAB_1567		Probable HNH endonuclease precursor	1597889	552	yes	forward	Included in cgMLST scheme	Not applicable	Similar to Q261N1_MYCVN 7e-93
MAB_1569		hypothetical protein	1598659	528	yes	forward	Included in cgMLST scheme	Not applicable	Similar to Q73XM1_MYCPA 2e-46
MAB_1572		hypothetical protein	1602935	618	yes	forward	Included in cgMLST scheme	Not applicable	Similar to O53193_MYCTU 1e-91
MAB_1573c		hypothetical protein	1603549	954	yes	reverse	Included in cgMLST scheme	Not applicable	Similar to Q5Z070_NOCFA 1e-81
MAB_1574		Hypothetical carbohydrate-phosphate isomerase	1604563	480	yes	forward	Included in cgMLST scheme	Not applicable	Similar to Q261P2_MYCVN 2e-74
MAB_1575		Probable formamidopyrimidine-DNA glycolase	1605049	798	yes	forward	Included in cgMLST scheme	Not applicable	Similar to Q274G1_MYCFV 3e-96
MAB_1576		Putative TetR-family transcriptional regulator	1605925	663	yes	forward	Included in cgMLST scheme	Not applicable	Similar to Q9L240_STRCO 7e-20
MAB_1578c		Hypothetical transcriptional regulator, TetR	1607448	639	yes	reverse	Included in cgMLST scheme	Not applicable	Similar to Q3A6T2_PELCD 8e-13
MAB_1579		Antigen 85-B precursor	1608201	996	yes	forward	Included in cgMLST scheme	Not applicable	Similar to Q276W5_MYCFV e-109
MAB_1580		Trigger factor (TF)	1609680	1473	yes	forward	Included in cgMLST scheme	Not applicable	Similar to Q261Q3_MYCVN e-160
MAB_1581		ATP-dependent Clp protease, proteolytic subunit 2	1611336	594	yes	forward	Included in cgMLST scheme	Not applicable	Similar to Q261Q4_MYCVN 1e-90
MAB_1582		ATP-dependent Clp protease, proteolytic subunit 1	1611926	654	yes	forward	Included in cgMLST scheme	Not applicable	Similar to CLPP1_MYCPA 3e-94
MAB_1583		ATP-dependent Clp protease ATP-binding subunit ClpX	1612821	1281	yes	forward	Included in cgMLST scheme	Not applicable	Similar to CLPX_MYCPA 0.0
MAB_1584		hypothetical protein	1614108	624	yes	forward	Included in cgMLST scheme	Not applicable	Similar to Q7TZ38_MYCBO 2e-52
MAB_1585		Putative acetyltransferase	1614752	540	yes	forward	Included in cgMLST scheme	Not applicable	Similar to Q4KEU8_PSEF5 3e-45
MAB_1586c		hypothetical protein	1615339	231	yes	reverse	Included in cgMLST scheme	Not applicable	Similar to Q5Z0A0_NOCFA 4e-13
MAB_1588c		Putative oxidoreductase	1616809	1092	yes	reverse	Included in cgMLST scheme	Not applicable	Similar to Q5Z0A2_NOCFA 1e-94
MAB_1589		Putative transcriptional regulator, TetR family	1618014	654	yes	forward	Included in cgMLST scheme	Not applicable	Similar to Q5Z0A3_NOCFA 5e-23
MAB_1590c		Hypothetical protein	1618664	162	yes	reverse	Included in cgMLST scheme	Not applicable	No similarity found (10-5)
MAB_1593c		Probable formate dehydrogenase, A chain	1620362	2337	yes	reverse	Included in cgMLST scheme	Not applicable	Similar to Y2924_MYCBO 0.0
MAB_1594		Probable ferredoxin oxidoreductase, alpha subunit	1623026	1908	yes	forward	Included in cgMLST scheme	Not applicable	Similar to Q7D742_MYCTU 0.0
MAB_1595		Probable ferredoxin oxidoreductase, beta subunit	1624930	1107	yes	forward	Included in cgMLST scheme	Not applicable	Similar to Q7TYJ6_MYCBO e-164
MAB_1596		Hypothetical protein	1626233	309	yes	forward	Included in cgMLST scheme	Not applicable	No similarity found (10-5)
MAB_1597		hypothetical protein	1627201	333	yes	forward	Included in cgMLST scheme	Not applicable	Similar to Q25RX9_MYCVN 5e-36
MAB_1598		Probable molybdopterin-guanine dinucleotide biosynthesis protein A	1627627	567	yes	forward	Included in cgMLST scheme	Not applicable	Similar to Q25RY0_MYCVN 1e-31
MAB_1599		hypothetical protein	1628295	1161	yes	forward	Included in cgMLST scheme	Not applicable	Similar to Q25TN4_MYCVN e-116
MAB_1600c		hypothetical protein	1629452	696	yes	reverse	Included in cgMLST scheme	Not applicable	Similar to Q415L5_KINRA 5e-19
MAB_1601c		Putative monooxygenase	1630157	1155	yes	reverse	Included in cgMLST scheme	Not applicable	Similar to Q274K2_MYCFV 5e-82
MAB_1604		Probable folylpolyglutamate synthase FolC	1634858	1437	yes	forward	Included in cgMLST scheme	Not applicable	Similar to Q25RW7_MYCVN e-158
MAB_1605		hypothetical protein	1636291	438	yes	forward	Included in cgMLST scheme	Not applicable	Similar to Q25RW6_MYCVN 7e-22
MAB_1606		Probable nucleoside diphosphate kinase (NDK)	1636739	411	yes	forward	Included in cgMLST scheme	Not applicable	Similar to NDK_MYCSM 3e-61
MAB_1610	rplU	50s ribosomal protein L21	1641515	312	yes	forward	Included in cgMLST scheme	Not applicable	Similar to Q73XP3_MYCPA 3e-46
MAB_1611	rpmA	50S ribosomal protein L27	1641840	258	yes	forward	Included in cgMLST scheme	Not applicable	Similar to RL27_MYCLE 3e-36
MAB_1613		Probable glutamate 5-kinase (ProB)	1643599	1107	yes	forward	Included in cgMLST scheme	Not applicable	Similar to Q25RW0_MYCVN e-140
MAB_1614		Hypothetical protein	1644818	642	yes	forward	Included in cgMLST scheme	Not applicable	No similarity found (10-5)
MAB_1615		hypothetical protein	1645680	591	yes	forward	Included in cgMLST scheme	Not applicable	Similar to Q27AG7_MYCFV 3e-16
MAB_1616		Hypothetical protein	1646342	543	yes	forward	Included in cgMLST scheme	Not applicable	No similarity found (10-5)
MAB_1617c		Probable ribokinase RbsK	1646886	825	yes	reverse	Included in cgMLST scheme	Not applicable	Similar to Q73XQ8_MYCPA 3e-60
MAB_1618		Probable gamma-glutamyl phosphate reductase	1647809	1329	yes	forward	Included in cgMLST scheme	Not applicable	Similar to PROA_MYCPA e-151
MAB_1619		hypothetical protein	1649151	906	yes	forward	Included in cgMLST scheme	Not applicable	Similar to Q73XR3_MYCPA e-139
MAB_1620		hypothetical protein	1650088	1422	yes	forward	Included in cgMLST scheme	Not applicable	Similar to Q274M7_MYCFV e-170
MAB_1621		Probable nicotinate-nucleotide adenylyltransferase	1651611	636	yes	forward	Included in cgMLST scheme	Not applicable	Similar to Q25RU3_MYCVN 4e-89
MAB_1622		hypothetical protein	1652243	414	yes	forward	Included in cgMLST scheme	Not applicable	Similar to Q25RU2_MYCVN 2e-38
MAB_1624		hypothetical protein	1653305	744	yes	forward	Included in cgMLST scheme	Not applicable	Similar to Q73XR8_MYCPA e-101
MAB_1625		hypothetical protein	1654052	837	yes	forward	Included in cgMLST scheme	Not applicable	Similar to Q274N8_MYCFV 2e-77
MAB_1628c		hypothetical protein	1657326	1419	yes	reverse	Included in cgMLST scheme	Not applicable	Similar to Q73YP0_MYCPA 2e-97
MAB_1630c		hypothetical protein	1660154	369	yes	reverse	Included in cgMLST scheme	Not applicable	Similar to Q25ZI7_MYCVN 3e-26
MAB_1631c		Hypothetical protein	1660535	159	yes	reverse	Included in cgMLST scheme	Not applicable	No similarity found (10-5)
MAB_1632c		hypothetical protein	1660690	1854	yes	reverse	Included in cgMLST scheme	Not applicable	Similar to Q740R0_MYCPA 0.0
MAB_1633		Putative DNA polymerase III delta subunit	1662697	951	yes	forward	Included in cgMLST scheme	Not applicable	Similar to Q27BT7_MYCFV e-118
MAB_1634c	rpsT	30s ribosomal protein S20	1663745	261	yes	reverse	Included in cgMLST scheme	Not applicable	Similar to Q27BT6_MYCFV 3e-22
MAB_1636		hypothetical protein	1665917	978	yes	forward	Included in cgMLST scheme	Not applicable	Similar to Q27BT4_MYCFV e-147
MAB_1637		Transglutaminase-like	1666894	840	yes	forward	Included in cgMLST scheme	Not applicable	Similar to Q25R29_MYCVN e-126
MAB_1638		Putative TetR-family transcriptional regulator	1667797	648	yes	forward	Included in cgMLST scheme	Not applicable	Similar to Q73V60_MYCPA 7e-12
MAB_1639c		hypothetical protein	1668473	600	yes	reverse	Included in cgMLST scheme	Not applicable	Similar to Q27BS9_MYCFV 5e-67
MAB_1641		Putative oxidoreductase	1671162	999	yes	forward	Included in cgMLST scheme	Not applicable	Similar to Q5KYS9_GEOKA 7e-55
MAB_1642		Hypothetical protein	1672167	183	yes	forward	Included in cgMLST scheme	Not applicable	No similarity found (10-5)
MAB_1643		Putative glycosyl hydrolase	1672389	1971	yes	forward	Included in cgMLST scheme	Not applicable	Similar to Q25VX6_MYCVN 0.0
MAB_1644		hypothetical protein	1674356	801	yes	forward	Included in cgMLST scheme	Not applicable	Similar to Q419S4_KINRA 2e-06
MAB_1648c		hypothetical protein	1677708	1158	yes	reverse	Included in cgMLST scheme	Not applicable	Similar to Q9RVD1_DEIRA 4e-06
MAB_1649c		Hypothetical protein	1678867	414	yes	reverse	Included in cgMLST scheme	Not applicable	No similarity found (10-5)
MAB_1651		hypothetical protein	1680887	261	yes	forward	Included in cgMLST scheme	Not applicable	Similar to Q8VJJ8_MYCTU 8e-11
MAB_1653		Probable sulfate ABC transporter, permease protein CysT	1682588	891	yes	forward	Included in cgMLST scheme	Not applicable	Similar to Q25VX3_MYCVN 4e-99
MAB_1654		Probable sulfate ABC transporter, permease protein CysW	1683475	813	yes	forward	Included in cgMLST scheme	Not applicable	Similar to Q73XU7_MYCPA 5e-99
MAB_1655		Probable sulfate ABC transporter, ATP-binding protein SysA	1684312	1026	yes	forward	Included in cgMLST scheme	Not applicable	Similar to Q25VX1_MYCVN e-132
MAB_1657c		hypothetical protein	1685797	153	yes	reverse	Included in cgMLST scheme	Not applicable	Similar to Q5YXW6_NOCFA 4e-14
MAB_1659c		CysN/CysC bifunctional enzyme	1686716	1293	yes	reverse	Included in cgMLST scheme	Not applicable	Similar to Q5YZY0_NOCFA e-173
MAB_1660c		Sulfate adenylate transferase, subunit 2 (CysD)	1688011	927	yes	reverse	Included in cgMLST scheme	Not applicable	Similar to Q5YZX9_NOCFA e-146
MAB_1661c		Phosphoadenosine phosphosulfate reductase (CysH)	1688934	714	yes	reverse	Included in cgMLST scheme	Not applicable	Similar to Q25VV7_MYCVN 3e-96
MAB_1662c		Probable sulfite reductase [ferredoxin]	1689644	1683	yes	reverse	Included in cgMLST scheme	Not applicable	Similar to SIR_MYCTU 0.0
MAB_1664c		hypothetical protein	1692857	309	yes	reverse	Included in cgMLST scheme	Not applicable	Similar to O05823_MYCTU 3e-35
MAB_1665		Heat-inducible transcription repressor HrcA	1693277	1026	yes	forward	Included in cgMLST scheme	Not applicable	Similar to HRCA_MYCPA 6e-99
MAB_1666		Chaperone protein DnaJ	1694347	1146	yes	forward	Included in cgMLST scheme	Not applicable	Similar to Q27BQ0_MYCFV e-138
MAB_1667		16S rRNA (uracil(1498)-N(3))-methyltransferase	1695493	777	yes	forward	Included in cgMLST scheme	Not applicable	Similar to Q73XZ7_MYCPA 6e-43
MAB_1668		PhoH-like protein	1696381	1026	yes	forward	Included in cgMLST scheme	Not applicable	Similar to PHOL_MYCTU e-151
MAB_1669		hypothetical protein	1697403	513	yes	forward	Included in cgMLST scheme	Not applicable	Similar to Y2367_MYCTU 6e-67
MAB_1670		hypothetical protein	1697950	1308	yes	forward	Included in cgMLST scheme	Not applicable	Similar to Y2366_MYCTU e-159
MAB_1672		GTP-binding protein Era homolog	1699585	915	yes	forward	Included in cgMLST scheme	Not applicable	Similar to Q27BP2_MYCFV e-149
MAB_1676		Probable undecaprenyl pyrophosphate synthetase	1703786	909	yes	forward	Included in cgMLST scheme	Not applicable	Similar to Q73Y17_MYCPA 2e-93
MAB_1677		hypothetical protein	1704694	411	yes	forward	Included in cgMLST scheme	Not applicable	Similar to Q27BN7_MYCFV 2e-25
MAB_1678c		Putative ferric uptake regulator FurB	1705101	459	yes	reverse	Included in cgMLST scheme	Not applicable	Similar to Q25VS0_MYCVN 3e-49
MAB_1679c		Probable ArsR-family transcriptional regulator	1705556	360	yes	reverse	Included in cgMLST scheme	Not applicable	Similar to Q5YZT8_NOCFA 2e-34
MAB_1681		hypothetical protein	1707461	1197	yes	forward	Included in cgMLST scheme	Not applicable	Similar to A0PWV1_MYCUA e-131
MAB_1683		Putative fatty acid desaturase	1709634	1092	yes	forward	Included in cgMLST scheme	Not applicable	Similar to A0PWU9_MYCUA e-124
MAB_1684		Diaminobutyrate--2-oxoglutarate aminotransferase	1710722	1323	yes	forward	Included in cgMLST scheme	Not applicable	Similar to A0PWU8_MYCUA e-148
MAB_1686		Hypothetical protein	1713558	711	yes	forward	Included in cgMLST scheme	Not applicable	No similarity found (10-5)
MAB_1687		hypothetical protein	1714265	507	yes	forward	Included in cgMLST scheme	Not applicable	Similar to O06816_MYCTU 9e-25
MAB_1688		Hypothetical protein	1714768	744	yes	forward	Included in cgMLST scheme	Not applicable	No similarity found (10-5)
MAB_1689		Probable daunorubicin resistance ABC transporter ATP-binding subunit DrrA	1715515	939	yes	forward	Included in cgMLST scheme	Not applicable	Similar to Q3X602_9ACTN 3e-45
MAB_1690		Putative ABC transporter transmembrane protein	1716450	771	yes	forward	Included in cgMLST scheme	Not applicable	Similar to Q82J92_STRAW 1e-09
MAB_1691		Hypothetical protein	1717238	276	yes	forward	Included in cgMLST scheme	Not applicable	No similarity found (10-5)
MAB_1692		Putative polyketide synthase Pks16/acyl-CoA synthetase	1717513	1683	yes	forward	Included in cgMLST scheme	Not applicable	Similar to Q27DB4_MYCFV e-135
MAB_1693		Conserved hypothetical protein (YrbE family?)	1719192	870	yes	forward	Included in cgMLST scheme	Not applicable	Similar to Q266Y5_MYCVN 1e-71
MAB_1694		Putative YrbE family protein	1720100	819	yes	forward	Included in cgMLST scheme	Not applicable	Similar to Q73YV5_MYCPA 9e-97
MAB_1696		Putative Mce family protein	1722425	1068	yes	forward	Included in cgMLST scheme	Not applicable	Similar to Q73YV3_MYCPA e-116
MAB_1697		Putative Mce family protein	1723494	1017	yes	forward	Included in cgMLST scheme	Not applicable	Similar to Q73YV2_MYCPA e-101
MAB_1698		Putative Mce family protein	1724507	1110	yes	forward	Included in cgMLST scheme	Not applicable	Similar to Q73YV1_MYCPA e-117
MAB_1702		Glycyl-TRNA synthetase (GlyS)	1728945	1419	yes	forward	Included in cgMLST scheme	Not applicable	Similar to SYG_MYCTU 0.0
MAB_1703		Probable aminotransferase	1730377	1395	yes	forward	Included in cgMLST scheme	Not applicable	Similar to Q82ER2_STRAW e-163
MAB_1704c		1-aminocyclopropane-1-carboxylate deaminase	1731768	1023	yes	reverse	Included in cgMLST scheme	Not applicable	Similar to Q45DV2_9BURK e-122
MAB_1705c		Putative transcriptional regulator, GntR family	1732838	681	yes	reverse	Included in cgMLST scheme	Not applicable	Similar to Q3X636_9ACTN 3e-28
MAB_1706c		hypothetical protein	1733587	2016	yes	reverse	Included in cgMLST scheme	Not applicable	Similar to P95241_MYCTU e-130
MAB_1707		Deoxyguanosinetriphosphate triphosphohydrolase-like protein	1735662	1287	yes	forward	Included in cgMLST scheme	Not applicable	Similar to DGTL1_MYCTU e-147
MAB_1708		DNA primase DnaG	1736969	1905	yes	forward	Included in cgMLST scheme	Not applicable	Similar to Q73Y28_MYCPA 0.0
MAB_1709c		hypothetical protein	1738881	249	yes	reverse	Included in cgMLST scheme	Not applicable	Similar to Q25VR2_MYCVN 2e-12
MAB_1711c		hypothetical protein	1740565	717	yes	reverse	Included in cgMLST scheme	Not applicable	Similar to O05582_MYCTU 6e-10
MAB_1712		hypothetical protein	1741341	732	yes	forward	Included in cgMLST scheme	Not applicable	Similar to Q27BM5_MYCFV 1e-75
MAB_1713		Hypothetical ABC transporter ATP-binding protein	1742136	2022	yes	forward	Included in cgMLST scheme	Not applicable	Similar to Q73V82_MYCPA 0.0
MAB_1714		Conserved hypothetical protein (cobalt transport protein?)	1744154	816	yes	forward	Included in cgMLST scheme	Not applicable	Similar to Y2325_MYCTU 8e-60
MAB_1715c		Probable sugar ABC transporter, sugar-binding protein	1745062	1263	yes	reverse	Included in cgMLST scheme	Not applicable	Similar to Q73Y65_MYCPA e-131
MAB_1717c		Probable sugar ABC transporter, permease protein	1747126	867	yes	reverse	Included in cgMLST scheme	Not applicable	Similar to Q73Y67_MYCPA e-104
MAB_1719		hypothetical protein	1749612	1377	yes	forward	Included in cgMLST scheme	Not applicable	Similar to Q27BL9_MYCFV e-152
MAB_1720		Putative two-component system response regulator	1751066	684	yes	forward	Included in cgMLST scheme	Not applicable	Similar to Q82J12_STRAW 1e-65
MAB_1721		Putative histidine kinase sensor of two-component system	1751746	1017	yes	forward	Included in cgMLST scheme	Not applicable	Similar to Q412G3_KINRA 5e-85
MAB_1835c		Immunogenic protein MPT64 precursor	1835713	828	yes	reverse	Included in cgMLST scheme	Not applicable	Similar to MP64_MYCTU 3e-52
MAB_1837c		Hypothetical protein	1837304	264	yes	reverse	Included in cgMLST scheme	Not applicable	No similarity found (10-5)
MAB_1839		Diguanylate cyclase/phosphodiesterase	1838611	1092	yes	forward	Included in cgMLST scheme	Not applicable	Similar to Q11CA1_MESSB 1e-15
MAB_1840c		Putative beta-glucanase	1839751	798	yes	reverse	Included in cgMLST scheme	Not applicable	Similar to Q7DA14_MYCTU 2e-89
MAB_1841c		Putative type-b cytochrome (b561)	1840642	540	yes	reverse	Included in cgMLST scheme	Not applicable	Similar to Q73Z79_MYCPA 3e-28
MAB_1842c		Probable catalase	1841181	1035	yes	reverse	Included in cgMLST scheme	Not applicable	Similar to Q73Z78_MYCPA 8e-61
MAB_1843		Probable D-alanyl-D-alanine dipeptidase	1842267	669	yes	forward	Included in cgMLST scheme	Not applicable	Similar to Q25W55_MYCVN 4e-84
MAB_1845c		hypothetical protein	1843736	891	yes	reverse	Included in cgMLST scheme	Not applicable	Similar to Q4NE82_9MICC 1e-40
MAB_1846		Putative ABC transporter ATP-binding protein	1844816	1587	yes	forward	Included in cgMLST scheme	Not applicable	Similar to Q82MH1_STRAW e-115
MAB_1847		Putative metalloprotease	1846497	1035	yes	forward	Included in cgMLST scheme	Not applicable	Similar to Q89VL1_BRAJA 6e-94
MAB_1848		Hypothetical protein	1847542	264	yes	forward	Included in cgMLST scheme	Not applicable	No similarity found (10-5)
MAB_1849		Putative metalloprotease	1847877	1044	yes	forward	Included in cgMLST scheme	Not applicable	Similar to Q89VL1_BRAJA 1e-94
MAB_1850c		Hypothetical protein	1848917	318	yes	reverse	Included in cgMLST scheme	Not applicable	No similarity found (10-5)
MAB_1852c		Hypothetical isochorismatase hydrolase	1850599	636	yes	reverse	Included in cgMLST scheme	Not applicable	Similar to Q73U47_MYCPA 7e-51
MAB_1854c		Glycogen phosphorylase	1851550	2484	yes	reverse	Included in cgMLST scheme	Not applicable	Similar to Q27DI3_MYCFV 0.0
MAB_1855c		Putative zinc-binding alcohol dehydrogenase	1854092	978	yes	reverse	Included in cgMLST scheme	Not applicable	Similar to Q20Z18_RHOPA 4e-54
MAB_1856		Putative transcriptional regulator, MarR family	1855162	513	yes	forward	Included in cgMLST scheme	Not applicable	Similar to Q2E3K5_BACCE 8e-16
MAB_1857c		hypothetical protein	1855671	441	yes	reverse	Included in cgMLST scheme	Not applicable	Similar to Q267R4_MYCVN 3e-38
MAB_1858		Probable ABC transporter antibiotic-transport ATP-binding protein	1856184	867	yes	forward	Included in cgMLST scheme	Not applicable	Similar to Q7TY39_MYCBO e-119
MAB_1859		Probable ABC transporter antibiotic-transport integral membrane protein	1857047	714	yes	forward	Included in cgMLST scheme	Not applicable	Similar to O07189_MYCTU 2e-54
MAB_1860		Probable ABC transporter antibiotic-transport integral membrane protein	1857757	741	yes	forward	Included in cgMLST scheme	Not applicable	Similar to O07188_MYCTU 1e-96
MAB_1861c		Putative transcriptional regulator, TetR family	1858494	585	yes	reverse	Included in cgMLST scheme	Not applicable	Similar to Q73Z92_MYCPA 2e-68
MAB_1863		Probable acyl-CoA dehydrogenase FadE	1859976	1161	yes	forward	Included in cgMLST scheme	Not applicable	Similar to Q73Z90_MYCPA e-170
MAB_1864		Probable lipid-transfer protein Ltp1/thiolase	1861158	1209	yes	forward	Included in cgMLST scheme	Not applicable	Similar to Q25UW4_MYCVN e-161
MAB_1866c		Putative oxygenase	1864114	1374	yes	reverse	Included in cgMLST scheme	Not applicable	Similar to Q5YNF5_NOCFA e-140
MAB_1867		hypothetical protein	1865563	1065	yes	forward	Included in cgMLST scheme	Not applicable	Similar to Q268D0_MYCVN 4e-24
MAB_1868c		hypothetical protein	1866637	1752	yes	reverse	Included in cgMLST scheme	Not applicable	Similar to Q5YWE8_NOCFA e-135
MAB_1870		Putative beta-lactamase	1869512	819	yes	forward	Included in cgMLST scheme	Not applicable	Similar to Q269K2_MYCVN e-89
MAB_1871		hypothetical protein	1870513	534	yes	forward	Included in cgMLST scheme	Not applicable	Similar to Q27BI1_MYCFV 9e-66
MAB_1872c		hypothetical protein	1871052	387	yes	reverse	Included in cgMLST scheme	Not applicable	Similar to Q27CM2_MYCFV 3e-06
MAB_1876c		Probable propionyl-CoA carboxylase beta chain 6	1873956	1422	yes	reverse	Included in cgMLST scheme	Not applicable	Similar to PCC6_MYCTU 0.0
MAB_1877c		3-oxoacyl-[acyl-carrier-protein] synthase 1 KasA	1875396	1254	yes	reverse	Included in cgMLST scheme	Not applicable	Similar to Q27BH4_MYCFV 0.0
MAB_1878c		acyl carrier protein	1876646	309	yes	reverse	Included in cgMLST scheme	Not applicable	Similar to Q269L1_MYCVN 5e-39
MAB_1879c		Putative malonyl CoA-ACP transacylase FabD	1877073	933	yes	reverse	Included in cgMLST scheme	Not applicable	Similar to Q269L2_MYCVN e-109
MAB_1880c		hypothetical protein	1878165	1281	yes	reverse	Included in cgMLST scheme	Not applicable	Similar to Q27BH1_MYCFV e-149
MAB_1885		hypothetical protein	1884124	558	yes	forward	Included in cgMLST scheme	Not applicable	Similar to Q7TYW8_MYCBO 5e-12
MAB_1886		hypothetical protein	1884773	426	yes	forward	Included in cgMLST scheme	Not applicable	Similar to Q73YG4_MYCPA 9e-33
MAB_1887		Probable peroxiredoxin (thioredoxin reductase) AhpE	1885230	462	yes	forward	Included in cgMLST scheme	Not applicable	Similar to Q5YZD5_NOCFA 4e-59
MAB_1888		Conserved hypothetical protein (thioesterase?)	1885922	444	yes	forward	Included in cgMLST scheme	Not applicable	Similar to Q418M4_KINRA e-13
MAB_1890c		hypothetical protein	1887841	345	yes	reverse	Included in cgMLST scheme	Not applicable	Similar to Q27AQ9_MYCFV 3e-19
MAB_1891		hypothetical protein	1888778	741	yes	forward	Included in cgMLST scheme	Not applicable	Similar to Q25ZM8_MYCVN 5e-18
MAB_1892		Hypothetical protein	1889518	1275	yes	forward	Included in cgMLST scheme	Not applicable	No similarity found (10-5)
MAB_1894c		hypothetical protein	1891503	1059	yes	reverse	Included in cgMLST scheme	Not applicable	Similar to Q82P61_STRAW 6e-94
MAB_1897c		Probable high-affinity nickel-transporter NicT	1895065	1011	yes	reverse	Included in cgMLST scheme	Not applicable	Similar to Q5Z3C4_NOCFA e-115
MAB_1898		Probable cobalamin biosynthesis protein CobD	1896234	945	yes	forward	Included in cgMLST scheme	Not applicable	Similar to Q5YZB8_NOCFA 8e-65
MAB_1901c		Conserved hypothetical protein (hydrolase?)	1898459	651	yes	reverse	Included in cgMLST scheme	Not applicable	Similar to Y2232_MYCTU 4e-62
MAB_1902		Putative aminotransferase CobC	1899144	1020	yes	forward	Included in cgMLST scheme	Not applicable	Similar to Q73YH3_MYCPA e-115
MAB_1903		hypothetical protein	1900163	1140	yes	forward	Included in cgMLST scheme	Not applicable	Similar to Q73YH4_MYCPA e-125
MAB_1904		hypothetical protein	1901299	723	yes	forward	Included in cgMLST scheme	Not applicable	Similar to Q25WS3_MYCVN 6e-51
MAB_1905		Putative phosphoglycerate mutase	1902018	1104	yes	forward	Included in cgMLST scheme	Not applicable	Similar to Y2228_MYCTU e-140
MAB_1906		Pyridoxamine 5'-phosphate oxidase-related	1903131	804	yes	forward	Included in cgMLST scheme	Not applicable	Similar to Q271F1_MYCFV 4e-88
MAB_1907		hypothetical protein	1904059	1197	yes	forward	Included in cgMLST scheme	Not applicable	Similar to Q73V65_MYCPA e-117
MAB_1909c		Probable methanol dehydrogenase transcriptional regulatory protein MoxR3	1906894	963	yes	reverse	Included in cgMLST scheme	Not applicable	Similar to O53314_MYCTU e-136
MAB_1912c		hypothetical protein	1909249	381	yes	reverse	Included in cgMLST scheme	Not applicable	Similar to Q9L0J1_STRCO 1e-22
MAB_1917		hypothetical protein	1916099	1374	yes	forward	Included in cgMLST scheme	Not applicable	Similar to Q25WU0_MYCVN e-165
MAB_1918		Conserved hypothetical protein (possible hydrolase)	1917496	1530	yes	forward	Included in cgMLST scheme	Not applicable	Similar to Y2224_MYCTU e-175
MAB_1919		Conserved hypothetical protein (possible hydrolase)	1919061	1542	yes	forward	Included in cgMLST scheme	Not applicable	Similar to Q73YI9_MYCPA e-179
MAB_1920		Probable glutamine synthetase	1920622	1341	yes	forward	Included in cgMLST scheme	Not applicable	Similar to Q25WU3_MYCVN 0.0
MAB_1922		hypothetical protein	1924949	336	yes	forward	Included in cgMLST scheme	Not applicable	Similar to Q73YI4_MYCPA 9e-09
MAB_1923c		hypothetical protein	1925288	369	yes	reverse	Included in cgMLST scheme	Not applicable	Similar to Q9EX60_STRCO 4e-59
MAB_1924		Putative transcriptional regulator, MarR family	1925720	450	yes	forward	Included in cgMLST scheme	Not applicable	Similar to Q9EX59_STRCO 1e-62
MAB_1925		hypothetical protein	1926331	543	yes	forward	Included in cgMLST scheme	Not applicable	Similar to Q265K1_MYCVN 3e-08
MAB_1926		Putative transcriptional regulatory protein PrrA	1926911	711	yes	forward	Included in cgMLST scheme	Not applicable	Similar to Q273Z4_MYCFV 1e-86
MAB_1927		Putative sensor-type histidine kinase PrrB	1927618	1290	yes	forward	Included in cgMLST scheme	Not applicable	Similar to Q265K4_MYCVN 1e-91
MAB_1928c		hypothetical protein	1928917	504	yes	reverse	Included in cgMLST scheme	Not applicable	Similar to Q271H2_MYCFV 4e-47
MAB_1929		hypothetical protein	1929454	960	yes	forward	Included in cgMLST scheme	Not applicable	Similar to Q5YR46_NOCFA 1e-53
MAB_1931c		hypothetical protein	1930854	411	yes	reverse	Included in cgMLST scheme	Not applicable	Similar to Q82B81_STRAW 5e-24
MAB_1932c		Probable chaperone protein HchA (Hsp31)	1931303	879	yes	reverse	Included in cgMLST scheme	Not applicable	Similar to Q2YSB0_STAAB e-111
MAB_1933c		Probable glutamine synthetase, type I (GlnA1)	1932318	1437	yes	reverse	Included in cgMLST scheme	Not applicable	Similar to GLNA1_MYCTU 0.0
MAB_1934		hypothetical protein	1933896	465	yes	forward	Included in cgMLST scheme	Not applicable	Similar to Q27C61_MYCFV 8e-23
MAB_1935		Putative drug resistance transporter	1934392	1395	yes	forward	Included in cgMLST scheme	Not applicable	Similar to Q82M13_STRAW 3e-47
MAB_1937		Putative peptide monooxygenase	1936701	1293	yes	forward	Included in cgMLST scheme	Not applicable	Similar to Q9RK08_STRCO e-108
MAB_1939		Probable cytochrome P450	1938689	1209	yes	forward	Included in cgMLST scheme	Not applicable	Similar to CP144_MYCTU e-103
MAB_1942c		Probable lipoic acid synthetase LipA	1940668	990	yes	reverse	Included in cgMLST scheme	Not applicable	Similar to Q5YZ59_NOCFA e-156
MAB_1943c		Probable lipoyltransferase LipB	1941654	693	yes	reverse	Included in cgMLST scheme	Not applicable	Similar to Q25RS9_MYCVN 7e-85
MAB_1946		hypothetical protein	1945135	231	yes	forward	Included in cgMLST scheme	Not applicable	Similar to Q270V5_MYCFV 8e-18
MAB_1947		hypothetical protein	1945402	342	yes	forward	Included in cgMLST scheme	Not applicable	Similar to Q25RS6_MYCVN 3e-24
MAB_1948c		Probable cytosol aminopeptidase (leucyl aminopeptidase?)	1945755	1509	yes	reverse	Included in cgMLST scheme	Not applicable	Similar to Q25RS2_MYCVN e-177
MAB_1949		Probable aminomethyltransferase/Glycine cleavage system T protein	1947347	1095	yes	forward	Included in cgMLST scheme	Not applicable	Similar to Q27C51_MYCFV e-152
MAB_1950		Probable branched-chain amino acid aminotransferase (IlvE)	1948484	1104	yes	forward	Included in cgMLST scheme	Not applicable	Similar to Q27C50_MYCFV e-161
MAB_1951c		Conserved hypothetical protein (phosphoesterase?)	1949584	1710	yes	reverse	Included in cgMLST scheme	Not applicable	Similar to Q2J9U0_FRASC e-172
MAB_1952c		adenosylcobinamide-GDP ribazoletransferase	1951382	759	yes	reverse	Included in cgMLST scheme	Not applicable	Similar to Q73YK6_MYCPA 2e-47
MAB_1953c		Probable nicotinate-nucleotide--dimethylbenzimidazole phosphoribosyltransferase CobT	1952137	1023	yes	reverse	Included in cgMLST scheme	Not applicable	Similar to Q27C47_MYCFV 5e-98
MAB_1954c		Putative cobinamide kinase/cobinamide phosphate guanylyltransferase CobU	1953156	534	yes	reverse	Included in cgMLST scheme	Not applicable	Similar to Q73YK8_MYCPA 3e-44
MAB_1955c		hypothetical protein	1953696	675	yes	reverse	Included in cgMLST scheme	Not applicable	Similar to Q25RR7_MYCVN 3e-70
MAB_1957		hypothetical protein	1955570	372	yes	forward	Included in cgMLST scheme	Not applicable	Similar to Q27C44_MYCFV 2e-49
MAB_1958c		hypothetical protein	1955956	543	yes	reverse	Included in cgMLST scheme	Not applicable	Similar to Y2203_MYCTU 7e-19
MAB_1959		Probable adenosine kinase CbhK	1956649	972	yes	forward	Included in cgMLST scheme	Not applicable	Similar to Q73YL3_MYCPA e-139
MAB_1960c		Probable asparagine synthetase AsnB	1957617	1941	yes	reverse	Included in cgMLST scheme	Not applicable	Similar to Q73YL4_MYCPA 0.0
MAB_1961		Probable cytochrome c oxidase subunit 2 precursor	1959718	1050	yes	forward	Included in cgMLST scheme	Not applicable	Similar to COX2_MYCTU e-131
MAB_1962		Probable cytochrome c oxidase polypeptide 4	1960783	420	yes	forward	Included in cgMLST scheme	Not applicable	Similar to Q25RR0_MYCVN 4e-42
MAB_1964		hypothetical protein	1962306	723	yes	forward	Included in cgMLST scheme	Not applicable	Similar to Q27C37_MYCFV 5e-13
MAB_1965c		Conserved hypothetical protein (pyridoxamine 5'-phosphate oxidase?)	1963025	438	yes	reverse	Included in cgMLST scheme	Not applicable	Similar to Q82MT2_STRAW 3e-37
MAB_1967c		Probable ubiquinol-cytochrome c reductase iron-sulfur subunit (Rieske iron-sulfur protein)	1965168	1176	yes	reverse	Included in cgMLST scheme	Not applicable	Similar to Q25RQ6_MYCVN e-139
MAB_1969c		Probable cytochrome c oxidase subunit III	1967228	621	yes	reverse	Included in cgMLST scheme	Not applicable	Similar to Q25RQ4_MYCVN 6e-95
MAB_1971c		Probable DNA polymerase III epsilon subunit	1969084	1803	yes	reverse	Included in cgMLST scheme	Not applicable	Similar to Q27C31_MYCFV 0.0
MAB_1973		hypothetical protein	1971767	222	yes	forward	Included in cgMLST scheme	Not applicable	Similar to Q73YM6_MYCPA 6e-13
MAB_1975		hypothetical protein	1973340	1182	yes	forward	Included in cgMLST scheme	Not applicable	Similar to Q5YZ26_NOCFA 3e-31
MAB_1976		Conserved hypothetical protein (glycosyl transferase?)	1974541	1158	yes	forward	Included in cgMLST scheme	Not applicable	Similar to Q73YM9_MYCPA e-140
MAB_1978c		Probable long-chain-fatty-acid--CoA ligase FadD	1976421	1812	yes	reverse	Included in cgMLST scheme	Not applicable	Similar to O53521_MYCTU 0.0
MAB_1979		hypothetical protein	1978314	396	yes	forward	Included in cgMLST scheme	Not applicable	Similar to O53521_MYCTU 2e-39
MAB_1980c		hypothetical protein	1978710	429	yes	reverse	Included in cgMLST scheme	Not applicable	Similar to Y1261_MYCTU 5e-33
MAB_1981		hypothetical protein	1979221	441	yes	forward	Included in cgMLST scheme	Not applicable	Similar to Q27C25_MYCFV 2e-53
MAB_1982		Putative arsenite-transporting ATPase	1979681	1272	yes	forward	Included in cgMLST scheme	Not applicable	Similar to Q25SH4_MYCVN e-139
MAB_1984		Probable 1-acylglycerol-3-phosphate O-acyltransferase	1981658	738	yes	forward	Included in cgMLST scheme	Not applicable	Similar to Q73YN5_MYCPA 3e-97
MAB_1985		Conserved hypothtical membrane protein	1982519	1299	yes	forward	Included in cgMLST scheme	Not applicable	Similar to Q53IC1_STRGR 2e-39
MAB_1986		hypothetical protein	1983827	504	yes	forward	Included in cgMLST scheme	Not applicable	Similar to Q25SH9_MYCVN 2e-65
MAB_1987		3-deoxy-7-phosphoheptulonate synthase	1984350	1389	yes	forward	Included in cgMLST scheme	Not applicable	Similar to Q73YN9_MYCPA 0.0
MAB_1988c		Probable serine/threonine protein kinase	1985748	1305	yes	reverse	Included in cgMLST scheme	Not applicable	Similar to Q25SI1_MYCVN e-135
MAB_1989c		Hypothetical protein	1987092	441	yes	reverse	Included in cgMLST scheme	Not applicable	No similarity found (10-5)
MAB_1990		hypothetical protein	1987615	405	yes	forward	Included in cgMLST scheme	Not applicable	Similar to Q73YP2_MYCPA 4e-38
MAB_1991c		hypothetical protein	1988016	1563	yes	reverse	Included in cgMLST scheme	Not applicable	Similar to Q27C15_MYCFV e-172
MAB_1992c		Probable polyprenyl synthetase	1989583	945	yes	reverse	Included in cgMLST scheme	Not applicable	Similar to Q25SI4_MYCVN 2e-93
MAB_1993		Probable 5,10-methylenetetrahydrofolate reductase	1990757	981	yes	forward	Included in cgMLST scheme	Not applicable	Similar to Q5YZ05_NOCFA 1e-99
MAB_1995c		Conserved hypothetical protein (acetyltransferase?)	1992389	660	yes	reverse	Included in cgMLST scheme	Not applicable	Similar to Q25SI6_MYCVN 9e-66
MAB_1996		hypothetical protein	1993363	405	yes	forward	Included in cgMLST scheme	Not applicable	Similar to Q73YP8_MYCPA 1e-42
MAB_1997		Protein MraZ	1994128	432	yes	forward	Included in cgMLST scheme	Not applicable	Similar to MRAZ_MYCPA 6e-67
MAB_1999		hypothetical protein	1995697	972	yes	forward	Included in cgMLST scheme	Not applicable	Similar to Q25SJ0_MYCVN 8e-58
MAB_2001		UDP-N-acetylmuramyl-tripeptide synthetase MurE	1998725	1548	yes	forward	Included in cgMLST scheme	Not applicable	Similar to QQ25SJ2_MYCVN e-147
MAB_2002		UDP-N-acetylmuramoyl-tripeptide--D-alanyl-D- alanine ligase MurF	2000274	1476	yes	forward	Included in cgMLST scheme	Not applicable	Similar to MURF_MYCTU e-131
MAB_2003		Phospho-N-acetylmuramoyl-pentapeptide- transferaseMurX	2001746	1080	yes	forward	Included in cgMLST scheme	Not applicable	Similar to Q25SJ4_MYCVN e-157
MAB_2004		UDP-N-acetylmuramoylalanine--D-glutamate ligase MurD	2002832	1467	yes	forward	Included in cgMLST scheme	Not applicable	Similar to MURD_MYCPA e-133
MAB_2005		Putative cell division protein FtsW	2004310	1575	yes	forward	Included in cgMLST scheme	Not applicable	Similar to Q25SJ6_MYCVN e-146
MAB_2006		UDP-N-acetylglucosamine--N-acetylmuramyl- (pentapeptide) pyrophosphoryl-undecaprenol N-acetylglucosamine transferase MurG	2005929	1149	yes	forward	Included in cgMLST scheme	Not applicable	Similar to MURG_MYCPA e-122
MAB_2007		UDP-N-acetylmuramate--L-alanine ligase MurC	2007074	1473	yes	forward	Included in cgMLST scheme	Not applicable	Similar to MURC_NOCFA e-177
MAB_2008		Putative cell division protein FtsQ	2008543	933	yes	forward	Included in cgMLST scheme	Not applicable	Similar to FTSQ_MYCTU 5e-59
MAB_2009		Putative cell division protein FtsZ	2009745	1164	yes	forward	Included in cgMLST scheme	Not applicable	Similar to Q73YR1_MYCPA e-137
MAB_2010		hypothetical protein	2010932	708	yes	forward	Included in cgMLST scheme	Not applicable	Similar to Y2149_MYCTU 2e-64
MAB_2011		hypothetical protein	2011639	720	yes	forward	Included in cgMLST scheme	Not applicable	Similar to Q25SK2_MYCVN 1e-70
MAB_2012		hypothetical protein	2012447	642	yes	forward	Included in cgMLST scheme	Not applicable	Similar to Q27BZ6_MYCFV 4e-66
MAB_2013c		hypothetical protein	2013161	747	yes	reverse	Included in cgMLST scheme	Not applicable	Similar to Q25TG0_MYCVN 2e-85
MAB_2014c		Putative transcriptional regulator, ArsR	2013917	345	yes	reverse	Included in cgMLST scheme	Not applicable	Similar to Q3W2C6_9ACTO 2e-34
MAB_2015c		hypothetical protein	2014258	465	yes	reverse	Included in cgMLST scheme	Not applicable	Similar to Q3W2C7_9ACTO 5e-37
MAB_2016		hypothetical protein	2014933	294	yes	forward	Included in cgMLST scheme	Not applicable	Similar to Q25SK4_MYCVN 8e-21
MAB_2017		Hypothetical immunogenic protein antigen 84	2015456	828	yes	forward	Included in cgMLST scheme	Not applicable	Similar to Q25SK5_MYCVN e-102
MAB_2019		Putative VanY-type carboxypeptidase	2016790	615	yes	forward	Included in cgMLST scheme	Not applicable	Similar to Q270G7_MYCFV 2e-38
MAB_2021c		Putative carboxymuconolactone decarboxylase	2018393	564	yes	reverse	Included in cgMLST scheme	Not applicable	Similar to Q3RUA5_RALME 3e-11
MAB_2027		Putative acyl carrier protein	2026394	483	yes	forward	Included in cgMLST scheme	Not applicable	Similar to Q88J72_PSEPK 5e-11
MAB_2030		Probable 3-oxoacyl-(Acyl-carrier-protein) synthase II KasA	2029311	1341	yes	forward	Included in cgMLST scheme	Not applicable	Similar to Q88J69_PSEPK e-100
MAB_2031		Putative beta-ketoacyl synthase	2030674	1257	yes	forward	Included in cgMLST scheme	Not applicable	Similar to Q2XLN3_PSEPU 8e-38
MAB_2032		Probable 3-oxoacyl-[acyl-carrier protein] reductase	2031976	765	yes	forward	Included in cgMLST scheme	Not applicable	Similar to Q331P9_9ACTO 2e-67
MAB_2033		Probable thioesterase	2032837	750	yes	forward	Included in cgMLST scheme	Not applicable	Similar to Q846W2_STRCM 4e-47
MAB_2034		Probable malonyl CoA-acyl carrier protein transacylase	2033647	942	yes	forward	Included in cgMLST scheme	Not applicable	Similar to O69476_MYCLE 5e-49
MAB_2102		Probable peptidase	2103181	1338	yes	forward	Included in cgMLST scheme	Not applicable	Similar to Q27BV3_MYCFV 0.0
MAB_2103		hypothetical protein	2104544	522	yes	forward	Included in cgMLST scheme	Not applicable	Similar to Q73YS0_MYCPA 6e-78
MAB_2104c		Probable dihydroorotate dehydrogenase	2105077	1062	yes	reverse	Included in cgMLST scheme	Not applicable	Similar to PYRD_MYCPA e-130
MAB_2105c		hypothetical protein	2106138	261	yes	reverse	Included in cgMLST scheme	Not applicable	Similar to Q73YS3_MYCPA 2e-09
MAB_2106c		Probable conserved lipoprotein LppL	2106395	1092	yes	reverse	Included in cgMLST scheme	Not applicable	Similar to Q25SN4_MYCVN 2e-79
MAB_2107		hypothetical protein	2107552	315	yes	forward	Included in cgMLST scheme	Not applicable	Similar to Q25SN5_MYCVN 2e-22
MAB_2108		Probable undecaprenyl-diphosphatase (Bacitracin resistance protein)	2107902	852	yes	forward	Included in cgMLST scheme	Not applicable	Similar to Q27BU7_MYCFV e-113
MAB_2109		Putative phosphoglycerate/bisphosphoglycerate mutase	2108750	693	yes	forward	Included in cgMLST scheme	Not applicable	Similar to Q27BU6_MYCFV 6e-79
MAB_2111		Putative phosphatidylinositol 3-and 4-kinase	2110033	819	yes	forward	Included in cgMLST scheme	Not applicable	Similar to Q27BU4_MYCFV 9e-96
MAB_2112		Hypothetical protein	2110915	927	yes	forward	Included in cgMLST scheme	Not applicable	No similarity found (10-5)
MAB_2113		Hypothetical protein	2111934	324	yes	forward	Included in cgMLST scheme	Not applicable	No similarity found (10-5)
MAB_2114c		Luciferase-like	2112261	846	yes	reverse	Included in cgMLST scheme	Not applicable	Similar to Q3W5L2_ACTO 2e-36
MAB_2115		3'(2'),5'-bisphosphate nucleotidase CysQ	2113162	765	yes	forward	Included in cgMLST scheme	Not applicable	Similar to Q27BU3_MYCFV 6e-62
MAB_2116		Cysteinyl-tRNA synthetase (CysS)	2113947	1239	yes	forward	Included in cgMLST scheme	Not applicable	Similar to SYC2_MYCTU 0.0
MAB_2117		Hypothetical short-chain dehydrogenase/reductase	2115195	882	yes	forward	Included in cgMLST scheme	Not applicable	Similar to Q272H9_MYCFV 2e-94
MAB_2118		Hypothetical protein	2116148	375	yes	forward	Included in cgMLST scheme	Not applicable	No similarity found (10-5)
MAB_2119c		Putative polyketide synthase MbtD	2116557	3033	yes	reverse	Included in cgMLST scheme	Not applicable	Similar to Q5Z1T1_NOCFA 0.0
MAB_2120c		Putative polyketide synthase MbtC	2119645	1326	yes	reverse	Included in cgMLST scheme	Not applicable	Similar to Q5Z1T2_NOCFA e-140
MAB_2121c		Putative phenyloxazoline synthase MbtB/ thioesterase	2120967	765	yes	reverse	Included in cgMLST scheme	Not applicable	Similar to Q5Z1T3_NOCFA 1e-74
MAB_2122		Putative peptide synthetase MbtE	2121959	5028	yes	forward	Included in cgMLST scheme	Not applicable	Similar to Q5Z1T0_NOCFA 0.0
MAB_2123		Putative peptide synthetase MbtF	2126983	4530	yes	forward	Included in cgMLST scheme	Not applicable	Similar to Q5Z1S9_NOCFA 0.0
MAB_2125c		hypothetical protein	2135002	1428	yes	reverse	Included in cgMLST scheme	Not applicable	Similar to Q5Z1S5_NOCFA e-163
MAB_2126		Putative L-lactate 2-monooxygenase	2136657	1155	yes	forward	Included in cgMLST scheme	Not applicable	Similar to LA2M_MYCSM 3e-95
MAB_2127c		hypothetical protein	2137893	693	yes	reverse	Included in cgMLST scheme	Not applicable	Similar to Q82JJ2_STRAW 8e-41
MAB_2129		5-methyltetrahydrofolate--homocysteine methyltransferase MetH	2139737	3762	yes	forward	Included in cgMLST scheme	Not applicable	Similar to Q73YU6_MYCPA 0.0
MAB_2130		Putative hydrolase	2143545	684	yes	forward	Included in cgMLST scheme	Not applicable	Similar to Q25SP6_MYCVN 8e-68
MAB_2131		Probable phosphoribosyl-ATP pyrophosphatase	2144263	264	yes	forward	Included in cgMLST scheme	Not applicable	Similar to HIS2_NOCFA 6e-35
MAB_2132		Probable ATP phosphoribosyltransferase	2144528	870	yes	forward	Included in cgMLST scheme	Not applicable	Similar to Q25SP9_MYCVN e-121
MAB_2133		Probable response regulator	2145481	408	yes	forward	Included in cgMLST scheme	Not applicable	Similar to Q3GZY7_9ACTO 1e-38
MAB_2134		NADH-quinone oxidoreductase, A subunit NuoA	2146097	387	yes	forward	Included in cgMLST scheme	Not applicable	Similar to Q5YWC7_NOCFA 3e-40
MAB_2135		NADH-quinone oxidoreductase, B subunit NuoB	2146554	555	yes	forward	Included in cgMLST scheme	Not applicable	Similar to Q27FP1_MYCFV 5e-87
MAB_2138		NADH-quinone oxidoreductase, E subunit NuoE	2149086	744	yes	forward	Included in cgMLST scheme	Not applicable	Similar to Q5YWD1_NOCFA 5e-80
MAB_2141		NADH-quinone oxidoreductase, H subunit NuoH	2153502	1269	yes	forward	Included in cgMLST scheme	Not applicable	Similar to Q27FP7_MYCFV e-139
MAB_2143		NADH-quinone oxidoreductase, J subunit NuoJ	2155296	780	yes	forward	Included in cgMLST scheme	Not applicable	Similar to Q73V06_MYCPA 1e-67
MAB_2146		NADH-quinone oxidoreductase, M subunit NuoM	2158240	1608	yes	forward	Included in cgMLST scheme	Not applicable	Similar to Q5YWD8_NOCFA e-174
MAB_2147		NADH-quinone oxidoreductase, N subunit NuoN	2159844	1617	yes	forward	Included in cgMLST scheme	Not applicable	Similar to Q27FQ3_MYCFV e-145
MAB_2148		Putative linoleoyl-CoA desaturase	2161647	1245	yes	forward	Included in cgMLST scheme	Not applicable	Similar to Q7D5W1_MYCTU e-176
MAB_2149		Hypothetical protein	2163002	654	yes	forward	Included in cgMLST scheme	Not applicable	No similarity found (10-5)
MAB_2150c		Hypothetical protein	2163659	621	yes	reverse	Included in cgMLST scheme	Not applicable	No similarity found (10-5)
MAB_2151c		Putative cytochrome P450	2164379	1401	yes	reverse	Included in cgMLST scheme	Not applicable	Similar to Q70AR5_STRPE 5e-38
MAB_2152		Putative transcriptional regulator, TetR family	2165909	666	yes	forward	Included in cgMLST scheme	Not applicable	Similar to Q9L240_STRCO 2e-24
MAB_2153		hypothetical protein	2166611	651	yes	forward	Included in cgMLST scheme	Not applicable	Similar to Q7D7W1_MYCTU 2e-63
MAB_2154c		hypothetical protein	2167258	810	yes	reverse	Included in cgMLST scheme	Not applicable	Similar to Q25SQ5_MYCVN 4e-79
MAB_2155c		hypothetical protein	2168064	882	yes	reverse	Included in cgMLST scheme	Not applicable	Similar to Q25SQ6_MYCVN e-113
MAB_2157		Probable acyl-[acyl-carrier protein] desaturase	2171181	921	yes	forward	Included in cgMLST scheme	Not applicable	Similar to Q25WV9_MYCVN e-135
MAB_2158c		Probable ATP-dependent RNA helicase	2172115	1317	yes	reverse	Included in cgMLST scheme	Not applicable	Similar to Q73ZX0_MYCPA e-136
MAB_2159		Conserved hypothetical protein (RNA methyltransferase?)	2173761	837	yes	forward	Included in cgMLST scheme	Not applicable	Similar to Q25SQ7_MYCVN e-123
MAB_2160c		Putative lipoprotein LppK precursor	2174606	603	yes	reverse	Included in cgMLST scheme	Not applicable	Similar to Q73YW3_MYCPA 3e-22
MAB_2161c		Hypothetical low molecular weight antigen Mtb12	2175298	528	yes	reverse	Included in cgMLST scheme	Not applicable	Similar to Q73XZ1_MYCPA 1e-19
MAB_2162		Putative AAA-family ATPase	2175989	1809	yes	forward	Included in cgMLST scheme	Not applicable	Similar to Q25SR1_MYCVN 0.0
MAB_2163		Probable RNA polymerase sigma-70 factor, ECF subfamily	2178057	483	yes	forward	Included in cgMLST scheme	Not applicable	Similar to Q7D9D4_MYCTU 4e-49
MAB_2164		hypothetical protein	2178536	750	yes	forward	Included in cgMLST scheme	Not applicable	Similar to Q263F0_MYCVN 2e-22
MAB_2165		Probable acetolactate synthase, large subunit	2179507	1695	yes	forward	Included in cgMLST scheme	Not applicable	Similar to Q73S68_MYCPA e-130
MAB_2168		Putative aminotransferase	2182836	1059	yes	forward	Included in cgMLST scheme	Not applicable	Similar to Q73S65_MYCPA 1e-71
MAB_2169c		Probable O-methyltransferase	2183973	825	yes	reverse	Included in cgMLST scheme	Not applicable	Similar to Q25ZG5_MYCVN 4e-99
MAB_2170		Conserved hypothetical protein (proteasome component?)	2184890	1497	yes	forward	Included in cgMLST scheme	Not applicable	Similar to Q25SR8_MYCVN 0.0
MAB_2171		hypothetical protein	2186477	195	yes	forward	Included in cgMLST scheme	Not applicable	Similar to Q73YW7_MYCPA 8e-06
MAB_2172		Proteasome (beta subunit) PrcB	2186668	879	yes	forward	Included in cgMLST scheme	Not applicable	Similar to Q73YW8_MYCPA 1e-86
MAB_2173		Proteasome (alpha subunit) PrcA	2187543	783	yes	forward	Included in cgMLST scheme	Not applicable	Similar to Q7TZ14_MYCBO 1e-94
MAB_2174		Hypothetical protein	2188457	363	yes	forward	Included in cgMLST scheme	Not applicable	No similarity found (10-5)
MAB_2175		hypothetical protein	2188816	1200	yes	forward	Included in cgMLST scheme	Not applicable	Similar to Q5YZA8_NOCFA 3e-08
MAB_2176		Probable ABC transporter, permease protein	2190141	858	yes	forward	Included in cgMLST scheme	Not applicable	Similar to Q265F0_MYCVN e-103
MAB_2177		Probable ABC transporter, periplasmic	2190995	1029	yes	forward	Included in cgMLST scheme	Not applicable	Similar to Q265F1_MYCVN e-130
MAB_2182c		Hypothetical glycosyl transferase	2195645	1245	yes	reverse	Included in cgMLST scheme	Not applicable	Similar to Q2LYG9_SYNAS 2e-17
MAB_2183		hypothetical protein	2197056	1359	yes	forward	Included in cgMLST scheme	Not applicable	Similar to Y2097_MYCTU 0.0
MAB_2186		hypothetical protein	2200465	957	yes	forward	Included in cgMLST scheme	Not applicable	Similar to Q73YX2_MYCPA e-100
MAB_2187		Sec-independent protein translocase protein TatA/E	2201470	276	yes	forward	Included in cgMLST scheme	Not applicable	Similar to Q272M2_MYCFV 3e-19
MAB_2188		Sec-independent protein translocase protein TatC homolog	2201791	942	yes	forward	Included in cgMLST scheme	Not applicable	Similar to TATC_MYCTU e-105
MAB_2191c		Probable 5'-3' exonuclease	2206369	1014	yes	reverse	Included in cgMLST scheme	Not applicable	Similar to Q73YX8_MYCPA 4e-94
MAB_2192		Probable dipeptidase PepE	2207416	1125	yes	forward	Included in cgMLST scheme	Not applicable	Similar to Q272M7_MYCFV e-150
MAB_2198c		Probable cobalamin biosynthesis protein CobI	2212508	1500	yes	reverse	Included in cgMLST scheme	Not applicable	Similar to Q25ST8_MYCVN 0.0
MAB_2199c		Probable precorrin-8X methylmutase CobH	2214014	627	yes	reverse	Included in cgMLST scheme	Not applicable	Similar to Q25ST9_MYCVN 6e-82
MAB_2200c		Probable cobalamin biosynthesis protein CobG	2214650	1161	yes	reverse	Included in cgMLST scheme	Not applicable	Similar to Q10675_MYCTU 4e-95
MAB_2201		Probable cobalamin biosynthesis protein CobN	2215844	3624	yes	forward	Included in cgMLST scheme	Not applicable	Similar to Q25SU3_MYCVN 0.0
MAB_2202		hypothetical protein	2219477	405	yes	forward	Included in cgMLST scheme	Not applicable	Similar to Q73YZ9_MYCPA 2e-21
MAB_2203		hypothetical protein	2219901	393	yes	forward	Included in cgMLST scheme	Not applicable	Similar to Q5YV15_NOCFA 4e-28
MAB_2204		Conserved hypothetical protein (FxsA cytoplasmic membrane protein?)	2220332	513	yes	forward	Included in cgMLST scheme	Not applicable	Similar to Q272P3_MYCFV 7e-12
MAB_2206		Possible polyprenol-phosphate-mannose synthase 2 (Ppm2)	2222564	1809	yes	forward	Included in cgMLST scheme	Not applicable	Similar to Q9F409_MYCSM e-164
MAB_2207		Possible polyprenol phosphate mannosyl transferase 1 (Ppm1)	2224378	762	yes	forward	Included in cgMLST scheme	Not applicable	Similar to Q9F408_MYCSM e-100
MAB_2208c		hypothetical protein	2225635	336	yes	reverse	Included in cgMLST scheme	Not applicable	Similar to Q272P7_MYCFV 5e-45
MAB_2210c		Putative membrane protein, MmpL family	2227093	3009	yes	reverse	Included in cgMLST scheme	Not applicable	Similar to Q7U1Z1_MYCBO e-144
MAB_2211c		Putative membrane protein, MmpS	2230098	399	yes	reverse	Included in cgMLST scheme	Not applicable	Similar to MMPS4_MYCTU 1e-12
MAB_2214c		Hypothetical protein	2237911	366	yes	reverse	Included in cgMLST scheme	Not applicable	No similarity found (10-5)
MAB_2215		hypothetical protein	2238553	330	yes	forward	Included in cgMLST scheme	Not applicable	Similar to Q73Z06_MYCPA 2e-31
MAB_2218		Sulfonate ABC transporter periplasmic sulfonate-binding protein SsuA	2240529	1062	yes	forward	Included in cgMLST scheme	Not applicable	Similar to Q73YZ6_MYCPA e-105
MAB_2219		Putative alkanesulfonate monooxygenase	2241624	1098	yes	forward	Included in cgMLST scheme	Not applicable	Similar to Q82MU9_STRAW e-122
MAB_2220c		hypothetical protein	2242718	885	yes	reverse	Included in cgMLST scheme	Not applicable	Similar to Q745D9_MYCPA 9e-84
MAB_2221		Putative pyridoxamine 5'-phosphate oxidase-related protein	2243671	435	yes	forward	Included in cgMLST scheme	Not applicable	Similar to Q25WH1_MYCVN 1e-41
MAB_2222c		Probable peptidase	2244102	1764	yes	reverse	Included in cgMLST scheme	Not applicable	Similar to Q3X2C5_9ACTN e-129
MAB_2224c		hypothetical protein	2246568	954	yes	reverse	Included in cgMLST scheme	Not applicable	Similar to Q25V51_MYCVN 9e-51
MAB_2225c		Probable peptidase	2247563	1386	yes	reverse	Included in cgMLST scheme	Not applicable	Similar to O53695_MYCTU e-109
MAB_2226c		hypothetical protein	2248945	1389	yes	reverse	Included in cgMLST scheme	Not applicable	Similar to O86362_MYCTU e-123
MAB_2227c		hypothetical protein	2250399	864	yes	reverse	Included in cgMLST scheme	Not applicable	Similar to O53694_MYCTU 2e-90
MAB_2232c		Putative FtsK/SpoIIIE family protein	2253844	4032	yes	reverse	Included in cgMLST scheme	Not applicable	Similar to Q5Z1L7_NOCFA 0.0
MAB_2233c		hypothetical protein	2257872	1566	yes	reverse	Included in cgMLST scheme	Not applicable	Similar to Q73TD9_MYCPA e-150
MAB_2234c		Conserved hypothetical protein (AAA ATPase?)	2259434	1863	yes	reverse	Included in cgMLST scheme	Not applicable	Similar to Q73TE0_MYCPA 0.0
MAB_2235		Possible siderophore-interacting protein	2261693	714	yes	forward	Included in cgMLST scheme	Not applicable	Similar to Q25T69_MYCVN 6e-90
MAB_2236c		Putative short-chain dehydrogenase/reductase	2262431	312	yes	reverse	Included in cgMLST scheme	Not applicable	Similar to Q3CT97_ALTAT 1e-08
MAB_2237c		Probable FAD-dependent monooxygenase	2262846	1146	yes	reverse	Included in cgMLST scheme	Not applicable	Similar to Q9HWG9_PSEAE 3e-77
MAB_2238		Putative transcription regulator, LysR family	2264063	870	yes	forward	Included in cgMLST scheme	Not applicable	Similar to Q270V1_MYCFV 7e-57
MAB_2239		Putative GntR-family transcriptional regulator	2265136	744	yes	forward	Included in cgMLST scheme	Not applicable	Similar to Q741I5_MYCPA 8e-88
MAB_2240		Putative ferredoxin	2265876	240	yes	forward	Included in cgMLST scheme	Not applicable	Similar to Q5YWZ9_NOCFA 1e-37
MAB_2241		Putative nitrate ABC transporter, periplasmic protein	2266128	1398	yes	forward	Included in cgMLST scheme	Not applicable	Similar to Q5YX00_NOCFA e-159
MAB_2243		Putative nitrate ABC transporter, ATP-binding protein	2268397	747	yes	forward	Included in cgMLST scheme	Not applicable	Similar to Q741I0_MYCPA 2e-96
MAB_2245		Putative anthranilate synthase component I TrpE2/ Salicylate synthase MbtI	2271953	1362	yes	forward	Included in cgMLST scheme	Not applicable	Similar to Q73XV3_MYCPA e-159
MAB_2246		Possible thiol-specific antioxidant related protein/Peroxidoxin BcpB	2273404	948	yes	forward	Included in cgMLST scheme	Not applicable	Similar to Q26PD1_XANP2 4e-47
MAB_2247c		2,3-dihydroxybenzoate-AMP ligase	2274356	1653	yes	reverse	Included in cgMLST scheme	Not applicable	Similar to P71716_MYCTU 0.0
MAB_2249		Probable lysine-N-oxygenase MbtG	2280480	1290	yes	forward	Included in cgMLST scheme	Not applicable	Similar to Q27BQ4_MYCFV e-165
MAB_2251		hypothetical protein	2282024	150	yes	forward	Included in cgMLST scheme	Not applicable	Similar to A2WFG6_9BURK 1e-12
MAB_2252		hypothetical protein	2282201	345	yes	forward	Included in cgMLST scheme	Not applicable	Similar to A0UD05_9BURK 1e-30
MAB_2253		Conserved hypothetical protein (MerR?)	2282550	843	yes	forward	Included in cgMLST scheme	Not applicable	Similar to Q4V2M0_BURMA 4e-87
MAB_2262c		Hypothetical ABC transporter ATP-binding protein	2307233	2589	yes	reverse	Included in cgMLST scheme	Not applicable	Similar to Q73X95_MYCPA 0.0
MAB_2263c		General substrate transporter Major facilitator superfamily	2309889	1392	yes	reverse	Included in cgMLST scheme	Not applicable	Similar to Q5YRL6_NOCFA e-151
MAB_2264c		Probable hydroxylase/dioxygenase	2311280	912	yes	reverse	Included in cgMLST scheme	Not applicable	Similar to Q27EE5_MYCFV e-100
MAB_2265c		Probable L-ectoine synthase	2312188	393	yes	reverse	Included in cgMLST scheme	Not applicable	Similar to Q25SD5_MYCVN 3e-51
MAB_2266c		Probable diaminobutyrate--2-oxoglutarate aminotransferase	2312625	1281	yes	reverse	Included in cgMLST scheme	Not applicable	Similar to Q27EE7_MYCFV e-178
MAB_2267c		Probable acetyltransferase	2313934	462	yes	reverse	Included in cgMLST scheme	Not applicable	Similar to ECTA_STRCO 5e-34
MAB_2268c		hypothetical protein	2314706	1644	yes	reverse	Included in cgMLST scheme	Not applicable	Similar to Q4JWS0_CORJK 5e-48
MAB_2269c		Putative transcriptional regulator, MerR family	2316353	624	yes	reverse	Included in cgMLST scheme	Not applicable	Similar to Q47RZ5_THEFY 2e-08
MAB_2270c		Putative peroxidase	2317056	1209	yes	reverse	Included in cgMLST scheme	Not applicable	Similar to Q27EM1_MYCFV e-119
MAB_2271c		hypothetical protein	2318267	465	yes	reverse	Included in cgMLST scheme	Not applicable	Similar to Q260A7_MYCVN 1e-37
MAB_2272c		Putative transcriptional regulator, GntR	2318738	714	yes	reverse	Included in cgMLST scheme	Not applicable	Similar to Q5YQX6_NOCFA 5e-52
MAB_2273		Putative MFS transporter	2319545	1266	yes	forward	Included in cgMLST scheme	Not applicable	Similar to Q5YQX7_NOCFA e-122
MAB_2293		Putative transcriptional regulator, MarR family	2341033	456	yes	forward	Included in cgMLST scheme	Not applicable	Similar to Q5YYE9_NOCFA 1e-30
MAB_2294c		Probable monooxygenase	2341485	1482	yes	reverse	Included in cgMLST scheme	Not applicable	Similar to Q27FQ8_MYCFV e-148
MAB_2295c		hypothetical protein	2343012	1209	yes	reverse	Included in cgMLST scheme	Not applicable	Similar to Q25XX1_MYCVN e-101
MAB_2296	rpsA	30S ribosomal protein S1	2344385	1446	yes	forward	Included in cgMLST scheme	Not applicable	Similar to RS1_MYCTU 0.0
MAB_2298		Dephospho-CoA kinase	2346496	1188	yes	forward	Included in cgMLST scheme	Not applicable	Similar to COAE_MYCPA e-123
MAB_2299c		Possible transcriptional regulatory protein	2347694	666	yes	reverse	Included in cgMLST scheme	Not applicable	Similar to Q73SX8_MYCPA 2e-86
MAB_2302		Probable conserved membrane protein, MmpS	2352921	390	yes	forward	Included in cgMLST scheme	Not applicable	Similar to Q7TZX0_MYCBO 9e-23
MAB_2303		Putative membrane protein, MmpL	2353307	2994	yes	forward	Included in cgMLST scheme	Not applicable	Similar to MMPL4_MYCTU 0.0
MAB_2304c		hypothetical protein	2356448	477	yes	reverse	Included in cgMLST scheme	Not applicable	Similar to Q277G7_MYCFV 3e-37
MAB_2305c		hypothetical protein	2356987	411	yes	reverse	Included in cgMLST scheme	Not applicable	Similar to Q25XW6_MYCVN 2e-12
MAB_2306c		Putative oxidoreductase	2357440	999	yes	reverse	Included in cgMLST scheme	Not applicable	Similar to Q6AB85_PROAC 9e-71
MAB_2308		UvrABC system protein B (UvrB protein) excinuclease	2359023	2160	yes	forward	Included in cgMLST scheme	Not applicable	Similar to Q25XW4_MYCVN 0.0
MAB_2310		Possible drug efflux membrane protein	2361710	1437	yes	forward	Included in cgMLST scheme	Not applicable	Similar to Q25XW3_MYCVN 6e-91
MAB_2311		Probable peptidase	2363160	1452	yes	forward	Included in cgMLST scheme	Not applicable	Similar to Q9A3G5_CAUCR e-132
MAB_2312		hypothetical protein	2364773	441	yes	forward	Included in cgMLST scheme	Not applicable	Similar to Q25XV6_MYCVN 1e-42
MAB_2313		Hypothetical protein	2365356	618	yes	forward	Included in cgMLST scheme	Not applicable	No similarity found (10-5)
MAB_2314c		Beta-lactamase-like	2366012	678	yes	reverse	Included in cgMLST scheme	Not applicable	Similar to O06154_MYCTU 1e-80
MAB_2315		UvrABC system protein A (UvrA protein) excinuclease	2366841	2955	yes	forward	Included in cgMLST scheme	Not applicable	Similar to Q740K9_MYCPA 0.0
MAB_2316		Probable acid-CoA ligase	2369797	1491	yes	forward	Included in cgMLST scheme	Not applicable	Similar to Q265R2_MYCVN e-106
MAB_2317c		hypothetical protein	2371284	219	yes	reverse	Included in cgMLST scheme	Not applicable	Similar to Q25XU6_MYCVN 2e-18
MAB_2318c		Conserved hypothetical protein (esterase?)	2371529	1377	yes	reverse	Included in cgMLST scheme	Not applicable	Similar to Q25XU5_MYCVN e-138
MAB_2320c		hypothetical protein	2376388	375	yes	reverse	Included in cgMLST scheme	Not applicable	Similar to Q5YYI3_NOCFA 3e-42
MAB_2321		Translation initiation factor IF-3 (InfC)	2377113	531	yes	forward	Included in cgMLST scheme	Not applicable	Similar to Q270S8_MYCFV 3e-60
MAB_2322	rpmI	50S ribosomal protein L35	2377675	195	yes	forward	Included in cgMLST scheme	Not applicable	Similar to Q25XU1_MYCVN 4e-26
MAB_2323	rplT	50S ribosomal protein L20	2377932	390	yes	forward	Included in cgMLST scheme	Not applicable	Similar to Q25XU0_MYCVN 8e-56
MAB_2324		Possible tRNA/rRNA methyltransferase	2378366	753	yes	forward	Included in cgMLST scheme	Not applicable	Similar to Q270S5_MYCFV 5e-79
MAB_2330		Hypothetical purine cyclase-related protein	2383179	1011	yes	forward	Included in cgMLST scheme	Not applicable	Similar to Q5UFR3_MYCSM 6e-83
MAB_2331		hypothetical protein	2384208	771	yes	forward	Included in cgMLST scheme	Not applicable	Similar to P94983_MYCTU 3e-49
MAB_2333c		Putative 3-methyladenine DNA glycosylase AlkA	2385435	1482	yes	reverse	Included in cgMLST scheme	Not applicable	Similar to Q5YQ99_NOCFA e-135
MAB_2334		Phenylalanyl-tRNA synthetase alpha chain PheS	2387218	1056	yes	forward	Included in cgMLST scheme	Not applicable	Similar to Q25XT0_MYCVN e-144
MAB_2336		N-acetyl-gamma-glutamyl-phosphate reductase ArgC	2391021	1044	yes	forward	Included in cgMLST scheme	Not applicable	Similar to ARGC_MYCPA e-130
MAB_2338		acetylglutamate kinase	2393272	882	yes	forward	Included in cgMLST scheme	Not applicable	Similar to ARGB_MYCTU e-113
MAB_2339		Acetylornithine aminotransferase ArgD	2394150	1203	yes	forward	Included in cgMLST scheme	Not applicable	Similar to Q270R3_MYCFV e-142
MAB_2340		Ornithine carbamoyltransferase ArgF	2395349	942	yes	forward	Included in cgMLST scheme	Not applicable	Similar to Q270R2_MYCFV e-138
MAB_2341		Arginine repressor ArgR	2396287	489	yes	forward	Included in cgMLST scheme	Not applicable	Similar to ARGR_NOCFA 5e-65
MAB_2342		Argininosuccinate synthase ArgG	2396798	1215	yes	forward	Included in cgMLST scheme	Not applicable	Similar to ASSY_MYCTU 0.0
MAB_2348		Possible long-chain acyl-CoA synthase	2402909	2970	yes	forward	Included in cgMLST scheme	Not applicable	Similar to Q25XR4_MYCVN 0.0
MAB_2349		hypothetical protein	2405976	480	yes	forward	Included in cgMLST scheme	Not applicable	Similar to Q270Q2_MYCFV 7e-10
MAB_2351c		Putative transcriptional regulator, TetR family	2406657	606	yes	reverse	Included in cgMLST scheme	Not applicable	Similar to Q7TZS7_MYCBO 6e-60
MAB_2353		Probable ADP-ribosylglycohydrolase	2407934	1050	yes	forward	Included in cgMLST scheme	Not applicable	Similar to Q82M01_STRAW 7e-56
MAB_2354		Tyrosyl-tRNA synthetase (TyrS)	2409008	1314	yes	forward	Included in cgMLST scheme	Not applicable	Similar to SYY_MYCTU e-178
MAB_2355c		Putative ABC transporter ATP-binding protein	2410334	1659	yes	reverse	Included in cgMLST scheme	Not applicable	Similar to Q4NJZ2_9MICC 0.0
MAB_2357		HAD-superfamily hydrolase	2412978	1005	yes	forward	Included in cgMLST scheme	Not applicable	Similar to Q25UF2_MYCVN 4e-88
MAB_2358		hypothetical protein	2414032	210	yes	forward	Included in cgMLST scheme	Not applicable	Similar to O33195_MYCTU 1e-06
MAB_2359		16S/23S rRNA (cytidine-2'-O)-methyltransferase	2414244	807	yes	forward	Included in cgMLST scheme	Not applicable	Similar to Q9L3Q7_MYCUL 7e-85
MAB_2360		Probable inorganic polyphosphate/ATP-NAD kinase	2415047	921	yes	forward	Included in cgMLST scheme	Not applicable	Similar to PPNK_MYCPA e-123
MAB_2361		DNA repair protein RecN	2415970	1761	yes	forward	Included in cgMLST scheme	Not applicable	Similar to Q27AM1_MYCFV 0.0
MAB_2362		hypothetical protein	2417859	1197	yes	forward	Included in cgMLST scheme	Not applicable	Similar to Q27AM4_MYCFV e-141
MAB_2363		hypothetical protein	2419063	933	yes	forward	Included in cgMLST scheme	Not applicable	Similar to Q25UE4_MYCVN 4e-90
MAB_2364		CTP synthase PyrG	2420099	1725	yes	forward	Included in cgMLST scheme	Not applicable	Similar to Q740E5_MYCPA 0.0
MAB_2366		Tyrosine recombinase XerD	2422457	948	yes	forward	Included in cgMLST scheme	Not applicable	Similar to Q25UE1_MYCVN e-125
MAB_2367		hypothetical protein	2423545	882	yes	forward	Included in cgMLST scheme	Not applicable	Similar to Q25UD9_MYCVN e-129
MAB_2368		hypothetical protein	2424423	882	yes	forward	Included in cgMLST scheme	Not applicable	Similar to Q740E0_MYCPA 1e-99
MAB_2370		Probablel RNA pseudouridine synthase	2426016	792	yes	forward	Included in cgMLST scheme	Not applicable	Similar to Q25UD6_MYCVN 7e-95
MAB_2371		Probable cytidylate kinase (Cmk)	2426816	672	yes	forward	Included in cgMLST scheme	Not applicable	Similar to Q27AN4_MYCFV 4e-69
MAB_2372		Probable GTP-binding protein EngA	2427484	1401	yes	forward	Included in cgMLST scheme	Not applicable	Similar to Q25UD4_MYCVN 0.0
MAB_2373		Putative mannose-specific lectin precursor	2429086	567	yes	forward	Included in cgMLST scheme	Not applicable	Similar to Q5YPQ5_NOCFA 1e-44
MAB_2384		hypothetical protein	2441416	576	yes	forward	Included in cgMLST scheme	Not applicable	Similar to Q73ZV7_MYCPA 2e-43
MAB_2386		Putative transcriptional regulator, ArsR family	2442803	366	yes	forward	Included in cgMLST scheme	Not applicable	Similar to Q3VEZ4_9SPHN 5e-36
MAB_2387		hypothetical protein	2443165	648	yes	forward	Included in cgMLST scheme	Not applicable	Similar to Q89N39_BRAJA 1e-39
MAB_2388		Conserved hypothetical protein (lactoylglutathione lyase and related lyases?)	2443849	516	yes	forward	Included in cgMLST scheme	Not applicable	Similar to Q277E1_MYCFV 1e-45
MAB_2389		Possible fumarate reductase/succinate dehydrogenase	2444361	1464	yes	forward	Included in cgMLST scheme	Not applicable	Similar to Q25XC0_MYCVN 0.0
MAB_2390		Hypothetical protein	2445947	396	yes	forward	Included in cgMLST scheme	Not applicable	No similarity found (10-5)
MAB_2391		hypothetical protein	2446475	1377	yes	forward	Included in cgMLST scheme	Not applicable	Similar to Q73SF5_MYCPA e-118
MAB_2392		Putative transcriptional regulator, TetR	2447848	717	yes	forward	Included in cgMLST scheme	Not applicable	Similar to Q5Z1B9_NOCFA 8e-40
MAB_2394		hypothetical protein	2450337	477	yes	forward	Included in cgMLST scheme	Not applicable	Similar to Q5YY01_NOCFA 9e-15
MAB_2395		Probable acyl-CoA dehydrogenase FadE	2450861	1287	yes	forward	Included in cgMLST scheme	Not applicable	Similar to Q25XT7_MYCVN e-174
MAB_2397		accessory Sec system translocase SecA2	2453068	2319	yes	forward	Included in cgMLST scheme	Not applicable	Similar to Q73ZR7_MYCPA 0.0
MAB_2398		Putative phosphatidylglycerophosphate synthase PgsA2	2455443	597	yes	forward	Included in cgMLST scheme	Not applicable	Similar to Q73ZR6_MYCPA 4e-66
MAB_2399		hypothetical protein	2456041	969	yes	forward	Included in cgMLST scheme	Not applicable	Similar to Y1823_MYCTU 4e-78
MAB_2401		hypothetical protein	2457341	822	yes	forward	Included in cgMLST scheme	Not applicable	Similar to Q277D3_MYCFV 1e-75
MAB_2402		Glycine cleavage system H protein (GcvH)	2458218	396	yes	forward	Included in cgMLST scheme	Not applicable	Similar to Q277D2_MYCFV 3e-45
MAB_2403		hypothetical protein	2458873	474	yes	forward	Included in cgMLST scheme	Not applicable	Similar to Y1827_MYCTU 3e-67
MAB_2404		hypothetical protein	2459343	744	yes	forward	Included in cgMLST scheme	Not applicable	Similar to O32918_MYCLE 6e-90
MAB_2405		hypothetical protein	2460150	486	yes	forward	Included in cgMLST scheme	Not applicable	Similar to O32917_MYCLE 2e-76
MAB_2406		Putative HTH-type transcriptional regulator	2460893	624	yes	forward	Included in cgMLST scheme	Not applicable	Similar to Y1830_MYCTU 2e-94
MAB_2407		Glycine dehydrogenase [decarboxylating]	2461601	3099	yes	forward	Included in cgMLST scheme	Not applicable	Similar to Q277C7_MYCFV 0.0
MAB_2408c		hypothetical protein	2464780	1836	yes	reverse	Included in cgMLST scheme	Not applicable	Similar to Y1836_MYCTU e-138
MAB_2409c		Malate synthase G GlcB	2466804	2208	yes	reverse	Included in cgMLST scheme	Not applicable	Similar to Q73ZQ2_MYCPA 0.0
MAB_2411c		hypothetical protein	2470160	1362	yes	reverse	Included in cgMLST scheme	Not applicable	Similar to Q25XJ1_MYCVN e-149
MAB_2412c		Probable IMP dehydrogenase family protein	2471628	1437	yes	reverse	Included in cgMLST scheme	Not applicable	Similar to Q276Y9_MYCFV 0.0
MAB_2413c		6-phosphogluconate dehydrogenase	2473090	1455	yes	reverse	Included in cgMLST scheme	Not applicable	Similar to Q8VJV7_MYCTU 0.0
MAB_2415c		Conserved hypothetical protein (penicillinase repressor?)	2475669	399	yes	reverse	Included in cgMLST scheme	Not applicable	Similar to Q276Y6_MYCFV 4e-48
MAB_2416c		Hypothetical protein	2476106	162	yes	reverse	Included in cgMLST scheme	Not applicable	No similarity found (10-5)
MAB_2417		hypothetical protein	2476322	759	yes	forward	Included in cgMLST scheme	Not applicable	Similar to Q25XJ9_MYCVN 1e-65
MAB_2418		Putative phenylacetic acid degradation-related protein	2477258	411	yes	forward	Included in cgMLST scheme	Not applicable	Similar to Q276Y4_MYCFV 4e-36
MAB_2419c		Hypothetical protein	2477799	810	yes	reverse	Included in cgMLST scheme	Not applicable	No similarity found (10-5)
MAB_2420c		hypothetical protein	2478605	756	yes	reverse	Included in cgMLST scheme	Not applicable	Similar to O69673_MYCTU 7e-07
MAB_2421c		hypothetical protein	2479469	756	yes	reverse	Included in cgMLST scheme	Not applicable	Similar to Q26ZY1_MYCFV 7e-07
MAB_2422c		Hypothetical protein	2480221	756	yes	reverse	Included in cgMLST scheme	Not applicable	No similarity found (10-5)
MAB_2423		Urease, gamma subunit (UreA)	2481125	303	yes	forward	Included in cgMLST scheme	Not applicable	Similar to Q276Y3_MYCFV 4e-37
MAB_2424		Urease, beta subunit (UreB)	2481424	333	yes	forward	Included in cgMLST scheme	Not applicable	Similar to Q25XK2_MYCVN 1e-39
MAB_2425		Urease, alpha subunit (UreC)	2481753	1734	yes	forward	Included in cgMLST scheme	Not applicable	Similar to Q276Y1_MYCFV 0.0
MAB_2426		Urease accessory protein (UreF)	2483486	645	yes	forward	Included in cgMLST scheme	Not applicable	Similar to Q25XK4_MYCVN 8e-45
MAB_2427		Urease accessory protein (UreG)	2484152	693	yes	forward	Included in cgMLST scheme	Not applicable	Similar to Q5YWQ4_NOCFA e-107
MAB_2429c		Probable NADH dehydrogenase (NDH)	2485492	1455	yes	reverse	Included in cgMLST scheme	Not applicable	Similar to O52473_MYCSM 0.0
MAB_2430c		hypothetical protein	2487070	597	yes	reverse	Included in cgMLST scheme	Not applicable	Similar to Q5YPA8_NOCFA 2e-34
MAB_2431c		Possible luciferase-like oxidoreductase	2487718	984	yes	reverse	Included in cgMLST scheme	Not applicable	Similar to Q73ZN8_MYCPA e-107
MAB_2432c		Putative short chain dehydrogenase/reductase	2488796	684	yes	reverse	Included in cgMLST scheme	Not applicable	Similar to P95158_MYCTU 2e-52
MAB_2433		Molybdenum ABC transporter ModA, periplasmic	2489681	822	yes	forward	Included in cgMLST scheme	Not applicable	Similar to Q276N1_MYCFV 3e-60
MAB_2435		Molybdenum ABC transporter ModC, ATP-binding protein	2491292	1062	yes	forward	Included in cgMLST scheme	Not applicable	Similar to Q73ZN3_MYCPA 2e-79
MAB_2437c		Hypothetical protein	2493680	276	yes	reverse	Included in cgMLST scheme	Not applicable	No similarity found (10-5)
MAB_2438		Probable oxidoreductase	2494237	3774	yes	forward	Included in cgMLST scheme	Not applicable	Similar to Q27BX4_MYCFV 0.0
MAB_2439		Putative protein CrcB homolog 1	2498112	471	yes	forward	Included in cgMLST scheme	Not applicable	Similar to Q40VK0_KINRA 5e-15
MAB_2440		Putative protein CrcB homolog 2	2498579	372	yes	forward	Included in cgMLST scheme	Not applicable	Similar to CRCB2_MYCTU 2e-16
MAB_2441		Hypothetical protein	2498961	444	yes	forward	Included in cgMLST scheme	Not applicable	No similarity found (10-5)
MAB_2442c		hypothetical protein	2499436	417	yes	reverse	Included in cgMLST scheme	Not applicable	Similar to Q9RRK8_DEIRA 1e-11
MAB_2443		Competence-damaged protein CinA-like	2499884	1263	yes	forward	Included in cgMLST scheme	Not applicable	Similar to CINA_MYCTU e-120
MAB_2444c		Conserved hypothetical protein (metal-dependent phosphohydrolase?)	2501149	804	yes	reverse	Included in cgMLST scheme	Not applicable	Similar to Q9RJG7_STRCO 8e-18
MAB_2446c		Putative pirin-like protein	2502946	981	yes	reverse	Included in cgMLST scheme	Not applicable	Similar to Q265D5_MYCVN e-153
MAB_2447c		Putative transcriptional regulator, TetR family	2503994	597	yes	reverse	Included in cgMLST scheme	Not applicable	Similar to Q26Z48_MYCFV 4e-32
MAB_2448		Hypothetical protein	2504699	381	yes	forward	Included in cgMLST scheme	Not applicable	No similarity found (10-5)
MAB_2449		hypothetical protein	2505179	873	yes	forward	Included in cgMLST scheme	Not applicable	Similar to Y940_MYCTU e-123
MAB_2451c		Conserved hypothetical protein (esterase?)	2507102	1428	yes	reverse	Included in cgMLST scheme	Not applicable	Similar to P94973_MYCTU e-130
MAB_2452		hypothetical protein	2508569	546	yes	forward	Included in cgMLST scheme	Not applicable	Similar to Q73TJ8_MYCPA 5e-47
MAB_2453c		hypothetical protein	2509119	564	yes	reverse	Included in cgMLST scheme	Not applicable	Similar to Q743L9_MYCPA 1e-43
MAB_2454c		hypothetical protein	2509726	780	yes	reverse	Included in cgMLST scheme	Not applicable	Similar to Q27CL3_MYCFV 7e-66
MAB_2455c		Conserved hypothetical protein (HAD-superfamily hydrolase?)	2510515	774	yes	reverse	Included in cgMLST scheme	Not applicable	Similar to Q26Z01_MYCFV 8e-83
MAB_2456		hypothetical protein	2511346	1500	yes	forward	Included in cgMLST scheme	Not applicable	Similar to Q2JH05_FRASC 2e-76
MAB_2457c		hypothetical protein	2512942	453	yes	reverse	Included in cgMLST scheme	Not applicable	Similar to Q26Z53_MYCFV 7e-17
MAB_2458c		Putative transcriptional regulator, TetR family	2513423	588	yes	reverse	Included in cgMLST scheme	Not applicable	Similar to Q5YXW7_NOCFA 7e-58
MAB_2459		hypothetical protein	2514114	531	yes	forward	Included in cgMLST scheme	Not applicable	Similar to Q5YXW9_NOCFA 4e-55
MAB_2460		hypothetical protein	2514653	1038	yes	forward	Included in cgMLST scheme	Not applicable	Similar to Q5YXX0_NOCFA 1e-72
MAB_2461		Putative sulfate ABC transporter, ATP-binding protein	2515747	648	yes	forward	Included in cgMLST scheme	Not applicable	Similar to Q5YXX1_NOCFA 1e-60
MAB_2462		Putative sulfonate ABC transporter, periplasmic protein	2516391	1170	yes	forward	Included in cgMLST scheme	Not applicable	Similar to Q5YXX2_NOCFA e-135
MAB_2464		Hypothetical protein	2518423	252	yes	forward	Included in cgMLST scheme	Not applicable	No similarity found (10-5)
MAB_2465c		Putative enoyl-coa hydratase/isomerase family	2518682	651	yes	reverse	Included in cgMLST scheme	Not applicable	Similar to Q5YVK1_NOCFA 2e-59
MAB_2466c		Putative transcriptional regulator, TetR	2519359	630	yes	reverse	Included in cgMLST scheme	Not applicable	Similar to Q5YVK0_NOCFA 5e-37
MAB_2468		Putative guanyl-specific ribonuclease Sa	2521741	402	yes	forward	Included in cgMLST scheme	Not applicable	Similar to Q5P281_AZOSE 4e-26
MAB_2469		hypothetical protein	2522139	303	yes	forward	Included in cgMLST scheme	Not applicable	Similar to Q99QK6_STRCO 6e-13
MAB_2470c		Catalase/peroxidase (KatG)	2522493	2217	yes	reverse	Included in cgMLST scheme	Not applicable	Similar to Q4TUW8_MYCTU 0.0
MAB_2471c		Ferric uptake regulation protein FurA	2524746	459	yes	reverse	Included in cgMLST scheme	Not applicable	Similar to FUR_MYCTU 2e-62
MAB_2472c		Putative transcriptional regulator, MarR family	2525353	408	yes	reverse	Included in cgMLST scheme	Not applicable	Similar to Y2887_MYCTU 5e-17
MAB_2473c		hypothetical protein	2525931	666	yes	reverse	Included in cgMLST scheme	Not applicable	Similar to Q73S80_MYCPA 4e-83
MAB_2474		hypothetical protein	2526842	555	yes	forward	Included in cgMLST scheme	Not applicable	Similar to Q25RA9_MYCVN 4e-38
MAB_2475c		Conserved hypothetical protein (Activator of Hsp90 ATPase 1-like?)	2527425	447	yes	reverse	Included in cgMLST scheme	Not applicable	Similar to Q0BX13_HYPNA 1e-08
MAB_2477c		Probable monooxygenase	2528686	1482	yes	reverse	Included in cgMLST scheme	Not applicable	Similar to Q73YD8_MYCPA 0.0
MAB_2478c		Conserved hypothetical protein (Activator of Hsp90 ATPase 1-like?)	2530210	423	yes	reverse	Included in cgMLST scheme	Not applicable	Similar to A0FU76_9BURK 2e-23
MAB_2479c		hypothetical protein	2530669	657	yes	reverse	Included in cgMLST scheme	Not applicable	Similar to Q9RJL8_STRCO 1e-63
MAB_2480		hypothetical protein	2531425	483	yes	forward	Included in cgMLST scheme	Not applicable	Similar to Q272V3_MYCFV 2e-12
MAB_2482		Possible monooxygenase	2533274	1416	yes	forward	Included in cgMLST scheme	Not applicable	Similar to Q73UZ0_MYCPA 0.0
MAB_2486c		Glutamate synthase, large subunit	2537712	5289	yes	reverse	Included in cgMLST scheme	Not applicable	Similar to Q8UIZ6_AGRT5 0.0
MAB_2487		Hypothetical protein	2543034	228	yes	forward	Included in cgMLST scheme	Not applicable	No similarity found (10-5)
MAB_2488c		Conserved hypothetical protein (9 kDa antigen)	2543424	333	yes	reverse	Included in cgMLST scheme	Not applicable	Similar to Q73WQ1_MYCPA 8e-21
MAB_2489		hypothetical protein	2544046	888	yes	forward	Included in cgMLST scheme	Not applicable	Similar to Q269C9_MYCVN 2e-33
MAB_2491c		hypothetical protein	2545461	777	yes	reverse	Included in cgMLST scheme	Not applicable	Similar to Q9S2R0_STRCO 1e-37
MAB_2493c		Similar to streptomycin adenyltransferase	2548014	822	yes	reverse	Included in cgMLST scheme	Not applicable	Similar to Q7N6T3_PHOLL 5e-18
MAB_2494c		Hypothetical transcriptional regulator	2549005	627	yes	reverse	Included in cgMLST scheme	Not applicable	Similar to Q7DA42_MYCTU 3e-37
MAB_2495		Probable acyl-CoA dehydrogenase	2549756	1230	yes	forward	Included in cgMLST scheme	Not applicable	Similar to Q269C7_MYCVN e-166
MAB_2496		Probable acyl-CoA dehydrogenase	2551007	1149	yes	forward	Included in cgMLST scheme	Not applicable	Similar to Q5YNG8_NOCFA e-103
MAB_2497c		hypothetical protein	2552152	618	yes	reverse	Included in cgMLST scheme	Not applicable	Similar to Q6AFI2_LEIXX 2e-28
MAB_2498c		hypothetical protein	2552820	1440	yes	reverse	Included in cgMLST scheme	Not applicable	Similar to Q25TN0_MYCVN 3e-89
MAB_2499c		Putative hydrolase, alpha/beta fold	2554318	1002	yes	reverse	Included in cgMLST scheme	Not applicable	Similar to Q26AF1_MYCVN e-127
MAB_2501		hypothetical protein	2556012	267	yes	forward	Included in cgMLST scheme	Not applicable	Similar to Q745E0_MYCPA 8e-23
MAB_2609		Possible fatty-acid-CoA ligase FadD	2646810	1653	yes	forward	Included in cgMLST scheme	Not applicable	Similar to Q27AJ8_MYCFV e-170
MAB_2610		Putative aminotransferase	2648824	1326	yes	forward	Included in cgMLST scheme	Not applicable	Similar to Q65DV4_BACLD e-100
MAB_2612		Putative oxidoreductase	2650966	1086	yes	forward	Included in cgMLST scheme	Not applicable	Similar to Q65DV6_BACLD 8e-59
MAB_2615c		DNA polymerase (POL I)	2655154	2709	yes	reverse	Included in cgMLST scheme	Not applicable	Similar to DPO1_MYCBO 0.0
MAB_2616c		Glyoxalase/bleomycin resistance protein	2657895	399	yes	reverse	Included in cgMLST scheme	Not applicable	Similar to Q25SZ1_MYCVN 9e-41
MAB_2618		hypothetical protein	2660358	441	yes	forward	Included in cgMLST scheme	Not applicable	Similar to Q740M9_MYCPA 1e-44
MAB_2619		Probable lipid-transfer protein Ltp1 (thiolase?)	2660795	1206	yes	forward	Included in cgMLST scheme	Not applicable	Similar to O06144_MYCTU 0.0
MAB_2622c		ABC transporter ATP-binding protein	2662742	726	yes	reverse	Included in cgMLST scheme	Not applicable	Similar to Q25YM6_MYCVN 2e-97
MAB_2623c		ABC transporter ATP-binding protein	2663468	945	yes	reverse	Included in cgMLST scheme	Not applicable	Similar to Q25YM5_MYCVN e-105
MAB_2624c		High-affinity branched-chain amino acid ABC transporter (LivM)	2664409	1173	yes	reverse	Included in cgMLST scheme	Not applicable	Similar to Q25YM4_MYCVN e-158
MAB_2625c		Branched-chain amino acid ABC transporter (LivH)	2665578	1071	yes	reverse	Included in cgMLST scheme	Not applicable	Similar to Q270V9_MYCFV e-112
MAB_2626c		Putative ABC transporter/extracellular ligand-binding receptor	2666679	1185	yes	reverse	Included in cgMLST scheme	Not applicable	Similar to Q270W0_MYCFV e-159
MAB_2627c		Possible two-component response regulatory protein	2667955	618	yes	reverse	Included in cgMLST scheme	Not applicable	Similar to Q9CC47_MYCLE 5e-87
MAB_2628c		Hypothetical protein	2668795	372	yes	reverse	Included in cgMLST scheme	Not applicable	No similarity found (10-5)
MAB_2629		hypothetical protein	2669291	486	yes	forward	Included in cgMLST scheme	Not applicable	Similar to Q5YWX4_NOCFA 3e-41
MAB_2630		Probable integral membrane cytochrome D ubiquinol oxidase (Subunit I) CydA	2670033	1455	yes	forward	Included in cgMLST scheme	Not applicable	Similar to Q5Z2B1_NOCFA 0.0
MAB_2631		Probable cytochrome D ubiquinol oxydase CydB	2671519	1029	yes	forward	Included in cgMLST scheme	Not applicable	Similar to O06139_MYCTU 7e-92
MAB_2632		Probable ATP-binding protein ABC transporter CydD	2672544	1674	yes	forward	Included in cgMLST scheme	Not applicable	Similar to Q740N6_MYCPA e-137
MAB_2634		hypothetical protein	2675844	483	yes	forward	Included in cgMLST scheme	Not applicable	Similar to Q270X5_MYCFV 2e-11
MAB_2635c		Conserved hypothetical protein (sensor protein?)	2676330	1695	yes	reverse	Included in cgMLST scheme	Not applicable	Similar to Q8VJ05_MYCTU 0.0
MAB_2636c		hypothetical protein	2678081	1410	yes	reverse	Included in cgMLST scheme	Not applicable	Similar to O06136_MYCTU e-131
MAB_2637c		Hypothetical protein	2679539	186	yes	reverse	Included in cgMLST scheme	Not applicable	No similarity found (10-5)
MAB_2638c		acyl-CoA thioesterase II	2679721	804	yes	reverse	Included in cgMLST scheme	Not applicable	Similar to Q25YK6_MYCVN 3e-95
MAB_2639c		Probable pyruvate kinase PykA	2680600	1419	yes	reverse	Included in cgMLST scheme	Not applicable	Similar to Q740P0_MYCPA 0.0
MAB_2640c		Putative multidrug resistance protein	2682106	315	yes	reverse	Included in cgMLST scheme	Not applicable	Similar to Q2LW97_SYNAS 3e-33
MAB_2641c		Hypothetical protein	2682504	357	yes	reverse	Included in cgMLST scheme	Not applicable	No similarity found (10-5)
MAB_2643c		Tryptophan synthase, alpha subunit (TrpA)	2683914	789	yes	reverse	Included in cgMLST scheme	Not applicable	Similar to Q270Y4_MYCFV 2e-99
MAB_2644c		Tryptophan synthase, beta subunit (TrpB)	2684699	1260	yes	reverse	Included in cgMLST scheme	Not applicable	Similar to TRPB_MYCTU 0.0
MAB_2645c		Indole-3-glycerol phosphate synthase TrpC	2685964	819	yes	reverse	Included in cgMLST scheme	Not applicable	Similar to Q740P4_MYCPA 2e-99
MAB_2647c		Anthranilate synthase component I (TrpE)	2687513	1536	yes	reverse	Included in cgMLST scheme	Not applicable	Similar to TRPE_MYCTU 0.0
MAB_2648c		Putative transcriptional regulator, MarR family	2689113	492	yes	reverse	Included in cgMLST scheme	Not applicable	Similar to Q82N06_STRAW 2e-16
MAB_2665c		Inositol monophosphatase family protein	2707442	816	yes	reverse	Included in cgMLST scheme	Not applicable	Similar to Q7D8A3_MYCTU e-100
MAB_2666c		1-(5-phosphoribosyl)-5-((5- phosphoribosylamino)methylideneamino)imidazole-4- carboxamide isomerase	2708259	732	yes	reverse	Included in cgMLST scheme	Not applicable	Similar to HIS4_MYCPA e-110
MAB_2667c		Imidazole glycerol phosphate synthase	2708987	651	yes	reverse	Included in cgMLST scheme	Not applicable	Similar to Q27F31_MYCFV 1e-79
MAB_2668c		Imidazole glycerol-phosphate dehydratase	2709634	624	yes	reverse	Included in cgMLST scheme	Not applicable	Similar to HIS7_MYCTU 2e-94
MAB_2669c		Histidinol-phosphate aminotransferase (HisC)	2710254	1131	yes	reverse	Included in cgMLST scheme	Not applicable	Similar to HIS8_MYCPA e-155
MAB_2670c		Histidinol dehydrogenase (HisD)	2711381	1341	yes	reverse	Included in cgMLST scheme	Not applicable	Similar to Q25YI5_MYCVN e-172
MAB_2671		hypothetical protein	2712875	375	yes	forward	Included in cgMLST scheme	Not applicable	Similar to O06592_MYCTU 7e-30
MAB_2673c		Probable L-aspartate oxidase NadB	2714145	1572	yes	reverse	Included in cgMLST scheme	Not applicable	Similar to Q740Q2_MYCPA e-140
MAB_2674c		Probable quinolinate synthetase complex, A subunit (NadA)	2715713	1029	yes	reverse	Included in cgMLST scheme	Not applicable	Similar to Q25YI0_MYCVN e-166
MAB_2676		Conserved hypothetical protein (lipase?)	2717550	1356	yes	forward	Included in cgMLST scheme	Not applicable	Similar to Q25YH8_MYCVN e-163
MAB_2677c		Putative trancscriptional regulator,TetR	2718912	537	yes	reverse	Included in cgMLST scheme	Not applicable	Similar to Q742P1_MYCPA 4e-36
MAB_2678		Conserved hypothetical protein (putative oxidoreductase	2719529	1221	yes	forward	Included in cgMLST scheme	Not applicable	Similar to Q742P2_MYCPA 2e-97
MAB_2680c		Putative transcriptional regulator, LysR family	2722636	921	yes	reverse	Included in cgMLST scheme	Not applicable	Similar to Q82HZ8_STRAW 7e-48
MAB_2681		Probable malate:quinone oxidoreductase	2723623	1497	yes	forward	Included in cgMLST scheme	Not applicable	Similar to MQO_LEIXX e-116
MAB_2683c		hypothetical protein	2725888	231	yes	reverse	Included in cgMLST scheme	Not applicable	Similar to Y1221_MYCLE 1e-17
MAB_2684c		Probable biotin synthase BioB	2726136	1029	yes	reverse	Included in cgMLST scheme	Not applicable	Similar to Q5YYR3_NOCFA e-156
MAB_2686c		Dethiobiotin synthetase (BioD)	2727897	678	yes	reverse	Included in cgMLST scheme	Not applicable	Similar to BIOD_MYCBO 4e-41
MAB_2687c		8-amino-7-oxononanoate synthase (BioF)	2728571	1152	yes	reverse	Included in cgMLST scheme	Not applicable	Similar to Q27F13_MYCFV e-127
MAB_2688c		adenosylmethionine--8-amino-7-oxononanoate aminotransferase BioA	2729747	1326	yes	reverse	Included in cgMLST scheme	Not applicable	Similar to Q740R8_MYCPA e-170
MAB_2690		Glycogen operon protein GlgX homolog	2733408	2142	yes	forward	Included in cgMLST scheme	Not applicable	Similar to GLGX_MYCBO 0.0
MAB_2691c		Probable threonine dehydratase biosynthetic	2735555	1260	yes	reverse	Included in cgMLST scheme	Not applicable	Similar to THD1_MYCTU e-150
MAB_2692c		hypothetical protein	2736811	438	yes	reverse	Included in cgMLST scheme	Not applicable	Similar to Q740S9_MYCPA 9e-57
MAB_2693		Hypothetical protein	2737394	201	yes	forward	Included in cgMLST scheme	Not applicable	No similarity found (10-5)
MAB_2694		hypothetical protein	2737628	759	yes	forward	Included in cgMLST scheme	Not applicable	Similar to Q98JV3_RHILO 7e-32
MAB_2696c		DNA polymerase III alpha subunit	2739213	3558	yes	reverse	Included in cgMLST scheme	Not applicable	Similar to DPO3A_MYCBO 0.0
MAB_2699c		Probable pseudouridine synthase RluD	2744440	918	yes	reverse	Included in cgMLST scheme	Not applicable	Similar to Q27F02_MYCFV e-131
MAB_2700c		Lipoprotein signal peptidase	2745354	588	yes	reverse	Included in cgMLST scheme	Not applicable	Similar to Q740U2_MYCPA 2e-54
MAB_2702c		DNA polymerase IV family	2746922	1380	yes	reverse	Included in cgMLST scheme	Not applicable	Similar to Q27EZ9_MYCFV e-171
MAB_2704		hypothetical protein	2748457	528	yes	forward	Included in cgMLST scheme	Not applicable	Similar to Q745I6_MYCPA 2e-58
MAB_2705c		Isoleucyl-tRNA synthetase IleS	2749098	3177	yes	reverse	Included in cgMLST scheme	Not applicable	Similar to Q27EZ7_MYCFV 0.0
MAB_2706c		Putative transporter	2752478	1260	yes	reverse	Included in cgMLST scheme	Not applicable	Similar to Q73X68_MYCPA e-112
MAB_2707		Putative transcriptional regulator	2753829	873	yes	forward	Included in cgMLST scheme	Not applicable	Similar to Q73X67_MYCPA e-107
MAB_2708		hypothetical protein	2754717	1053	yes	forward	Included in cgMLST scheme	Not applicable	Similar to Q272L5_MYCFV 6e-30
MAB_2710c		Putative kinase ArgK	2756384	972	yes	reverse	Included in cgMLST scheme	Not applicable	Similar to Q25YE8_MYCVN e-145
MAB_2711c		Probable methylmalonyl-CoA mutase large subunit MutB	2757355	2280	yes	reverse	Included in cgMLST scheme	Not applicable	Similar to MUTB_MYCBO 0.0
MAB_2712c		Probable methylmalonyl-CoA mutase small subunit MutA	2759636	1824	yes	reverse	Included in cgMLST scheme	Not applicable	Similar to Q740W7_MYCPA e-162
MAB_2713		hypothetical protein	2761642	732	yes	forward	Included in cgMLST scheme	Not applicable	Similar to Q25YE5_MYCVN 5e-66
MAB_2715c		hypothetical protein	2762744	369	yes	reverse	Included in cgMLST scheme	Not applicable	Similar to Q25YE4_MYCVN 4e-23
MAB_2717c		hypothetical protein	2765108	1305	yes	reverse	Included in cgMLST scheme	Not applicable	Similar to Q73Y91_MYCPA e-155
MAB_2718c		hypothetical protein	2767151	1143	yes	reverse	Included in cgMLST scheme	Not applicable	Similar to Q25YE3_MYCVN e-164
MAB_2719c		hypothetical protein	2768312	426	yes	reverse	Included in cgMLST scheme	Not applicable	Similar to Q27EY7_MYCFV 1e-38
MAB_2720		hypothetical protein	2768803	828	yes	forward	Included in cgMLST scheme	Not applicable	Similar to Q27EY6_MYCFV 5e-65
MAB_2721c		Ferrochelatase (Protoheme ferro-lyase)	2769627	1023	yes	reverse	Included in cgMLST scheme	Not applicable	Similar to Q27EY5_MYCFV e-134
MAB_2722c		Enoyl-(acyl-carrier-protein) reductase (NADH)	2770659	810	yes	reverse	Included in cgMLST scheme	Not applicable	Similar to INHA_MYCSM e-136
MAB_2723c		3-oxoacyl-[ACP] reductase (MabA)	2771527	723	yes	reverse	Included in cgMLST scheme	Not applicable	Similar to Q9CBM0_MYCLE 3e-97
MAB_2724c		hypothetical protein	2772373	1011	yes	reverse	Included in cgMLST scheme	Not applicable	Similar to Q25YD5_MYCVN e-117
MAB_2725c		hypothetical protein	2773380	972	yes	reverse	Included in cgMLST scheme	Not applicable	Similar to Q27EY1_MYCFV e-134
MAB_2726c		hypothetical protein	2774348	1146	yes	reverse	Included in cgMLST scheme	Not applicable	Similar to Q7D8D4_MYCTU e-159
MAB_2727c		Hypothetical invasion protein Inv2	2775678	723	yes	reverse	Included in cgMLST scheme	Not applicable	Similar to O53169_MYCTU 4e-45
MAB_2728c		Hypothetical invasion protein Inv1	2776430	1431	yes	reverse	Included in cgMLST scheme	Not applicable	Similar to O53168_MYCTU e-104
MAB_2729c		hypothetical protein	2778187	558	yes	reverse	Included in cgMLST scheme	Not applicable	Similar to Q25YD0_MYCVN 5e-38
MAB_2730		Probable aconitate hydratase ACN	2778927	2889	yes	forward	Included in cgMLST scheme	Not applicable	Similar to O53166_MYCTU 0.0
MAB_2731		Putative transcriptional regulator, TetR family	2781843	573	yes	forward	Included in cgMLST scheme	Not applicable	Similar to Q25YC8_MYCVN 5e-73
MAB_2733c		Hypothetical protein	2782926	612	yes	reverse	Included in cgMLST scheme	Not applicable	No similarity found (10-5)
MAB_2734c		Hypothetical protein	2783575	648	yes	reverse	Included in cgMLST scheme	Not applicable	No similarity found (10-5)
MAB_2735c		hypothetical protein	2784287	183	yes	reverse	Included in cgMLST scheme	Not applicable	Similar to Q5YU06_NOCFA 7e-07
MAB_2736c		Probable macrolide ABC transporter, ATP-binding protein	2784588	1629	yes	reverse	Included in cgMLST scheme	Not applicable	Similar to O53164_MYCTU 0.0
MAB_2737c		Probable enoyl-CoA hydratase/isomerase	2786256	810	yes	reverse	Included in cgMLST scheme	Not applicable	Similar to Q25YC5_MYCVN e-104
MAB_2738c		Hypothetical protein	2787143	735	yes	reverse	Included in cgMLST scheme	Not applicable	No similarity found (10-5)
MAB_2739c		Probable thioredoxin TrxB	2787929	354	yes	reverse	Included in cgMLST scheme	Not applicable	Similar to Q25YC4_MYCVN 2e-46
MAB_2740c		Probable oxidoreductase	2788326	1128	yes	reverse	Included in cgMLST scheme	Not applicable	Similar to Q2HR13_9ACTO 5e-91
MAB_2741		hypothetical protein	2789506	771	yes	forward	Included in cgMLST scheme	Not applicable	Similar to Q740Z8_MYCPA 3e-29
MAB_2742		Conserved hypothetical protein (acetyltransferase?)	2790283	495	yes	forward	Included in cgMLST scheme	Not applicable	Similar to Q5KZ85_GEOKA 2e-38
MAB_2743		hypothetical protein	2790885	771	yes	forward	Included in cgMLST scheme	Not applicable	Similar to Q740Z8_MYCPA 4e-40
MAB_2744c		hypothetical protein	2791652	345	yes	reverse	Included in cgMLST scheme	Not applicable	Similar to Q741A0_MYCPA 8e-48
MAB_2746c		Probable cysteine desulfurase/aminotransferase	2792445	1245	yes	reverse	Included in cgMLST scheme	Not applicable	Similar to Q5YTT6_NOCFA 0.0
MAB_2747c		ABC transporter ATP-binding protein	2793692	765	yes	reverse	Included in cgMLST scheme	Not applicable	Similar to Q5YTT5_NOCFA e-124
MAB_2748c		hypothetical protein	2794484	1197	yes	reverse	Included in cgMLST scheme	Not applicable	Similar to Q741A4_MYCPA e-160
MAB_2749c		Putative FeS assembly protein SufB	2795684	1428	yes	reverse	Included in cgMLST scheme	Not applicable	Similar to Q27EW4_MYCFV 0.0
MAB_2750c		Probable transcriptional regulatory protein	2797169	738	yes	reverse	Included in cgMLST scheme	Not applicable	Similar to Q7D8E8_MYCTU 5e-81
MAB_2751		hypothetical protein	2798039	1803	yes	forward	Included in cgMLST scheme	Not applicable	Similar to Q27EW2_MYCFV 0.0
MAB_2753		Probable ABC transporter, permease	2800679	798	yes	forward	Included in cgMLST scheme	Not applicable	Similar to Q25YB3_MYCVN 1e-78
MAB_2754		hypothetical protein	2801546	987	yes	forward	Included in cgMLST scheme	Not applicable	Similar to O33142_MYCLE 2e-78
MAB_2756c		hypothetical protein	2803432	312	yes	reverse	Included in cgMLST scheme	Not applicable	Similar to Q5YTS3_NOCFA 2e-15
MAB_2757		Probable quinone reductase Qor	2803836	978	yes	forward	Included in cgMLST scheme	Not applicable	Similar to O53146_MYCTU e-100
MAB_2758c		Probable cytochrome c oxidase assembly factor CtaB	2804820	942	yes	reverse	Included in cgMLST scheme	Not applicable	Similar to Q741B3_MYCPA e-136
MAB_2759		Probable transketolase	2805983	2130	yes	forward	Included in cgMLST scheme	Not applicable	Similar to TKT_MYCTU 0.0
MAB_2760		Probable transaldolase	2808139	1146	yes	forward	Included in cgMLST scheme	Not applicable	Similar to Q25YA3_MYCVN e-156
MAB_2763		6-phosphogluconolactonase	2811772	744	yes	forward	Included in cgMLST scheme	Not applicable	Similar to Q27B22_MYCFV 1e-65
MAB_2771c		Hypothetical protein	2819217	750	yes	reverse	Included in cgMLST scheme	Not applicable	No similarity found (10-5)
MAB_2773c		Hypothetical protein	2820282	387	yes	reverse	Included in cgMLST scheme	Not applicable	No similarity found (10-5)
MAB_2774c		Probable protein-export membrane protein SecG	2820933	237	yes	reverse	Included in cgMLST scheme	Not applicable	Similar to SECG_MYCTU 2e-11
MAB_2775c		Conserved hypothetical protein (metallopeptidase?)	2821218	1149	yes	reverse	Included in cgMLST scheme	Not applicable	Similar to Q5Z366_NOCFA 2e-42
MAB_2777c		Probable triosephosphate isomerase (TpiA)	2824089	786	yes	reverse	Included in cgMLST scheme	Not applicable	Similar to TPIS_MYCTU e-116
MAB_2778c		Probable phosphoglycerate kinase (PGK)	2824886	1239	yes	reverse	Included in cgMLST scheme	Not applicable	Similar to Q25Y88_MYCVN e-175
MAB_2779c		Glyceraldehyde-3-phosphate dehydrogenase, type I	2826127	1023	yes	reverse	Included in cgMLST scheme	Not applicable	Similar to Q25Y87_MYCVN 0.0
MAB_2780c		Putative transporter	2827206	1338	yes	reverse	Included in cgMLST scheme	Not applicable	Similar to O31137_MYCSM 3e-77
MAB_2781c		hypothetical protein	2828608	978	yes	reverse	Included in cgMLST scheme	Not applicable	Similar to Q275Y7_MYCFV e-135
MAB_2782c		hypothetical protein	2829582	1095	yes	reverse	Included in cgMLST scheme	Not applicable	Similar to Q741E3_MYCPA e-130
MAB_2784c		UvrABC system protein C UvrC	2831550	2016	yes	reverse	Included in cgMLST scheme	Not applicable	Similar to UVRC_MYCPA 0.0
MAB_2785		Hypothetical protein	2833704	309	yes	forward	Included in cgMLST scheme	Not applicable	No similarity found (10-5)
MAB_2789c		Probable ethanolamine ammonia-lyase, light subunit	2837518	774	yes	reverse	Included in cgMLST scheme	Not applicable	Similar to EUTC_RHOER 1e-67
MAB_2791c		Putative ethanolamine permease	2839700	1428	yes	reverse	Included in cgMLST scheme	Not applicable	Similar to Q5YXQ8_NOCFA 0.0
MAB_2792c		Probable aldehyde dehydrogenase	2841202	1524	yes	reverse	Included in cgMLST scheme	Not applicable	Similar to Q27E28_MYCFV 0.0
MAB_2793c		Putative transcriptional regulator	2842830	1284	yes	reverse	Included in cgMLST scheme	Not applicable	Similar to Q263P9_MYCVN e-127
MAB_2794c		hypothetical protein	2844260	453	yes	reverse	Included in cgMLST scheme	Not applicable	Similar to Q741E9_MYCPA 1e-44
MAB_2795c		Probable 6,7-dimethyl-8-ribityllumazine synthase (riboflavin synthase beta chain)	2844709	483	yes	reverse	Included in cgMLST scheme	Not applicable	Similar to Q275Z3_MYCFV 2e-54
MAB_2796c		Putative riboflavin biosynthesis protein RibA2	2845188	1254	yes	reverse	Included in cgMLST scheme	Not applicable	Similar to Q275Z4_MYCFV 0.0
MAB_2797c		Putative riboflavin synthase alpha chain	2846628	594	yes	reverse	Included in cgMLST scheme	Not applicable	Similar to Q5YTP2_NOCFA 2e-70
MAB_2798c		hypothetical protein	2847280	603	yes	reverse	Included in cgMLST scheme	Not applicable	Similar to Q27F47_MYCFV 3e-22
MAB_2802c		Putative ABC-type transporter, permease component	2850605	663	yes	reverse	Included in cgMLST scheme	Not applicable	Similar to Q5YRD0_NOCFA 3e-66
MAB_2803c		Methionine import ATP-binding protein metN	2851264	1032	yes	reverse	Included in cgMLST scheme	Not applicable	Similar to METN2_RHOSR e-127
MAB_2804c		Putative ABC-type transporter, periplasmic component	2852304	867	yes	reverse	Included in cgMLST scheme	Not applicable	Similar to Q6NJ05_CORDI 1e-65
MAB_2806		Lipoprotein LprG precursor (27 kDa lipoprotein)	2854228	678	yes	forward	Included in cgMLST scheme	Not applicable	Similar to Q275Z9_MYCFV 2e-36
MAB_2807		Major facilitator superfamily MFS_1	2854902	1545	yes	forward	Included in cgMLST scheme	Not applicable	Similar to Q25Y75_MYCVN e-140
MAB_2809c		Ribulose-phosphate 3-epimerase	2857442	684	yes	reverse	Included in cgMLST scheme	Not applicable	Similar to RPE_MYCTU 1e-98
MAB_2810c		Probable Fmu protein (SUN protein)	2858148	1416	yes	reverse	Included in cgMLST scheme	Not applicable	Similar to Q741F7_MYCPA e-161
MAB_2811c		Probable methionyl-tRNA formyltransferase	2859560	924	yes	reverse	Included in cgMLST scheme	Not applicable	Similar to Q276A5_MYCFV e-113
MAB_2812		Putative transcriptional regulator, TetR family	2860612	618	yes	forward	Included in cgMLST scheme	Not applicable	Similar to Q25XX4_MYCVN 5e-27
MAB_2816c		Putative luciferase-like protein	2865739	1020	yes	reverse	Included in cgMLST scheme	Not applicable	Similar to Q3W889_9ACTO e-127
MAB_2817c		Putative dihydropyrimidinase	2866785	1422	yes	reverse	Included in cgMLST scheme	Not applicable	Similar to Q3W890_9ACTO e-155
MAB_2819		Putative steroid dehydrogenase	2869233	792	yes	forward	Included in cgMLST scheme	Not applicable	Similar to Q5YR21_NOCFA e-111
MAB_2820c		Probable S-adenosylmethionine synthetase (Methionine adenosyltransferase)	2870100	1167	yes	reverse	Included in cgMLST scheme	Not applicable	Similar to METK_MYCTU 0.0
MAB_2821c		Putative pantothenate metabolism flavoprotein	2871385	1248	yes	reverse	Included in cgMLST scheme	Not applicable	Similar to Q25Y53_MYCVN e-163
MAB_2822c		DNA-directed RNA polymerase omega subunit	2872687	309	yes	reverse	Included in cgMLST scheme	Not applicable	Similar to Q741G7_MYCPA 3e-40
MAB_2823c		Probable guanylate kinase	2873064	501	yes	reverse	Included in cgMLST scheme	Not applicable	Similar to Q276B4_MYCFV 1e-63
MAB_2825		hypothetical protein	2874420	1317	yes	forward	Included in cgMLST scheme	Not applicable	Similar to Q73UU0_MYCPA 7e-53
MAB_2826c		Orotidine 5'-phosphate decarboxylase PyrF	2875819	822	yes	reverse	Included in cgMLST scheme	Not applicable	Similar to Q25Y49_MYCVN 2e-80
MAB_2828c		Carbamoyl-phosphate synthase, small chain (CarA)	2880031	1176	yes	reverse	Included in cgMLST scheme	Not applicable	Similar to Q25Y47_MYCVN e-171
MAB_2829c		hypothetical protein	2881203	498	yes	reverse	Included in cgMLST scheme	Not applicable	Similar to Q25Y46_MYCVN 4e-48
MAB_2830c		Dihydroorotase PyrC	2881697	1335	yes	reverse	Included in cgMLST scheme	Not applicable	Similar to Q741H4_MYCPA 0.0
MAB_2831c		Aspartate carbamoyltransferase	2883028	954	yes	reverse	Included in cgMLST scheme	Not applicable	Similar to Q276C1_MYCFV e-132
MAB_2832c		PyrR bifunctional protein (Pyrimidine operon regulatory protein; Uracil phosphoribosyltransferase)	2883978	549	yes	reverse	Included in cgMLST scheme	Not applicable	Similar to Q5YTL9_NOCFA 2e-64
MAB_2833		Probable beta-lactamase	2884701	1221	yes	forward	Included in cgMLST scheme	Not applicable	Similar to Q25Y42_MYCVN 2e-92
MAB_2834c		Conserved hypothetical protein (methyltransferase?)	2885932	684	yes	reverse	Included in cgMLST scheme	Not applicable	Similar to Q745D0_MYCPA 2e-77
MAB_2835		hypothetical protein	2886699	429	yes	forward	Included in cgMLST scheme	Not applicable	Similar to Q262N5_MYCVN 4e-48
MAB_2837c		elongation factor P	2887643	564	yes	reverse	Included in cgMLST scheme	Not applicable	Similar to EFP_MYCPA 4e-91
MAB_2838c		Putative cytoplasmic peptidase PepQ	2888232	1053	yes	reverse	Included in cgMLST scheme	Not applicable	Similar to Q276C7_MYCFV e-110
MAB_2839		hypothetical protein	2889398	558	yes	forward	Included in cgMLST scheme	Not applicable	Similar to Q276C8_MYCFV 4e-24
MAB_2841c		3-dehydroquinate synthase	2890359	1119	yes	reverse	Included in cgMLST scheme	Not applicable	Similar to AROB_MYCPA e-153
MAB_2843c		Chorismate synthase (AroC)	2892117	1239	yes	reverse	Included in cgMLST scheme	Not applicable	Similar to AROC_MYCTU e-153
MAB_2844c		hypothetical protein	2893422	441	yes	reverse	Included in cgMLST scheme	Not applicable	Similar to P95002_MYCTU 4e-22
MAB_2845		Probable trans-aconitate methyltransferase	2893900	798	yes	forward	Included in cgMLST scheme	Not applicable	Similar to TAM_STRCO 5e-62
MAB_2847c		hypothetical protein	2895409	1014	yes	reverse	Included in cgMLST scheme	Not applicable	Similar to Q5YWH8_NOCFA e-135
MAB_2850c		Putative Holliday junction resolvase	2898650	501	yes	reverse	Included in cgMLST scheme	Not applicable	Similar to Q25TW1_MYCVN 6e-34
MAB_2852c		Hypothetical protein	2902056	327	yes	reverse	Included in cgMLST scheme	Not applicable	No similarity found (10-5)
MAB_2853c		hypothetical protein	2902453	1356	yes	reverse	Included in cgMLST scheme	Not applicable	Similar to Q7TYB0_MYCBO e-179
MAB_2854c		hypothetical protein	2903840	843	yes	reverse	Included in cgMLST scheme	Not applicable	Similar to Q25TW8_MYCVN e-113
MAB_2855c		hypothetical protein	2904865	1173	yes	reverse	Included in cgMLST scheme	Not applicable	Similar to Q5YTJ6_NOCFA 5e-73
MAB_2856c		hypothetical protein	2906158	1026	yes	reverse	Included in cgMLST scheme	Not applicable	Similar to Q276E3_MYCFV e-135
MAB_2858c		hypothetical protein	2908087	2664	yes	reverse	Included in cgMLST scheme	Not applicable	Similar to Q741M0_MYCPA 0.0
MAB_2859c		Transglutaminase family protein	2910782	3300	yes	reverse	Included in cgMLST scheme	Not applicable	Similar to Q276E6_MYCFV 0.0
MAB_2860c		hypothetical protein	2914202	447	yes	reverse	Included in cgMLST scheme	Not applicable	Similar to Q276F8_MYCFV 4e-43
MAB_2861		hypothetical protein	2914706	990	yes	forward	Included in cgMLST scheme	Not applicable	Similar to Q73TF2_MYCPA 1e-97
MAB_2862		hypothetical protein	2915692	717	yes	forward	Included in cgMLST scheme	Not applicable	Similar to Q25S76_MYCVN 6e-48
MAB_2864c		hypothetical protein	2917093	909	yes	reverse	Included in cgMLST scheme	Not applicable	Similar to Q4NHR5_9MICC 5e-43
MAB_2865c		Aspartyl-tRNA synthetase (AspS)	2918005	1794	yes	reverse	Included in cgMLST scheme	Not applicable	Similar to SYD_MYCTU 0.0
MAB_2866c		Probable carboxylesterase (LipT)	2919903	1572	yes	reverse	Included in cgMLST scheme	Not applicable	Similar to Q25TZ3_MYCVN e-179
MAB_2867		hypothetical protein	2921578	888	yes	forward	Included in cgMLST scheme	Not applicable	Similar to Q741N0_MYCPA e-100
MAB_2868c		hypothetical protein	2922468	1008	yes	reverse	Included in cgMLST scheme	Not applicable	Similar to Q741N6_MYCPA e-130
MAB_2869		Putative glyoxalase/bleomycin resistance protein	2923553	432	yes	forward	Included in cgMLST scheme	Not applicable	Similar to Q268U3_MYCVN 6e-18
MAB_2870		hypothetical protein	2924026	351	yes	forward	Included in cgMLST scheme	Not applicable	Similar to Q4K663_PSEF5 2e-31
MAB_2871c		hypothetical protein	2924478	423	yes	reverse	Included in cgMLST scheme	Not applicable	Similar to Y2606_MYCBO 1e-14
MAB_2873c		hypothetical protein	2926168	672	yes	reverse	Included in cgMLST scheme	Not applicable	Similar to Y2581_MYCTU 5e-74
MAB_2874		Probable peptidyl-prolyl cis-trans isomerase	2926953	924	yes	forward	Included in cgMLST scheme	Not applicable	Similar to Q276I4_MYCFV 6e-91
MAB_2875		Beta-lactamase precursor (Penicillinase)	2927878	870	yes	forward	Included in cgMLST scheme	Not applicable	Similar to Q670S6_PSELU 2e-65
MAB_2876c		Probable GTP pyrophosphokinase	2928849	2367	yes	reverse	Included in cgMLST scheme	Not applicable	Similar to RELA_MYCBO 0.0
MAB_2877c		Probable adenine phosphoribosyltransferase	2931246	534	yes	reverse	Included in cgMLST scheme	Not applicable	Similar to APT_MYCPA 1e-51
MAB_2878c		hypothetical protein	2931776	1677	yes	reverse	Included in cgMLST scheme	Not applicable	Similar to Q276I7_MYCFV 0.0
MAB_2879c		Probable protein-export membrane protein SecF	2933452	1275	yes	reverse	Included in cgMLST scheme	Not applicable	Similar to SECF_MYCTU e-129
MAB_2880c		Probable protein-export membrane protein SecD	2934723	1761	yes	reverse	Included in cgMLST scheme	Not applicable	Similar to Q276I9_MYCFV e-114
MAB_2881c		hypothetical protein	2936555	339	yes	reverse	Included in cgMLST scheme	Not applicable	Similar to Q25U20_MYCVN 8e-32
MAB_2882c		Holliday junction DNA helicase RuvB	2937049	1077	yes	reverse	Included in cgMLST scheme	Not applicable	Similar to RUVB_MYCTU e-155
MAB_2883c		Holliday junction DNA helicase RuvA	2938122	609	yes	reverse	Included in cgMLST scheme	Not applicable	Similar to RUVA_MYCTU 7e-72
MAB_2884c		Probable crossover junction endodeoxyribonuclease RuvC	2938762	510	yes	reverse	Included in cgMLST scheme	Not applicable	Similar to RUVC_MYCPA 6e-56
MAB_2886c		Hypothetical protein	2940004	420	yes	reverse	Included in cgMLST scheme	Not applicable	No similarity found
MAB_2888c		hypothetical protein	2941167	756	yes	reverse	Included in cgMLST scheme	Not applicable	Similar to Y2603_MYCTU e-114
MAB_2889		hypothetical protein	2942002	528	yes	forward	Included in cgMLST scheme	Not applicable	Similar to Q4KB48_PSEF5 9e-23
MAB_2890c		Glutamine amidotransferase subunit PdxT	2942611	582	yes	reverse	Included in cgMLST scheme	Not applicable	Similar to Q25U37_MYCVN 3e-71
MAB_2891c		acyl-CoA thioesterase II	2943189	852	yes	reverse	Included in cgMLST scheme	Not applicable	Similar to Q5YTD9_NOCFA e-100
MAB_2894c		Probable phosphatidylinositol alpha-mannosyltransferase	2946069	1128	yes	reverse	Included in cgMLST scheme	Not applicable	Similar to Q73WE8_MYCPA e-164
MAB_2895c		Putative acyltransferase	2947196	966	yes	reverse	Included in cgMLST scheme	Not applicable	Similar to Q7TY87_MYCBO e-106
MAB_2896c		Probable phosphatidylinositol synthase PgsA	2948158	663	yes	reverse	Included in cgMLST scheme	Not applicable	Similar to Q9F7Y9_MYCSM 4e-67
MAB_2898c		Threonyl-tRNA synthetase	2949358	2055	yes	reverse	Included in cgMLST scheme	Not applicable	Similar to SYT_MYCTU 0.0
MAB_2902		hypothetical protein	2954108	483	yes	forward	Included in cgMLST scheme	Not applicable	Similar to Q25U49_MYCVN 4e-45
MAB_2903		Hypothetical protein	2954814	321	yes	forward	Included in cgMLST scheme	Not applicable	No similarity found (10-5)
MAB_2904		Probable pyridoxamine 5'-phosphate oxidase	2955463	423	yes	forward	Included in cgMLST scheme	Not applicable	Similar to Q25UG0_MYCVN 6e-40
MAB_2906c		hypothetical protein	2957255	1092	yes	reverse	Included in cgMLST scheme	Not applicable	Similar to Q73U75_MYCPA e-145
MAB_2908c		Probable 2-dehydropantoate 2-reductase	2958698	1026	yes	reverse	Included in cgMLST scheme	Not applicable	Similar to Q8XQI1_RALSO 1e-64
MAB_2910c		Conserved hypothetical protein (endoribonuclease?)	2959797	390	yes	reverse	Included in cgMLST scheme	Not applicable	Similar to Q9AJZ0_STRCO 4e-23
MAB_2924c		hypothetical protein	2977291	1074	yes	reverse	Included in cgMLST scheme	Not applicable	Similar to Q5YQF4_NOCFA 1e-99
MAB_2926c		Putative oxidoreductase (molybdopterin dehydrogenase?)	2981066	813	yes	reverse	Included in cgMLST scheme	Not applicable	Similar to Q25SC7_MYCVN e-62
MAB_2927c		8-oxoguanine deaminase	2981878	1371	yes	reverse	Included in cgMLST scheme	Not applicable	Similar to Q5YNZ8_NOCFA e-143
MAB_2928		Probable amidohydrolase	2983311	1407	yes	forward	Included in cgMLST scheme	Not applicable	Similar to Q25SC8_MYCVN e-142
MAB_2929c		Putative urate oxidase	2984714	909	yes	reverse	Included in cgMLST scheme	Not applicable	Similar to Q5YNZ7_NOCFA e-105
MAB_2930c		Transthyretin family protein	2985637	327	yes	reverse	Included in cgMLST scheme	Not applicable	Similar to Q25SD0_MYCVN 3e-25
MAB_2932c		Probable xanthine/uracil permease	2986489	1995	yes	reverse	Included in cgMLST scheme	Not applicable	Similar to Q25SD2_MYCVN 0.0
MAB_2933c		Putative transcriptional regulator, GntR family	2988605	711	yes	reverse	Included in cgMLST scheme	Not applicable	Similar to Q267B1_MYCVN 1e-51
MAB_2935c		Polysaccharide deacetylase family protein	2990166	978	yes	reverse	Included in cgMLST scheme	Not applicable	Similar to Q267A8_MYCVN e-140
MAB_2938		Probable sodium:dicarboxylate symporter	2993474	1362	yes	forward	Included in cgMLST scheme	Not applicable	Similar to Q4NM85_9MICC e-136
MAB_2939		hypothetical protein	2994870	1242	yes	forward	Included in cgMLST scheme	Not applicable	Similar to Q5YP01_NOCFA e-116
MAB_2940		Probable allantoicase	2996139	1017	yes	forward	Included in cgMLST scheme	Not applicable	Similar to Q267A7_MYCVN e-142
MAB_2941		Putative oxidoreductase	2997406	891	yes	forward	Included in cgMLST scheme	Not applicable	Similar to Q82M11_STRAW 3e-74
MAB_2942		hypothetical protein	2998384	939	yes	forward	Included in cgMLST scheme	Not applicable	Similar to Q5LMB9_SILPO 3e-24
MAB_2943c		Putative oxidoreductase	2999319	900	yes	reverse	Included in cgMLST scheme	Not applicable	Similar to Y1543_MYCTU 1e-35
MAB_2955		Conserved hypothetical protein (peptidase?)	3010075	909	yes	forward	Included in cgMLST scheme	Not applicable	Similar to O53978_MYCTU 5e-96
MAB_2957c		Putative transcriptional regulator, TetR family	3011427	669	yes	reverse	Included in cgMLST scheme	Not applicable	Similar to Q5YWR1_NOCFA 6e-43
MAB_2958		Putative transmembrane-transport protein	3012203	1506	yes	forward	Included in cgMLST scheme	Not applicable	Similar to Q5YWR0_NOCFA e-100
MAB_2959		Putative acetyltransferase	3013758	570	yes	forward	Included in cgMLST scheme	Not applicable	Similar to P96810_MYCTU 3e-21
MAB_2966c		Possible hemoglobine-related protein HMP	3027203	321	yes	reverse	Included in cgMLST scheme	Not applicable	Similar to P96853_MYCTU 4e-19
MAB_2967c		hypothetical protein	3027520	909	yes	reverse	Included in cgMLST scheme	Not applicable	Similar to Q26AG3_MYCVN 4e-53
MAB_2968		Putative transcriptional regulator, TetR family	3028619	720	yes	forward	Included in cgMLST scheme	Not applicable	Similar to Q268T9_MYCVN 4e-44
MAB_2969		Putative ATP-binding protein	3029335	1371	yes	forward	Included in cgMLST scheme	Not applicable	Similar to Q5YT28_NOCFA e-167
MAB_2972		hypothetical protein	3032269	495	yes	forward	Included in cgMLST scheme	Not applicable	Similar to Q73W72_MYCPA 7e-27
MAB_2973c		Putative methyltransferase	3032785	756	yes	reverse	Included in cgMLST scheme	Not applicable	Similar to Q2RMY2_RHORT 2e-15
MAB_2974c		Hypothetical protein	3033874	177	yes	reverse	Included in cgMLST scheme	Not applicable	No similarity found (10-5)
MAB_2975c		AFG1-like ATPase	3034112	1047	yes	reverse	Included in cgMLST scheme	Not applicable	Similar to Q25UG3_MYCVN e-138
MAB_2976		Conserved hypothetical protein (possible reductase)	3035192	783	yes	forward	Included in cgMLST scheme	Not applicable	Similar to O05684_MYCLE 2e-51
MAB_2977		hypothetical protein	3036003	1554	yes	forward	Included in cgMLST scheme	Not applicable	Similar to Q73W68_MYCPA e-167
MAB_2978		hypothetical protein	3037602	1365	yes	forward	Included in cgMLST scheme	Not applicable	Similar to Q25UG6_MYCVN e-122
MAB_2985c		Protoporphyrinogen oxidase HemY'	3045027	1377	yes	reverse	Included in cgMLST scheme	Not applicable	Similar to Q73W62_MYCPA e-129
MAB_2986c		Probable uroporphyrinogen decarboxylase (HemE)	3046420	1170	yes	reverse	Included in cgMLST scheme	Not applicable	Similar to Q25UH3_MYCVN e-137
MAB_2987		hypothetical protein	3047648	528	yes	forward	Included in cgMLST scheme	Not applicable	Similar to Q25UH4_MYCVN 3e-73
MAB_2988		Conserved hypothetical protein (putative exonuclease)	3048198	1203	yes	forward	Included in cgMLST scheme	Not applicable	Similar to Q73W58_MYCPA e-127
MAB_2992c		hypothetical protein	3053494	1167	yes	reverse	Included in cgMLST scheme	Not applicable	Similar to O07191_MYCTU e-123
MAB_2993c		hypothetical protein	3054661	2007	yes	reverse	Included in cgMLST scheme	Not applicable	Similar to Q25UI0_MYCVN 0.0
MAB_2994		Trk system potassium uptake protein CeoB	3056776	690	yes	forward	Included in cgMLST scheme	Not applicable	Similar to Q25UI1_MYCVN 9e-77
MAB_2995		Trk system potassium uptake protein CeoC	3057462	660	yes	forward	Included in cgMLST scheme	Not applicable	Similar to Q25UI2_MYCVN 4e-96
MAB_2996c		hypothetical protein	3058131	744	yes	reverse	Included in cgMLST scheme	Not applicable	Similar to Q25UI3_MYCVN 3e-51
MAB_2997c		hypothetical protein	3058875	372	yes	reverse	Included in cgMLST scheme	Not applicable	Similar to Q25UI4_MYCVN 3e-41
MAB_2998		hypothetical protein	3059439	663	yes	forward	Included in cgMLST scheme	Not applicable	Similar to Q73W48_MYCPA 7e-79
MAB_2999c		Possible alternative RNA polymerase SigI	3060103	879	yes	reverse	Included in cgMLST scheme	Not applicable	Similar to Q745H2_MYCPA e-101
MAB_3000		hypothetical protein	3061118	861	yes	forward	Included in cgMLST scheme	Not applicable	Similar to Q745H3_MYCPA 1e-89
MAB_3001		hypothetical protein	3061975	450	yes	forward	Included in cgMLST scheme	Not applicable	Similar to Q745H4_MYCPA 3e-49
MAB_3002c		hypothetical protein	3062432	738	yes	reverse	Included in cgMLST scheme	Not applicable	Similar to O07198_MYCTU 7e-65
MAB_3003c		Probable deoxyuridine 5-triphosphate nucleotidohydrolase	3063169	453	yes	reverse	Included in cgMLST scheme	Not applicable	Similar to DUT_MYCPA 9e-47
MAB_3004		hypothetical protein	3063665	480	yes	forward	Included in cgMLST scheme	Not applicable	Similar to O07200_MYCTU 4e-45
MAB_3005c		hypothetical protein	3064187	303	yes	reverse	Included in cgMLST scheme	Not applicable	Similar to Q271L1_MYCFV 1e-47
MAB_3006		hypothetical protein	3064691	648	yes	forward	Included in cgMLST scheme	Not applicable	Similar to Q73W43_MYCPA 3e-51
MAB_3007c		Probable inositol-1-monophosphatase SuhB	3065335	861	yes	reverse	Included in cgMLST scheme	Not applicable	Similar to Q5YT86_NOCFA 5e-49
MAB_3008		Probable polyphosphate glucokinase PpgK	3066335	804	yes	forward	Included in cgMLST scheme	Not applicable	Similar to Q7TY27_MYCBO e-100
MAB_3011		Hypothetical protein	3069851	210	yes	forward	Included in cgMLST scheme	Not applicable	No similarity found (10-5)
MAB_3012		Probable methylated-DNA--protein-cysteine methyltransferase	3070131	534	yes	forward	Included in cgMLST scheme	Not applicable	Similar to Q5YNM1_NOCFA 2e-49
MAB_3013		hypothetical protein	3070740	483	yes	forward	Included in cgMLST scheme	Not applicable	Similar to Q98HQ0_RHILO 3e-25
MAB_3016c		hypothetical protein	3073296	831	yes	reverse	Included in cgMLST scheme	Not applicable	Similar to Q25RE2_MYCVN 7e-83
MAB_3017		Conserved hypothetical protein (endoribonuclease?)	3074184	387	yes	forward	Included in cgMLST scheme	Not applicable	Similar to Q418Y9_KINRA 6e-43
MAB_3018		Putative transcriptional regulator, GntR family	3074620	729	yes	forward	Included in cgMLST scheme	Not applicable	Similar to Q25RD6_MYCVN 6e-50
MAB_3019		Probable fatty acid hydroxylase	3075345	666	yes	forward	Included in cgMLST scheme	Not applicable	Similar to Q25RD5_MYCVN 4e-70
MAB_3020c		Hypothetical protein	3076007	168	yes	reverse	Included in cgMLST scheme	Not applicable	No similarity found (10-5)
MAB_3022c		hypothetical protein	3076595	897	yes	reverse	Included in cgMLST scheme	Not applicable	Similar to Y6045_STRCO 6e-55
MAB_3023c		hypothetical protein	3077554	378	yes	reverse	Included in cgMLST scheme	Not applicable	Similar to Q5YT80_NOCFA 5e-37
MAB_3024		hypothetical protein	3078125	195	yes	forward	Included in cgMLST scheme	Not applicable	Similar to Q8VJE3_MYCTU 2e-12
MAB_3025		Possible ribonuclease BN	3078382	963	yes	forward	Included in cgMLST scheme	Not applicable	Similar to Q25UJ9_MYCVN 5e-90
MAB_3026c		hypothetical protein	3079341	234	yes	reverse	Included in cgMLST scheme	Not applicable	Similar to Q271M2_MYCFV 4e-25
MAB_3027		hypothetical protein	3079600	393	yes	forward	Included in cgMLST scheme	Not applicable	Similar to Q271M3_MYCFV 1e-39
MAB_3028		RNA polymerase sigma factor	3080140	972	yes	forward	Included in cgMLST scheme	Not applicable	Similar to Q271M4_MYCFV e-158
MAB_3029		Iron-dependent repressor IdeR	3081213	687	yes	forward	Included in cgMLST scheme	Not applicable	Similar to Q271M5_MYCFV e-103
MAB_3030c		hypothetical protein	3081896	1050	yes	reverse	Included in cgMLST scheme	Not applicable	Similar to Q73W32_MYCPA 1e-72
MAB_3031c		hypothetical protein	3083067	729	yes	reverse	Included in cgMLST scheme	Not applicable	Similar to Q5YT61_NOCFA 1e-20
MAB_3042c		Probable GTP-binding protein HflX	3094579	1395	yes	reverse	Included in cgMLST scheme	Not applicable	Similar to Q73W22_MYCPA e-169
MAB_3043c		Probable diaminopimelate epimerase (DapF epimerase)	3096020	888	yes	reverse	Included in cgMLST scheme	Not applicable	Similar to Q25UL8_MYCVN e-108
MAB_3064		hypothetical protein	3112870	435	yes	forward	Included in cgMLST scheme	Not applicable	Similar to Q73W09_MYCPA 2e-25
MAB_3065c		hypothetical protein	3113308	165	yes	reverse	Included in cgMLST scheme	Not applicable	Similar to Q5YSZ0_NOCFA 4e-08
MAB_3066c		hypothetical protein	3113578	828	yes	reverse	Included in cgMLST scheme	Not applicable	Similar to Q25UQ4_MYCVN 9e-51
MAB_3067c		hypothetical protein	3114516	810	yes	reverse	Included in cgMLST scheme	Not applicable	Similar to Q271R3_MYCFV 4e-96
MAB_3068c		Possible transcriptional regulatory protein	3115457	351	yes	reverse	Included in cgMLST scheme	Not applicable	Similar to Q25UQ6_MYCVN 8e-29
MAB_3071c		Probable PGP synthase PgsA3 (phosphatidylglycerophosphate synthase)	3117928	600	yes	reverse	Included in cgMLST scheme	Not applicable	Similar to Q5YSY5_NOCFA 1e-52
MAB_3072		Putative acetyltransferase	3118570	561	yes	forward	Included in cgMLST scheme	Not applicable	Similar to Q25UQ9_MYCVN 9e-75
MAB_3077c		hypothetical protein	3124518	504	yes	reverse	Included in cgMLST scheme	Not applicable	Similar to Q27D80_MYCFV 6e-07
MAB_3079c		Hypothetical protein	3125717	582	yes	reverse	Included in cgMLST scheme	Not applicable	No similarity found (10-5)
MAB_3080		Putative antibiotic biosynthesis monooxygenase	3126396	312	yes	forward	Included in cgMLST scheme	Not applicable	Similar to Q25UR1_MYCVN 7e-22
MAB_3081		Short-chain dehydrogenase/reductase	3126709	819	yes	forward	Included in cgMLST scheme	Not applicable	Similar to O33292_MYCTU 9e-89
MAB_3082		hypothetical protein	3127529	870	yes	forward	Included in cgMLST scheme	Not applicable	Similar to Q73VZ9_MYCPA 6e-73
MAB_3083c		hypothetical protein	3128395	1692	yes	reverse	Included in cgMLST scheme	Not applicable	Similar to Q73VZ8_MYCPA 0.0
MAB_3084c		4-hydroxy-tetrahydrodipicolinate synthase	3130087	876	yes	reverse	Included in cgMLST scheme	Not applicable	Similar to Q25UR6_MYCVN e-115
MAB_3085c		Thymidylate synthase ThyX	3131071	753	yes	reverse	Included in cgMLST scheme	Not applicable	Similar to THYX_MYCPA e-115
MAB_3089c		hypothetical protein	3133672	690	yes	reverse	Included in cgMLST scheme	Not applicable	Similar to Q3H0E0_9ACTO 3e-12
MAB_3090c		Dihydrofolate reductase DfrA	3134358	492	yes	reverse	Included in cgMLST scheme	Not applicable	Similar to Q73VZ3_MYCPA 2e-44
MAB_3091c		Thymidylate synthase (ThyA)	3134846	801	yes	reverse	Included in cgMLST scheme	Not applicable	Similar to Q271T3_MYCFV e-138
MAB_3092c		Possible conserved polyketide synthase associated protein	3135721	1275	yes	reverse	Included in cgMLST scheme	Not applicable	Similar to Q9AE01_AMYMD 6e-14
MAB_3093c		hypothetical protein	3137176	471	yes	reverse	Included in cgMLST scheme	Not applicable	Similar to Q271T6_MYCFV 8e-34
MAB_3095c		hypothetical protein	3138106	462	yes	reverse	Included in cgMLST scheme	Not applicable	Similar to Q73VY4_MYCPA 8e-45
MAB_3096c		4-hydroxy-tetrahydrodipicolinate reductase	3138567	738	yes	reverse	Included in cgMLST scheme	Not applicable	Similar to Q25US9_MYCVN 5e-97
MAB_3097		Hypothetical protein	3139699	369	yes	forward	Included in cgMLST scheme	Not applicable	No similarity found (10-5)
MAB_3098		Probable transmembrane carbonic anhydrase	3140196	2250	yes	forward	Included in cgMLST scheme	Not applicable	Similar to P96878_MYCTU 0.0
MAB_3099c		Putative transcriptional regulator, AsnC family	3142454	516	yes	reverse	Included in cgMLST scheme	Not applicable	Similar to Q25UU6_MYCVN 9e-55
MAB_3100		L-alanine dehydrogenase (ALD)	3143071	1116	yes	forward	Included in cgMLST scheme	Not applicable	Similar to Q8KY18_MYCSM e-154
MAB_3101c		hypothetical protein	3144229	1026	yes	reverse	Included in cgMLST scheme	Not applicable	Similar to Q73XV9_MYCPA 2e-62
MAB_3102c		Putative monooxygenase	3145251	1521	yes	reverse	Included in cgMLST scheme	Not applicable	Similar to Q5YVT2_NOCFA 2e-85
MAB_3103c		Putative short chain dehydrogenase/reductase	3146886	810	yes	reverse	Included in cgMLST scheme	Not applicable	Similar to Q27EI0_MYCFV 5e-76
MAB_3104c		hypothetical protein	3147705	723	yes	reverse	Included in cgMLST scheme	Not applicable	Similar to Q5LTK8_SILPO 4e-18
MAB_3105c		Hypothetical protease	3148517	1236	yes	reverse	Included in cgMLST scheme	Not applicable	Similar to Q271U8_MYCFV e-154
MAB_3106c		Bifunctional protein polyribonucleotide nucleotidyltransferase GpsI	3149847	2268	yes	reverse	Included in cgMLST scheme	Not applicable	Similar to Q25UV1_MYCVN 0.0
MAB_3107c		Possible lipoprotein LppU	3152364	507	yes	reverse	Included in cgMLST scheme	Not applicable	Similar to Q7TXV9_MYCBO 9e-30
MAB_3108c	rpsO	30s ribosomal protein S15	3152888	270	yes	reverse	Included in cgMLST scheme	Not applicable	Similar to Q271V0_MYCFV 2e-30
MAB_3109c		Probable bifunctional FAD synthetase/riboflavin biosynthesis protein RibF	3153251	963	yes	reverse	Included in cgMLST scheme	Not applicable	Similar to Q73VW8_MYCPA e-143
MAB_3110		Probable iron dependent transcriptional repressor FeoA	3154291	723	yes	forward	Included in cgMLST scheme	Not applicable	Similar to Q271V2_MYCFV 6e-88
MAB_3111		Hypothetical protein	3155015	573	yes	forward	Included in cgMLST scheme	Not applicable	No similarity found (10-5)
MAB_3118c		hypothetical protein	3159898	954	yes	reverse	Included in cgMLST scheme	Not applicable	Similar to Q73VW1_MYCPA e-150
MAB_3119c		Possible carboxymuconolactone decarboxylase	3160865	477	yes	reverse	Included in cgMLST scheme	Not applicable	Similar to Q25XP4_MYCVN 7e-52
MAB_3120		hypothetical protein	3161461	621	yes	forward	Included in cgMLST scheme	Not applicable	Similar to Q25UX6_MYCVN 1e-55
MAB_3121c		hypothetical protein	3162108	270	yes	reverse	Included in cgMLST scheme	Not applicable	Similar to Q8VJC2_MYCTU 6e-29
MAB_3122		Putative acyl-CoA dehydrogenase	3162459	1242	yes	forward	Included in cgMLST scheme	Not applicable	Similar to Q26A83_MYCVN e-137
MAB_3124		Probable enoyl-CoA hydratase	3164896	759	yes	forward	Included in cgMLST scheme	Not applicable	Similar to P71621_MYCTU 2e-73
MAB_3126c		Hypothetical protein	3166345	222	yes	reverse	Included in cgMLST scheme	Not applicable	No similarity found (10-5)
MAB_3127		hypothetical protein	3166654	375	yes	forward	Included in cgMLST scheme	Not applicable	Similar to O06254_MYCTU 1e-17
MAB_3128c		Possible DNA-damage-inducible protein F	3167029	1335	yes	reverse	Included in cgMLST scheme	Not applicable	Similar to P71616_MYCTU e-113
MAB_3130c		Ribosome-binding factor A (RbfA)	3169332	477	yes	reverse	Included in cgMLST scheme	Not applicable	Similar to RBFA_MYCTU 6e-40
MAB_3132c		hypothetical protein	3173039	435	yes	reverse	Included in cgMLST scheme	Not applicable	Similar to Q262D2_MYCVN 3e-16
MAB_3133c		Putative flavohemoprotein	3173470	1242	yes	reverse	Included in cgMLST scheme	Not applicable	Similar to Q9L131_STRCO e-108
MAB_3135c		Transcription elongation protein NusA	3175149	996	yes	reverse	Included in cgMLST scheme	Not applicable	Similar to Q273K6_MYCFV e-156
MAB_3136c		hypothetical protein	3176141	570	yes	reverse	Included in cgMLST scheme	Not applicable	Similar to Q25UZ0_MYCVN 4e-38
MAB_3137		Hypothetical protein	3176850	471	yes	forward	Included in cgMLST scheme	Not applicable	No similarity found (10-5)
MAB_3138		hypothetical protein	3177317	474	yes	forward	Included in cgMLST scheme	Not applicable	Similar to Q25UZ2_MYCVN 3e-30
MAB_3139c		hypothetical protein	3177878	489	yes	reverse	Included in cgMLST scheme	Not applicable	Similar to Q25ZR3_MYCVN 3e-15
MAB_3140c		Prolyl-tRNA synthetase ProS	3178366	1743	yes	reverse	Included in cgMLST scheme	Not applicable	Similar to Q73VU8_MYCPA 0.0
MAB_3141		Hypothetical protein	3180224	360	yes	forward	Included in cgMLST scheme	Not applicable	No similarity found (10-5)
MAB_3143c		Possible multifunctional enzyme siroheme synthase CysG/Uroporphyrin-III C-methyltransferase-like	3182144	1197	yes	reverse	Included in cgMLST scheme	Not applicable	Similar to Q73VU5_MYCPA e-170
MAB_3144		Putative ABC transporter, ATP-binding protein	3183417	1959	yes	forward	Included in cgMLST scheme	Not applicable	Similar to Q27BM2_MYCFV e-161
MAB_3146c		hypothetical protein	3186308	684	yes	reverse	Included in cgMLST scheme	Not applicable	Similar to Q265T7_MYCVN 8e-38
MAB_3147c		Probable conserved polyketide synthase associated protein	3186994	1416	yes	reverse	Included in cgMLST scheme	Not applicable	Similar to O50438_MYCTU e-144
MAB_3148c		Probable polyketide synthase Pks5	3188419	6243	yes	reverse	Included in cgMLST scheme	Not applicable	Similar to O53901_MYCTU 0.0
MAB_3149		Putative membrane protein, MmpS family	3195523	432	yes	forward	Included in cgMLST scheme	Not applicable	Similar to MMPS4_MYCTU 5e-34
MAB_3150		Putative membrane protein, MmpL family	3195951	2826	yes	forward	Included in cgMLST scheme	Not applicable	Similar to Q73T29_MYCPA 0.0
MAB_3151		Putative TetR-family transcriptional regulator	3198776	624	yes	forward	Included in cgMLST scheme	Not applicable	Similar to Q73T28_MYCPA 2e-39
MAB_3152c		Hypothetical protein	3199412	264	yes	reverse	Included in cgMLST scheme	Not applicable	No similarity found (10-5)
MAB_3153c		Hypothetical protein	3199672	279	yes	reverse	Included in cgMLST scheme	Not applicable	No similarity found (10-5)
MAB_3154c		hypothetical protein	3199980	639	yes	reverse	Included in cgMLST scheme	Not applicable	Similar to Q25ZM8_MYCVN 1e-55
MAB_3155c		Probable cobyrinic acid A,C-diamide synthase (CobB)	3201280	1362	yes	reverse	Included in cgMLST scheme	Not applicable	Similar to Q273J9_MYCFV e-132
MAB_3156c		Probable Cob(I)alamin adenosyltransferase (CobO)	3202687	615	yes	reverse	Included in cgMLST scheme	Not applicable	Similar to Q7D6G6_MYCTU 4e-85
MAB_3157c		Possible magnesium-chelatase	3203321	1869	yes	reverse	Included in cgMLST scheme	Not applicable	Similar to Q273J7_MYCFV 0.0
MAB_3159c		Probable malate:quinone oxidoreductase Mqo	3205625	1431	yes	reverse	Included in cgMLST scheme	Not applicable	Similar to MQO_MYCTU 0.0
MAB_3160		hypothetical protein	3207223	984	yes	forward	Included in cgMLST scheme	Not applicable	Similar to Q25V02_MYCVN e-103
MAB_3161c		hypothetical protein	3208217	627	yes	reverse	Included in cgMLST scheme	Not applicable	Similar to Q273H9_MYCFV 2e-63
MAB_3162c		hypothetical protein	3208967	630	yes	reverse	Included in cgMLST scheme	Not applicable	Similar to Q273H8_MYCFV 2e-36
MAB_3163c		Cobyric acid synthase	3209651	1524	yes	reverse	Included in cgMLST scheme	Not applicable	Similar to COBQ_MYCPA 0.0
MAB_3164c		Methionine aminopeptidase (MAP)	3211171	804	yes	reverse	Included in cgMLST scheme	Not applicable	Similar to Q273H7_MYCFV e-117
MAB_3165c		hypothetical protein	3212108	747	yes	reverse	Included in cgMLST scheme	Not applicable	Similar to Q25RP0_MYCVN 1e-71
MAB_3167c		Penicillin-binding protein, putative	3213326	1818	yes	reverse	Included in cgMLST scheme	Not applicable	Similar to Q7D6F7_MYCTU 0.0
MAB_3168c		Conserved hypothetical protein (acetyltransferase?)	3215217	813	yes	reverse	Included in cgMLST scheme	Not applicable	Similar to O33349_MYCTU 7e-80
MAB_3169c		4-hydroxy-3-methylbut-2-en-1-yl diphosphate synthase	3216162	1188	yes	reverse	Included in cgMLST scheme	Not applicable	Similar to Q25ZQ2_MYCVN 0.0
MAB_3170c		Probable protease/peptidase	3217356	1248	yes	reverse	Included in cgMLST scheme	Not applicable	Similar to Y1582_MYCLE e-126
MAB_3171c		1-deoxy-D-xylulose-5-phosphate reductoisomerase	3218603	1170	yes	reverse	Included in cgMLST scheme	Not applicable	Similar to DXR_MYCPA e-151
MAB_3172c		hypothetical protein	3219811	753	yes	reverse	Included in cgMLST scheme	Not applicable	Similar to Q42Z81_9ACTO 2e-31
MAB_3173c		hypothetical protein	3220596	471	yes	reverse	Included in cgMLST scheme	Not applicable	Similar to Q42Z82_9ACTO 2e-27
MAB_3174		hypothetical protein	3221145	339	yes	forward	Included in cgMLST scheme	Not applicable	Similar to Q7TXN4_MYCBO 3e-15
MAB_3175c		23S rRNA (adenine(2503)-C(2))-methyltransferase RlmN	3221486	1122	yes	reverse	Included in cgMLST scheme	Not applicable	Similar to Q5YS67_NOCFA e-160
MAB_3176c		hypothetical protein	3222634	597	yes	reverse	Included in cgMLST scheme	Not applicable	Similar to Q5YR27_NOCFA 3e-52
MAB_3177		Putative FAD-dependent pyridine nucleotide-disulphide oxidoreductase	3223309	939	yes	forward	Included in cgMLST scheme	Not applicable	Similar to Q419G8_KINRA 3e-69
MAB_3179c		Putative transcriptional regulator, LysR family	3224890	867	yes	reverse	Included in cgMLST scheme	Not applicable	Similar to Q744Y2_MYCPA 2e-79
MAB_3180		hypothetical protein	3225923	957	yes	forward	Included in cgMLST scheme	Not applicable	Similar to Q744Y1_MYCPA 5e-72
MAB_3181		Probable lipoprotein LppI	3226889	708	yes	forward	Included in cgMLST scheme	Not applicable	Similar to O53489_MYCTU 1e-44
MAB_3182c		hypothetical protein	3227593	618	yes	reverse	Included in cgMLST scheme	Not applicable	Similar to Q987T9_RHILO 1e-09
MAB_3183c		Probable dienelactone hydrolase	3228210	738	yes	reverse	Included in cgMLST scheme	Not applicable	Similar to Q271T4_MYCFV 2e-68
MAB_3184		hypothetical protein	3228996	858	yes	forward	Included in cgMLST scheme	Not applicable	Similar to Q5Z104_NOCFA 2e-27
MAB_3187c		Ribosome recycling factor (Ribosome-releasing factor	3231687	558	yes	reverse	Included in cgMLST scheme	Not applicable	Similar to RRF_MYCPA 3e-83
MAB_3188c		Uridylate kinase PyrH	3232314	726	yes	reverse	Included in cgMLST scheme	Not applicable	Similar to Q273C3_MYCFV e-114
MAB_3189c		Conserved hypothetical protein (putative helicase)	3233149	2262	yes	reverse	Included in cgMLST scheme	Not applicable	Similar to Q276H1_MYCFV 0.0
MAB_3190c		Putative nicotinamide mononucleotide transporter	3235521	579	yes	reverse	Included in cgMLST scheme	Not applicable	Similar to Q5LHR2_BACFN 1e-32
MAB_3192c		Putative glycosyl hydrolase (beta-glucosidase)	3236767	1386	yes	reverse	Included in cgMLST scheme	Not applicable	Similar to Q5YWH5_NOCFA e-109
MAB_3193c		Putative transcriptional regulator, TetR family	3238179	594	yes	reverse	Included in cgMLST scheme	Not applicable	Similar to Q3W3V4_9ACTO 6e-19
MAB_3194c		Hypothetical protein	3238806	330	yes	reverse	Included in cgMLST scheme	Not applicable	No similarity found (10-5)
MAB_3195c		Elongation factor Ts (EF-Ts)	3239289	834	yes	reverse	Included in cgMLST scheme	Not applicable	Similar to EFTS_MYCPA e-105
MAB_3196c	rpsB	30s ribosomal protein S2	3240123	834	yes	reverse	Included in cgMLST scheme	Not applicable	Similar to RS2_NOCFA e-132
MAB_3203		Hypothetical protein	3246552	309	yes	forward	Included in cgMLST scheme	Not applicable	No similarity found (10-5)
MAB_3204c		Tyrosine recombinase XerC	3246864	915	yes	reverse	Included in cgMLST scheme	Not applicable	Similar to Q25ZV7_MYCVN e-109
MAB_3205c		Conserved hypothetical protein (siderophore-interacting?)	3247775	831	yes	reverse	Included in cgMLST scheme	Not applicable	Similar to Q25ZV9_MYCVN 4e-96
MAB_3206c		Putative transcriptional regulator, TetR	3248681	759	yes	reverse	Included in cgMLST scheme	Not applicable	Similar to Q5YZ87_NOCFA 3e-30
MAB_3207		hypothetical protein	3249465	375	yes	forward	Included in cgMLST scheme	Not applicable	Similar to Q419A6_KINRA 2e-09
MAB_3208c		Putative transcriptional regulator, LysR family	3249870	894	yes	reverse	Included in cgMLST scheme	Not applicable	Similar to Q270V1_MYCFV 1e-38
MAB_3209c		Hypothetical protein	3250816	156	yes	reverse	Included in cgMLST scheme	Not applicable	No similarity found (10-5)
MAB_3210c		hypothetical protein	3251018	819	yes	reverse	Included in cgMLST scheme	Not applicable	Similar to P96805_MYCTU 2e-53
MAB_3212c		hypothetical protein	3252987	1137	yes	reverse	Included in cgMLST scheme	Not applicable	Similar to Q25ZW0_MYCVN e-101
MAB_3215c		Hypothetical protein	3256088	228	yes	reverse	Included in cgMLST scheme	Not applicable	No similarity found (10-5)
MAB_3216c		Putative transcriptional regulator, TetR family	3256472	753	yes	reverse	Included in cgMLST scheme	Not applicable	Similar to Q413C7_KINRA 2e-46
MAB_3217		Hypothetical protein	3257415	243	yes	forward	Included in cgMLST scheme	Not applicable	No similarity found (10-5)
MAB_3218		Hypothetical protein	3257709	306	yes	forward	Included in cgMLST scheme	Not applicable	No similarity found (10-5)
MAB_3221c		hypothetical protein	3258814	306	yes	reverse	Included in cgMLST scheme	Not applicable	Similar to Y2901_MYCTU 7e-49
MAB_3222c		Ribonuclease HII (RNase HII)	3259130	705	yes	reverse	Included in cgMLST scheme	Not applicable	Similar to RNH2_MYCTU 1e-85
MAB_3224c	rplS	50S ribosomal protein L19	3261133	342	yes	reverse	Included in cgMLST scheme	Not applicable	Similar to Q272X6_MYCFV 4e-45
MAB_3225		Putative lipoprotein LppW precursor	3261752	906	yes	forward	Included in cgMLST scheme	Not applicable	Similar to LPPW_MYCTU 4e-94
MAB_3227c		Probable 16S rRNA processing protein RimM	3263343	522	yes	reverse	Included in cgMLST scheme	Not applicable	Similar to Q25ZX5_MYCVN 3e-65
MAB_3228c		hypothetical protein	3263869	231	yes	reverse	Included in cgMLST scheme	Not applicable	Similar to Q272X2_MYCFV 6e-26
MAB_3229c	rpsP	30s ribosomal protein S16	3264120	468	yes	reverse	Included in cgMLST scheme	Not applicable	Similar to Q25ZX7_MYCVN 9e-57
MAB_3231		hypothetical protein	3265294	408	yes	forward	Included in cgMLST scheme	Not applicable	Similar to Q73X24_MYCPA 4e-18
MAB_3234		Probable D-alanyl-D-alanine carboxypeptidase DacB	3269031	864	yes	forward	Included in cgMLST scheme	Not applicable	Similar to Q73VN4_MYCPA 4e-93
MAB_3235c		Hypothetical protein	3269891	264	yes	reverse	Included in cgMLST scheme	Not applicable	No similarity found (10-5)
MAB_3236c		Probable amidohydrolase	3270156	1068	yes	reverse	Included in cgMLST scheme	Not applicable	Similar to Q272W5_MYCFV e-143
MAB_3237c		Signal recognition particle protein Ffh	3271229	1572	yes	reverse	Included in cgMLST scheme	Not applicable	Similar to Q73VN0_MYCPA 0.0
MAB_3238c		[protein-PII] uridylyltransferase	3272894	2382	yes	reverse	Included in cgMLST scheme	Not applicable	Similar to Q25ZY5_MYCVN 0.0
MAB_3239c		Probable nitrogen regulatory protein P-II	3275308	339	yes	reverse	Included in cgMLST scheme	Not applicable	Similar to Q272W2_MYCFV 6e-30
MAB_3242		Isopentenyl-diphosphate delta-isomerase	3278594	969	yes	forward	Included in cgMLST scheme	Not applicable	Similar to Q272V9_MYCFV 1e-87
MAB_3243		Soluble secreted antigen MPT53 precursor	3279639	537	yes	forward	Included in cgMLST scheme	Not applicable	Similar to MPT53_MYCTU 2e-49
MAB_3244		Mercury resistance transport protein/cytochrome c biogenesis protein	3280256	765	yes	forward	Included in cgMLST scheme	Not applicable	Similar to Q7TXN3_MYCBO 4e-55
MAB_3247		Hypothetical protein	3285675	222	yes	forward	Included in cgMLST scheme	Not applicable	No similarity found (10-5)
MAB_3248c		hypothetical protein	3285904	336	yes	reverse	Included in cgMLST scheme	Not applicable	Similar to Q25ZZ2_MYCVN 2e-42
MAB_3249		Hypothetical protein	3286299	444	yes	forward	Included in cgMLST scheme	Not applicable	No similarity found (10-5)
MAB_3250c		Probable transcriptional regulatory protein KdpE	3286747	675	yes	reverse	Included in cgMLST scheme	Not applicable	Similar to Q741U2_MYCPA 9e-93
MAB_3251c		Sensor protein KdpD	3287418	2508	yes	reverse	Included in cgMLST scheme	Not applicable	Similar to KDPD_MYCTU 0.0
MAB_3252c		Potassium-transporting ATPase C chain	3289936	597	yes	reverse	Included in cgMLST scheme	Not applicable	Similar to Q5YZH7_NOCFA 3e-44
MAB_3253c		Potassium-transporting ATPase B chain	3290540	2061	yes	reverse	Included in cgMLST scheme	Not applicable	Similar to Q5YZH8_NOCFA 0.0
MAB_3254c		Potassium-transporting ATPase A chain	3292600	1719	yes	reverse	Included in cgMLST scheme	Not applicable	Similar to ATKA_NOCFA 0.0
MAB_3255c		Formamidopyrimidine-DNA glycosylase (MutM)	3294594	861	yes	reverse	Included in cgMLST scheme	Not applicable	Similar to Q26XY8_MYCFV 1e-98
MAB_3257c		hypothetical protein	3296220	537	yes	reverse	Included in cgMLST scheme	Not applicable	Similar to Q26XZ0_MYCFV 2e-52
MAB_3258c		hypothetical protein	3296800	738	yes	reverse	Included in cgMLST scheme	Not applicable	Similar to Q26XZ1_MYCFV e-109
MAB_3259c		Phosphopantetheine adenylyltransferase (CoaD)	3297644	486	yes	reverse	Included in cgMLST scheme	Not applicable	Similar to COAD_MYCTU 3e-65
MAB_3260c		hypothetical protein	3298126	561	yes	reverse	Included in cgMLST scheme	Not applicable	Similar to Q270X0_MYCFV 3e-46
MAB_3261c		Probable lipoprotein LpqH precursor	3298773	474	yes	reverse	Included in cgMLST scheme	Not applicable	Similar to Q745Q5_MYCPA 2e-15
MAB_3262c		hypothetical protein	3299301	900	yes	reverse	Included in cgMLST scheme	Not applicable	Similar to Q82E69_STRAW 5e-20
MAB_3263c		hypothetical protein	3300345	1146	yes	reverse	Included in cgMLST scheme	Not applicable	Similar to Q73ZN5_MYCPA e-168
MAB_3264c		Hypothetical protein	3301714	522	yes	reverse	Included in cgMLST scheme	Not applicable	No similarity found (10-5)
MAB_3266c		hypothetical protein	3303223	444	yes	reverse	Included in cgMLST scheme	Not applicable	Similar to Q25ZZ9_MYCVN 4e-36
MAB_3267c		Probable pyruvate carboxylase PCA	3303765	3384	yes	reverse	Included in cgMLST scheme	Not applicable	Similar to Q9F843_MYCSM 0.0
MAB_3268c		hypothetical protein	3307210	570	yes	reverse	Included in cgMLST scheme	Not applicable	Similar to Q260A1_MYCVN 2e-63
MAB_3269c		hypothetical protein	3307776	774	yes	reverse	Included in cgMLST scheme	Not applicable	Similar to Q27F40_MYCFV 5e-53
MAB_3270c		Probable lipase/esterase LipN	3308572	1047	yes	reverse	Included in cgMLST scheme	Not applicable	Similar to Q73VK7_MYCPA 7e-92
MAB_3273c		Putative transcriptional regulator, TetR family	3311443	633	yes	reverse	Included in cgMLST scheme	Not applicable	Similar to Q9L240_STRCO 1e-18
MAB_3274		Hypothetical protein	3312134	213	yes	forward	Included in cgMLST scheme	Not applicable	No similarity found (10-5)
MAB_3275		Probable cytochrome P450	3312463	1443	yes	forward	Included in cgMLST scheme	Not applicable	Similar to Q3E385_CHLAU e-39
MAB_3278c		ATP-dependent DNA helicase RecG	3315417	2241	yes	reverse	Included in cgMLST scheme	Not applicable	Similar to Q27EM4_MYCFV 0.0
MAB_3279c		Putative phosphatase/kinase	3317667	1656	yes	reverse	Included in cgMLST scheme	Not applicable	Similar to Q27EM5_MYCFV e-122
MAB_3280	rpmB	50S ribosomal protein L28	3319513	198	yes	forward	Included in cgMLST scheme	Not applicable	Similar to Q8VJ98_MYCTU 8e-29
MAB_3281		Putative enoyl-CoA hydratase/isomerase	3319729	768	yes	forward	Included in cgMLST scheme	Not applicable	Similar to Q5YRZ5_NOCFA 5e-58
MAB_3282c		Probable lipase	3320594	1251	yes	reverse	Included in cgMLST scheme	Not applicable	Similar to Q6REP1_9NOCA 1e-31
MAB_3283c		Uracil-DNA glycosylase (UDG)	3321844	681	yes	reverse	Included in cgMLST scheme	Not applicable	Similar to UNG_MYCTU e-100
MAB_3284c		Probable thiamine-monophosphate kinasE ThiL	3322531	948	yes	reverse	Included in cgMLST scheme	Not applicable	Similar to P95118_MYCTU 8e-95
MAB_3285		hypothetical protein	3323496	543	yes	forward	Included in cgMLST scheme	Not applicable	Similar to Q7D6B4_MYCTU 5e-29
MAB_3286c		Probable D-alanine--D-alanine ligase DdlA	3324129	1146	yes	reverse	Included in cgMLST scheme	Not applicable	Similar to Q73VJ4_MYCPA e-158
MAB_3287c		Putative cystathionine/methionine gamma-synthase/ lyase	3325279	1113	yes	reverse	Included in cgMLST scheme	Not applicable	Similar to Q27EN2_MYCFV e-117
MAB_3290		Polyphosphate kinase	3328097	2136	yes	forward	Included in cgMLST scheme	Not applicable	Similar to PPK_MYCTU 0.0
MAB_3291		Possible hydrolase MutT/NUDIX	3330282	936	yes	forward	Included in cgMLST scheme	Not applicable	Similar to Q260C7_MYCVN 1e-98
MAB_3293c		3-isopropylmalate dehydratase small subunit	3332078	600	yes	reverse	Included in cgMLST scheme	Not applicable	Similar to LEUD_MYCPA 2e-83
MAB_3294c		3-isopropylmalate dehydratase large subunit	3332707	1443	yes	reverse	Included in cgMLST scheme	Not applicable	Similar to LEU2_MYCTU 0.0
MAB_3295		Putative transcriptional regulator, IclR family	3334202	702	yes	forward	Included in cgMLST scheme	Not applicable	Similar to Q260D1_MYCVN e-104
MAB_3296		Conserved hypothetical protein (pyridoxamine 5'-phosphate oxidase-related	3334913	498	yes	forward	Included in cgMLST scheme	Not applicable	Similar to Q73VI5_MYCPA 9e-67
MAB_3297		Hypothetical protein	3335419	303	yes	forward	Included in cgMLST scheme	Not applicable	No similarity found (10-5)
MAB_3298c		Glutamyl-tRNA synthetase (GltX)	3336059	1491	yes	reverse	Included in cgMLST scheme	Not applicable	Similar to Q27EP1_MYCFV 0.0
MAB_3299c		hypothetical protein	3337552	786	yes	reverse	Included in cgMLST scheme	Not applicable	Similar to Q260D3_MYCVN e-109
MAB_3300c		Putative transcriptional regulator, TetR family	3338348	660	yes	reverse	Included in cgMLST scheme	Not applicable	Similar to Q25YT3_MYCVN 4e-23
MAB_3301		hypothetical protein	3339122	1224	yes	forward	Included in cgMLST scheme	Not applicable	Similar to Q6FFH2_ACIAD 4e-35
MAB_3303c		3-isopropylmalate dehydrogenase (Leu3)	3341658	1014	yes	reverse	Included in cgMLST scheme	Not applicable	Similar to Q27EP5_MYCFV e-146
MAB_3304c		D-3-phosphoglycerate dehydrogenase (SerA)	3342668	1572	yes	reverse	Included in cgMLST scheme	Not applicable	Similar to Q73VI0_MYCPA 0.0
MAB_3318		Putative regulatory protein	3363814	966	yes	forward	Included in cgMLST scheme	Not applicable	Similar to Q9AK34_STRCO 9e-25
MAB_3319		hypothetical protein	3364900	1047	yes	forward	Included in cgMLST scheme	Not applicable	Similar to Q9K4I6_STRCO 9e-13
MAB_3321c		Ketol-acid reductoisomerase	3366524	1002	yes	reverse	Included in cgMLST scheme	Not applicable	Similar to Q260E1_MYCVN e-174
MAB_3322c		acetolactate synthase small subunit	3367586	504	yes	reverse	Included in cgMLST scheme	Not applicable	Similar to Q5YRW1_NOCFA 4e-70
MAB_3323c		Acetolactate synthase, large subunit (IlvB)	3368086	1845	yes	reverse	Included in cgMLST scheme	Not applicable	Similar to Q73VH5_MYCPA 0.0
MAB_3324		hypothetical protein	3370201	393	yes	forward	Included in cgMLST scheme	Not applicable	Similar to Q27EQ2_MYCFV 1e-25
MAB_3325c		Probable saccharopine dehydrogenase	3370590	1230	yes	reverse	Included in cgMLST scheme	Not applicable	Similar to Q3GX72_9ACTO e-142
MAB_3327c		Putative transcriptional regulator, AsnC family	3373204	507	yes	reverse	Included in cgMLST scheme	Not applicable	Similar to Q27EB9_MYCFV 3e-61
MAB_3328		Putative aldehyde dehydrogenase	3373834	1476	yes	forward	Included in cgMLST scheme	Not applicable	Similar to Q27EC0_MYCFV 0.0
MAB_3329c		Putative transcriptional regulator, MarR family	3375306	471	yes	reverse	Included in cgMLST scheme	Not applicable	Similar to YDGJ_BACSU 8e-10
MAB_3330		Putative salicylate hydroxylase	3375854	1173	yes	forward	Included in cgMLST scheme	Not applicable	Similar to Q9Z4Y6_STRCO 5e-60
MAB_3332c		hypothetical protein	3378894	807	yes	reverse	Included in cgMLST scheme	Not applicable	Similar to Q260E5_MYCVN 8e-39
MAB_3333		Probable conserved lipoprotein LppZ	3379772	1164	yes	forward	Included in cgMLST scheme	Not applicable	Similar to Q73VH2_MYCPA e-125
MAB_3334c		Aspartyl/glutamyl-tRNA amidotransferase, B subunit (GatB)	3380936	1500	yes	reverse	Included in cgMLST scheme	Not applicable	Similar to GATB_MYCTU 0.0
MAB_3345c		DNA ligase (polydeoxyribonucleotide synthase NAD+)	3392661	2046	yes	reverse	Included in cgMLST scheme	Not applicable	Similar to DNLJ_MYCBO 0.0
MAB_3349		hypothetical protein	3397399	681	yes	forward	Included in cgMLST scheme	Not applicable	Similar to Q25XB6_MYCVN 7e-35
MAB_3351c		5,6-dimethylbenzimidazole synthase	3399015	621	yes	reverse	Included in cgMLST scheme	Not applicable	Similar to Q5YQT5_NOCFA 1e-79
MAB_3355		Putative secreted hydrolase	3403364	861	yes	forward	Included in cgMLST scheme	Not applicable	Similar to Q3WFR5_9ACTO 2e-17
MAB_3356c		Probable tRNA (5-methylaminomethyl-2-thiouridylate)-methyltransferase	3404221	1071	yes	reverse	Included in cgMLST scheme	Not applicable	Similar to A0QUW3_MYCS2 e-162
MAB_3357c		Putative aminotransferase/cysteine desulfurase	3405288	1191	yes	reverse	Included in cgMLST scheme	Not applicable	Similar to A1T6X0_MYCVP e-141
MAB_3358c		Putative acyltransferase	3406667	870	yes	reverse	Included in cgMLST scheme	Not applicable	Similar to Q260G1_MYCVN 6e-85
MAB_3359c		hypothetical protein	3407539	882	yes	reverse	Included in cgMLST scheme	Not applicable	Similar to Q260G2_MYCVN e-103
MAB_3360c		hypothetical protein	3408588	744	yes	reverse	Included in cgMLST scheme	Not applicable	Similar to Q260G4_MYCVN 4e-85
MAB_3362c		Electron transfer flavoprotein alpha-subunit FixB	3412363	957	yes	reverse	Included in cgMLST scheme	Not applicable	Similar to ETFA_MYCTU e-115
MAB_3363c		Electron transfer flavoprotein beta-subunit FixA	3413364	792	yes	reverse	Included in cgMLST scheme	Not applicable	Similar to Q27ES2_MYCFV e-123
MAB_3364		hypothetical protein	3414405	822	yes	forward	Included in cgMLST scheme	Not applicable	Similar to Q260G7_MYCVN e-107
MAB_3366		Possible glycosyl transferase	3416904	1245	yes	forward	Included in cgMLST scheme	Not applicable	Similar to O53279_MYCTU e-175
MAB_3367		Putative fatty-acid-CoA ligase	3418185	3492	yes	forward	Included in cgMLST scheme	Not applicable	Similar to Q741P9_MYCPA 0.0
MAB_3368c		Putative transcriptional regulator, AsnC family	3421700	441	yes	reverse	Included in cgMLST scheme	Not applicable	Similar to Q3GVJ6_9ACTO 2e-38
MAB_3369		Putative integral membrane amino acid transport protein	3422220	732	yes	forward	Included in cgMLST scheme	Not applicable	Similar to Q6NEB0_CORDI 1e-28
MAB_3371c		hypothetical protein	3423387	477	yes	reverse	Included in cgMLST scheme	Not applicable	Similar to Q73WB0_MYCPA 9e-15
MAB_3372		Putative transcriptional regulator, TetR family	3423918	648	yes	forward	Included in cgMLST scheme	Not applicable	Similar to Q7NQ30_CHRVO 4e-21
MAB_3373c		hypothetical protein	3424569	837	yes	reverse	Included in cgMLST scheme	Not applicable	Similar to Q8GNL6_MYCAB 9e-68
MAB_3375		Putative transcriptional regulator, ArsR family	3426385	336	yes	forward	Included in cgMLST scheme	Not applicable	Similar to Q5YXR3_NOCFA 5e-25
MAB_3379		hypothetical protein	3428525	1293	yes	forward	Included in cgMLST scheme	Not applicable	Similar to Q27ES8_MYCFV e-131
MAB_3381c		hypothetical protein	3430982	978	yes	reverse	Included in cgMLST scheme	Not applicable	Similar to Q260H5_MYCVN e-144
MAB_3382c		Probable enoyl-CoA hydratase/isomerase	3431981	795	yes	reverse	Included in cgMLST scheme	Not applicable	Similar to O53286_MYCTU 5e-69
MAB_3383c		hypothetical protein	3432772	828	yes	reverse	Included in cgMLST scheme	Not applicable	Similar to Q73VC6_MYCPA 3e-74
MAB_3384c		Putative ABC transporter, ATP-binding protein	3433625	894	yes	reverse	Included in cgMLST scheme	Not applicable	Similar to Q73VC5_MYCPA e-111
MAB_3385		hypothetical protein	3434588	747	yes	forward	Included in cgMLST scheme	Not applicable	Similar to Q274W9_MYCFV 1e-13
MAB_3387		Putative GntR-family regulatory protein	3436068	1449	yes	forward	Included in cgMLST scheme	Not applicable	Similar to Q27ET8_MYCFV e-122
MAB_3450c		Probable phosphoglucomutase PgmA	3493236	1632	yes	reverse	Included in cgMLST scheme	Not applicable	Similar to Q27FG4_MYCFV 0.0
MAB_3451c		hypothetical protein	3494917	324	yes	reverse	Included in cgMLST scheme	Not applicable	Similar to Y3412_STRCO 3e-22
MAB_3452c		Probable carboxylesterase LipT	3495268	1506	yes	reverse	Included in cgMLST scheme	Not applicable	Similar to Q272Q3_MYCFV e-149
MAB_3453c		Probable carboxylesterase LipT	3496818	1521	yes	reverse	Included in cgMLST scheme	Not applicable	Similar to O53488_MYCTU e-153
MAB_3454		hypothetical protein	3498611	1467	yes	forward	Included in cgMLST scheme	Not applicable	Similar to O06790_MYCTU e-141
MAB_3455c		Putative acyl-CoA thiolase	3500095	1194	yes	reverse	Included in cgMLST scheme	Not applicable	Similar to Q9EY86_9PSEU e-155
MAB_3459		Putative cytidine/deoxycytidylate deaminase	3503336	477	yes	forward	Included in cgMLST scheme	Not applicable	Similar to Q47P61_THEFY 5e-61
MAB_3463		Putative O-methyltransferase, family 3	3506656	645	yes	forward	Included in cgMLST scheme	Not applicable	Similar to Q73U53_MYCPA 9e-52
MAB_3464		Hypothetical protein	3507399	357	yes	forward	Included in cgMLST scheme	Not applicable	No similarity found (10-5)
MAB_3465		Putative sulfate transporter/antisigma-factor	3507974	456	yes	forward	Included in cgMLST scheme	Not applicable	Similar to Q25VA9_MYCVN 2e-14
MAB_3466c		Hypothetical protein	3508440	150	yes	reverse	Included in cgMLST scheme	Not applicable	No similarity found (10-5)
MAB_3467c		18 kDa antigen (HSP 16.7)	3508884	453	yes	reverse	Included in cgMLST scheme	Not applicable	Similar to 18KD_MYCLE 4e-53
MAB_3468		Putative transcriptional regulator, MerR family	3509448	372	yes	forward	Included in cgMLST scheme	Not applicable	Similar to Q73UU9_MYCPA 3e-25
MAB_3469		MutT/NUDIX family protein	3509846	426	yes	forward	Included in cgMLST scheme	Not applicable	Similar to Q4NGF1_9MICC 1e-29
MAB_3470c		Probable acetolactate synthase large subunit IlvB	3510304	1590	yes	reverse	Included in cgMLST scheme	Not applicable	Similar to Q73TP3_MYCPA 0.0
MAB_3472		Hypothetical protein	3513895	570	yes	forward	Included in cgMLST scheme	Not applicable	No similarity found (10-5)
MAB_3473c		SsrA-binding protein	3514550	480	yes	reverse	Included in cgMLST scheme	Not applicable	Similar to Q262A6_MYCVN 5e-69
MAB_3474c		Cell division protein FtsX homolog	3515026	903	yes	reverse	Included in cgMLST scheme	Not applicable	Similar to Q73V45_MYCPA 1e-91
MAB_3475c		Putative cell division ATP-binding protein FtsE	3515941	690	yes	reverse	Included in cgMLST scheme	Not applicable	Similar to O05779_MYCTU e-108
MAB_3476c		Hypothetical protein	3516677	477	yes	reverse	Included in cgMLST scheme	Not applicable	No similarity found (10-5)
MAB_3478c		Peptide chain release factor 2 (PrfB)	3518195	1104	yes	reverse	Included in cgMLST scheme	Not applicable	Similar to Q262A2_MYCVN e-171
MAB_3479c		Putative regulatory protein, IclR family	3519348	891	yes	reverse	Included in cgMLST scheme	Not applicable	Similar to Q3WCZ5_9ACTO 7e-34
MAB_3480		Putative short chain dehydrogenase/reductase	3520352	666	yes	forward	Included in cgMLST scheme	Not applicable	Similar to Q27FV3_MYCFV 2e-09
MAB_3481		Probable acyl-CoA dehydrogenase FadE	3521104	1749	yes	forward	Included in cgMLST scheme	Not applicable	Similar to Q273T1_MYCFV e-177
MAB_3482		NADPH-ferredoxin reductase FprA	3522998	1362	yes	forward	Included in cgMLST scheme	Not applicable	Similar to Q73V40_MYCPA e-141
MAB_3485		Probable monophosphatase	3526413	792	yes	forward	Included in cgMLST scheme	Not applicable	Similar to Q5YR49_NOCFA 1e-86
MAB_3486		Probable acyl-CoA dehydrogenase	3527369	1413	yes	forward	Included in cgMLST scheme	Not applicable	Similar to P95187_MYCTU e-179
MAB_3487		Probable acyl-CoA dehydrogenase	3528824	1212	yes	forward	Included in cgMLST scheme	Not applicable	Similar to Q261Z7_MYCVN e-172
MAB_3488		Hypothetical protein	3530182	510	yes	forward	Included in cgMLST scheme	Not applicable	No similarity found (10-5)
MAB_3489c		Putative acyl-CoA synthetase FadD	3531100	1983	yes	reverse	Included in cgMLST scheme	Not applicable	Similar to Q5YWI7_NOCFA e-166
MAB_3490c		hypothetical protein	3533517	279	yes	reverse	Included in cgMLST scheme	Not applicable	Similar to Q745D4_MYCPA 9e-20
MAB_3491		Putative ATP-dependent Clp protease	3533865	447	yes	forward	Included in cgMLST scheme	Not applicable	Similar to Q3KZ20_BIFAN 1e-14
MAB_3492c		hypothetical protein	3534308	837	yes	reverse	Included in cgMLST scheme	Not applicable	Similar to Q25V69_MYCVN 3e-58
MAB_3493		Hypothetical protein	3535426	360	yes	forward	Included in cgMLST scheme	Not applicable	No similarity found (10-5)
MAB_3494c		hypothetical protein	3535808	330	yes	reverse	Included in cgMLST scheme	Not applicable	Similar to Q269F2_MYCVN 1e-35
MAB_3495		hypothetical protein	3536309	354	yes	forward	Included in cgMLST scheme	Not applicable	Similar to Q25VD2_MYCVN 2e-23
MAB_3496		Hypothetical protein	3536688	297	yes	forward	Included in cgMLST scheme	Not applicable	No similarity found (10-5)
MAB_3497		Hypothetical protein	3537092	714	yes	forward	Included in cgMLST scheme	Not applicable	No similarity found (10-5)
MAB_3498c		hypothetical protein	3538204	2967	yes	reverse	Included in cgMLST scheme	Not applicable	Similar to Y3215_MYCBO 0.0
MAB_3499c		hypothetical protein	3541298	1023	yes	reverse	Included in cgMLST scheme	Not applicable	Similar to Q73US4_MYCPA e-134
MAB_3500		hypothetical protein	3542383	417	yes	forward	Included in cgMLST scheme	Not applicable	Similar to Q274A6_MYCFV e-41
MAB_3507		Putative ABC transporter, ATP-binding protein	3549478	1350	yes	forward	Included in cgMLST scheme	Not applicable	Similar to Q73US1_MYCPA e-143
MAB_3508c		Putative transcriptional regulator	3550904	285	yes	reverse	Included in cgMLST scheme	Not applicable	Similar to Q73US0_MYCPA 7e-25
MAB_3509c		Hypothetical protein	3551358	213	yes	reverse	Included in cgMLST scheme	Not applicable	No similarity found (10-5)
MAB_3510c		Putative dienelactone hydrolase	3551842	825	yes	reverse	Included in cgMLST scheme	Not applicable	Similar to Q58J54_9ACTO 2e-93
MAB_3511c		Probable DNA helicase II homolog UvrD2	3552722	2070	yes	reverse	Included in cgMLST scheme	Not applicable	Similar to Q73UR9_MYCPA 0.0
[truncated: 2,923 more rows]
