# Supplementary material for: Delineating Mycobacterium abscessus population structure and transmission employing high-resolution core genome multilocus sequence typing
Source: Nat Commun. 2022 Aug 23;13:4936. doi: 10.1038/s41467-022-32122-5 (PMC9399081; doi:10.1038/s41467-022-32122-5)
Supplement: Supplementary file 6 — Supplementary Data 3 [file 41467_2022_32122_MOESM6_ESM.xlsx]

## Sheet: 3
Supplementary Data 3: Accession numbers and metadata of all publicly available read data sets (fastQ) used in this study (n=372; public read set). This set includes the technical validation set (n=30) and calibration set (n=342). The calibration set includes sequential isolates from cystic fibrosis (CF) patients (sequential isolate set) as well as isolates from well-defined outbreaks or putative …
Accession_fastQ	SeqSphere+ ID	BioSample	Technical validation set	Calibration set	Outbreak/transmission set	Sequential isolates set	Study	Subspecies	Isolate ID	Isolate alias ID	country	center	Patient ID	Cluster (original study)	DCC (Ruis2021)	ST (pubMLST)	Year of cultivation	Month of cultivation	Disease	Sample	BioProject	Comment
SRR3666122	Multiple	SAMN05244439	Yes	No	No	No	Caverly2016	abscessus	FLAC028	#N/A	USA	#N/A	Unknown	#N/A	NotIncluded	5	#N/A	#N/A	#N/A	#N/A	PRJNA315990
ERR1045629	Multiple	SAMEA3375782	Yes	No	No	No	Everall2017	massiliense	3275STDY5961976	#N/A	Brazil	#N/A	Brazil_P96	#N/A	DCC3	33	#N/A	#N/A	#N/A	#N/A	PRJEB7058
ERR494878	Multiple	SAMEA2275743	Yes	No	No	No	Bryant2016	massiliense	1017	#N/A	United Kingdom	#N/A	BIR_R	#N/A	DCC3	37	#N/A	#N/A	#N/A	#N/A	PRJEB2779
ERR330835	Multiple	SAMEA2071201	Yes	No	No	No	#N/A	abscessus	85	#N/A	Ireland	#N/A	Unknown	#N/A	NotIncluded	129	#N/A	#N/A	#N/A	#N/A	PRJEB2779
ERR363459	Multiple	SAMEA2154544	Yes	No	No	No	Bryant2016	abscessus	539	#N/A	Denmark	#N/A	DEN_N	#N/A	Abscessus12	177	#N/A	#N/A	#N/A	#N/A	PRJEB2779
ERR337804	Multiple	SAMEA2070421	Yes	No	No	No	#N/A	massiliense	158	#N/A	United Kingdom	#N/A	Unknown	#N/A	NotIncluded	57	#N/A	#N/A	#N/A	#N/A	PRJEB2779
ERR490672	Multiple	SAMEA2275655	Yes	No	No	No	#N/A	bolletii	933	#N/A	United Kingdom	#N/A	Unknown	#N/A	NotIncluded	64	#N/A	#N/A	#N/A	#N/A	PRJEB2779
ERR1583692	Multiple	SAMEA4008300	Yes	No	No	No	#N/A	massiliense	aerosol_14	#N/A	Australia	#N/A	Unknown	#N/A	NotIncluded	52	#N/A	#N/A	#N/A	#N/A	PRJEB2779
ERR330834	Multiple	SAMEA2070706	Yes	No	No	No	#N/A	massiliense	84	#N/A	United Kingdom	#N/A	Unknown	#N/A	NotIncluded	42	#N/A	#N/A	#N/A	#N/A	PRJEB2779
ERR459774	Multiple	SAMEA2259563	Yes	No	No	No	Bryant2016	abscessus	758	#N/A	Australia	#N/A	AUS_G	#N/A	Abscessus12	262	#N/A	#N/A	#N/A	#N/A	PRJEB2779
ERR459807	Multiple	SAMEA2259601	Yes	No	No	No	#N/A	bolletii	796	#N/A	Australia	#N/A	Unknown	#N/A	NotIncluded	110	#N/A	#N/A	#N/A	#N/A	PRJEB2779
ERR337778	Multiple	SAMEA2070820	Yes	No	No	No	#N/A	massiliense	132	#N/A	United Kingdom	#N/A	Unknown	#N/A	NotIncluded	39	#N/A	#N/A	#N/A	#N/A	PRJEB2779
ERR343176	Multiple	SAMEA2068816	Yes	No	No	No	#N/A	bolletii	342	#N/A	United Kingdom	#N/A	Unknown	#N/A	NotIncluded	61	#N/A	#N/A	#N/A	#N/A	PRJEB2779
ERR373985	Multiple	SAMEA2145943	Yes	No	No	No	Bryant2016	massiliense	628	#N/A	USA	#N/A	UNC_BJ	#N/A	Massiliense12	121	#N/A	#N/A	#N/A	#N/A	PRJEB2779
ERR459824	Multiple	SAMEA2259618	Yes	No	No	No	Bryant2016	massiliense	813	#N/A	Australia	#N/A	AUS_X	#N/A	Massiliense6	46	#N/A	#N/A	#N/A	#N/A	PRJEB2779
ERR337829	Multiple	SAMEA2071360	Yes	No	No	No	#N/A	bolletii	268	#N/A	United Kingdom	#N/A	Unknown	#N/A	NotIncluded	61	#N/A	#N/A	#N/A	#N/A	PRJEB2779
ERR363457	Multiple	SAMEA2150262	Yes	No	No	No	#N/A	bolletii	528	#N/A	Denmark	#N/A	Unknown	#N/A	NotIncluded	67	#N/A	#N/A	#N/A	#N/A	PRJEB2779
ERR459810	Multiple	SAMEA2259604	Yes	No	No	No	Bryant2016	massiliense	799	#N/A	Australia	#N/A	AUS_P	#N/A	DCC3	33	#N/A	#N/A	#N/A	#N/A	PRJEB2779
ERR340545	Multiple	SAMEA2070907	Yes	No	No	No	#N/A	bolletii	479	#N/A	United Kingdom	#N/A	Unknown	#N/A	NotIncluded	195	#N/A	#N/A	#N/A	#N/A	PRJEB2779
ERR459793	Multiple	SAMEA2259583	Yes	No	No	No	Bryant2016	abscessus	778	#N/A	Netherlands	#N/A	HOL_A	#N/A	DCC1	5	#N/A	#N/A	#N/A	#N/A	PRJEB2779
ERR337794	Multiple	SAMEA2071247	Yes	No	No	No	#N/A	abscessus	148	#N/A	United Kingdom	#N/A	Unknown	#N/A	NotIncluded	34	#N/A	#N/A	#N/A	#N/A	PRJEB2779
ERR337771	Multiple	SAMEA2070308	Yes	No	No	No	#N/A	abscessus	125	#N/A	United Kingdom	#N/A	Unknown	#N/A	NotIncluded	29	#N/A	#N/A	#N/A	#N/A	PRJEB2779
ERR459821	Multiple	SAMEA2259615	Yes	No	No	No	Bryant2016	abscessus	810	#N/A	Australia	#N/A	AUS_U	#N/A	Abscessus6	38	#N/A	#N/A	#N/A	#N/A	PRJEB2779
ERR337809	Multiple	SAMEA2071251	Yes	No	No	No	#N/A	abscessus	163	#N/A	United Kingdom	#N/A	Unknown	#N/A	NotIncluded	9	#N/A	#N/A	#N/A	#N/A	PRJEB2779
ERR494951	Multiple	SAMEA2275825	Yes	No	No	No	Bryant2016	abscessus	1099	#N/A	Australia	#N/A	AUS_BC	#N/A	DCC5	23	#N/A	#N/A	#N/A	#N/A	PRJEB2779
ERR337826	Multiple	SAMEA2071359	Yes	No	No	No	#N/A	bolletii	265	#N/A	United Kingdom	#N/A	Unknown	#N/A	NotIncluded	83	#N/A	#N/A	#N/A	#N/A	PRJEB2779
ERR330836	Multiple	SAMEA2070831	Yes	No	No	No	#N/A	bolletii	171	#N/A	United Kingdom	#N/A	Unknown	#N/A	NotIncluded	83	#N/A	#N/A	#N/A	#N/A	PRJEB2779
ERR340525	Multiple	SAMEA2069144	Yes	No	No	No	#N/A	bolletii	459	#N/A	United Kingdom	#N/A	Unknown	#N/A	NotIncluded	76	#N/A	#N/A	#N/A	#N/A	PRJEB2779
ERR459955	Multiple	SAMEA2259680	Yes	No	No	No	#N/A	bolletii	875	#N/A	Australia	#N/A	Unknown	#N/A	NotIncluded	66	#N/A	#N/A	#N/A	#N/A	PRJEB2779
ERR373981	Multiple	SAMEA2145164	Yes	No	No	No	Bryant2016	massiliense	620	#N/A	USA	#N/A	UNC_CY	#N/A	DCC7	42	#N/A	#N/A	#N/A	#N/A	PRJEB2779
ERR1413190	BE-146_Assembly_Shovill_skesa	SAMEA3986621	No	Yes	No	Yes	Tortoli2017	abscessus	BE2	BE-146	Italy	Milan	BE	unclustered	DCC1	5	2010	#N/A	CF	Sputum	PRJEB14002
ERR8266569	BE-289_Assembly_Shovill_skesa	SAMEA12565421	No	Yes	No	Yes	Tortoli2017	abscessus	BE3	BE-289	Italy	Milan	BE	unclustered	DCC1	5	2013	#N/A	CF	Sputum	PRJEB14002
ERR8266570	BE449_Assembly_Shovill_skesa	SAMEA12565422	No	Yes	No	Yes	Tortoli2017	abscessus	BE4	BE449	Italy	Milan	BE	unclustered	DCC1	5	2015	#N/A	CF	Sputum	PRJEB14002
ERR8266571	BE450_Assembly_Shovill_skesa	SAMEA12565423	No	Yes	No	Yes	Tortoli2017	abscessus	BE6	BE450	Italy	Milan	BE	unclustered	DCC1	5	2015	#N/A	CF	Sputum	PRJEB14002
ERR1413167	BMG342_Assembly_Shovill_skesa	SAMEA3986598	No	Yes	No	Yes	Tortoli2017	abscessus	BM1	BMG342	Italy	Milan	BM	unclustered	DCC1	5	2013	#N/A	CF	Sputum	PRJEB14002
ERR8266575	BMG445_Assembly_Shovill_skesa	SAMEA12565427	No	Yes	No	Yes	Tortoli2017	abscessus	BM2	BMG445	Italy	Milan	BM	unclustered	DCC1	5	2014	#N/A	CF	Sputum	PRJEB14002
ERR8266576	BMG550_Assembly_Shovill_skesa	SAMEA12565428	No	Yes	No	Yes	Tortoli2017	abscessus	BM3	BMG550	Italy	Milan	BM	unclustered	DCC1	5	2015	#N/A	CF	Sputum	PRJEB14002
ERR8266572	BERN-11158_Assembly_Shovill_skesa	SAMEA12565424	No	Yes	Yes	Yes	Tortoli2017	massiliense	BN1	BERN-11158	Italy	Florence	BN	M1	DCC7	42	2011	#N/A	CF	Sputum	PRJEB14002
ERR8266573	BERN-11194_Assembly_Shovill_skesa	SAMEA12565425	No	Yes	No	Yes	Tortoli2017	massiliense	BN2	BERN-11194	Italy	Florence	BN	M1	DCC7	42	2011	#N/A	CF	Sputum	PRJEB14002
ERR1413193	BERN-11216_Assembly_Shovill_skesa	SAMEA3986624	No	Yes	No	Yes	Tortoli2017	massiliense	BN3	BERN-11216	Italy	Florence	BN	M1	DCC7	42	2012	#N/A	CF	Sputum	PRJEB14002
ERR8266577	BS-200_Assembly_Shovill_skesa	SAMEA12565429	No	Yes	No	Yes	Tortoli2017	massiliense	BS01	BS-200	Italy	Milan	BS	unclustered	DCC3	37	2011	#N/A	CF	Sputum	PRJEB14002
ERR8266578	BS-222_Assembly_Shovill_skesa	SAMEA12565430	No	Yes	No	Yes	Tortoli2017	massiliense	BS02	BS-222	Italy	Milan	BS	unclustered	DCC3	37	2011	#N/A	CF	Sputum	PRJEB14002
ERR8266579	BS-257_Assembly_Shovill_skesa	SAMEA12565431	No	Yes	No	Yes	Tortoli2017	massiliense	BS03	BS-257	Italy	Milan	BS	unclustered	DCC3	37	2012	#N/A	CF	Sputum	PRJEB14002
ERR8266580	BS-297_Assembly_Shovill_skesa	SAMEA12565432	No	Yes	No	Yes	Tortoli2017	massiliense	BS05	BS-297	Italy	Milan	BS	unclustered	DCC3	37	2013	#N/A	CF	Sputum	PRJEB14002
ERR8266582	BS422_Assembly_Shovill_skesa	SAMEA12565434	No	Yes	No	Yes	Tortoli2017	massiliense	BS08	BS422	Italy	Milan	BS	unclustered	DCC3	37	2014	#N/A	CF	Sputum	PRJEB14002
ERR8266583	BS441_Assembly_Shovill_skesa	SAMEA12565435	No	Yes	No	Yes	Tortoli2017	massiliense	BS09	BS441	Italy	Milan	BS	unclustered	DCC3	37	2014	#N/A	CF	Sputum	PRJEB14002
ERR8266584	BS472_Assembly_Shovill_skesa	SAMEA12565436	No	Yes	No	Yes	Tortoli2017	massiliense	BS10	BS472	Italy	Milan	BS	unclustered	DCC3	37	2015	#N/A	CF	Sputum	PRJEB14002
ERR1413197	BS485_Assembly_Shovill_skesa	SAMEA3986628	No	Yes	No	Yes	Tortoli2017	massiliense	BS11	BS485	Italy	Milan	BS	unclustered	DCC3	37	2015	#N/A	CF	Sputum	PRJEB14002
ERR8266585	BS504_Assembly_Shovill_skesa	SAMEA12565437	No	Yes	No	Yes	Tortoli2017	massiliense	BS12	BS504	Italy	Milan	BS	unclustered	DCC3	37	2015	#N/A	CF	Sputum	PRJEB14002
ERR8266590	CAPP-12092014_Assembly_Shovill_skesa	SAMEA12565442	No	Yes	No	Yes	Tortoli2017	abscessus	CA1	CAPP-12092014	Italy	Florence	CA	unclustered	Abscessus8	77	2014	#N/A	CF	Sputum	PRJEB14002
ERR1413200	CAPP2015_Assembly_Shovill_skesa	SAMEA3986631	No	Yes	No	Yes	Tortoli2017	abscessus	CA2	CAPP2015	Italy	Florence	CA	unclustered	Abscessus8	77	2015	#N/A	CF	Sputum	PRJEB14002
ERR8266591	CECC12020_Assembly_Shovill_skesa	SAMEA12565443	No	Yes	No	Yes	Tortoli2017	abscessus	CE1	CECC12020	Italy	Florence	CE	unclustered	Abscessus10	207	2012	#N/A	CF	Sputum	PRJEB14002
ERR8266592	CECC25082015_Assembly_Shovill_skesa	SAMEA12565444	No	Yes	No	Yes	Tortoli2017	abscessus	CE2	CECC25082015	Italy	Florence	CE	unclustered	Abscessus10	207	2015	#N/A	CF	Sputum	PRJEB14002
ERR8266593	CG-351_Assembly_Shovill_skesa	SAMEA12565445	No	Yes	No	Yes	Tortoli2017	massiliense	CG1	CG-351	Italy	Milan	CG	unclustered	Massiliense8	246	2013	#N/A	CF	Sputum	PRJEB14002
ERR1413201	CG-380_Assembly_Shovill_skesa	SAMEA3986632	No	Yes	No	Yes	Tortoli2017	massiliense	CG2	CG-380	Italy	Milan	CG	unclustered	Massiliense8	246	2014	#N/A	CF	Sputum	PRJEB14002
ERR8266594	CGI439_Assembly_Shovill_skesa	SAMEA12565446	No	Yes	No	Yes	Tortoli2017	abscessus	CI1	CGI439	Italy	Milan	CI	unclustered	Abscessus9	191	2014	#N/A	CF	Sputum	PRJEB14002
ERR8266595	CGI457_Assembly_Shovill_skesa	SAMEA12565447	No	Yes	No	Yes	Tortoli2017	abscessus	CI2	CGI457	Italy	Milan	CI	unclustered	Abscessus9	191	2015	#N/A	CF	Sputum	PRJEB14002
ERR8266596	CP186_Assembly_Shovill_skesa	SAMEA12565448	No	Yes	Yes	Yes	Tortoli2017	abscessus	CP02	CP186	Italy	Milan	CP	A2	DCC1	5	2011	#N/A	CF	Sputum	PRJEB14002
ERR8266597	CP187_Assembly_Shovill_skesa	SAMEA12565449	No	Yes	No	Yes	Tortoli2017	abscessus	CP03	CP187	Italy	Milan	CP	A2	DCC1	5	2011	#N/A	CF	Sputum	PRJEB14002
ERR8266598	CP241_Assembly_Shovill_skesa	SAMEA12565450	No	Yes	No	Yes	Tortoli2017	abscessus	CP04	CP241	Italy	Milan	CP	A2	DCC1	5	2012	#N/A	CF	Sputum	PRJEB14002
ERR8266599	CP242_Assembly_Shovill_skesa	SAMEA12565451	No	Yes	No	Yes	Tortoli2017	abscessus	CP05	CP242	Italy	Milan	CP	A2	DCC1	5	2012	#N/A	CF	Sputum	PRJEB14002
ERR8266600	CP-285_Assembly_Shovill_skesa	SAMEA12565452	No	Yes	No	Yes	Tortoli2017	abscessus	CP06	CP-285	Italy	Milan	CP	A2	DCC1	5	2013	#N/A	CF	Sputum	PRJEB14002
ERR8266601	CP387_Assembly_Shovill_skesa	SAMEA12565453	No	Yes	No	Yes	Tortoli2017	abscessus	CP08	CP387	Italy	Milan	CP	A2	DCC1	5	2014	#N/A	CF	Sputum	PRJEB14002
ERR8266602	CP426_Assembly_Shovill_skesa	SAMEA12565454	No	Yes	No	Yes	Tortoli2017	abscessus	CP10	CP426	Italy	Milan	CP	A2	DCC1	5	2014	#N/A	CF	Sputum	PRJEB14002
ERR1413199	CA-68_Assembly_Shovill_skesa	SAMEA3986630	No	Yes	Yes	Yes	Tortoli2017	abscessus	CR1	CA-68	Italy	Milan	CR	A2	DCC1	5	2007	#N/A	CF	Sputum	PRJEB14002
ERR8266586	CA-124_Assembly_Shovill_skesa	SAMEA12565438	No	Yes	No	Yes	Tortoli2017	abscessus	CR2	CA-124	Italy	Milan	CR	A2	DCC1	5	2009	#N/A	CF	Sputum	PRJEB14002
ERR8266588	CA-364_Assembly_Shovill_skesa	SAMEA12565440	No	Yes	No	Yes	Tortoli2017	abscessus	CR3	CA-364	Italy	Milan	CR	A2	DCC1	5	2014	#N/A	CF	Sputum	PRJEB14002
ERR8266587	CA-232_Assembly_Shovill_skesa	SAMEA12565439	No	Yes	No	Yes	Tortoli2017	bolletii	CS1	CA-232	Italy	Milan	CS	unclustered	NotIncluded	244	2011	#N/A	CF	Sputum	PRJEB14002
ERR8266589	CA-376_Assembly_Shovill_skesa	SAMEA12565441	No	Yes	No	Yes	Tortoli2017	bolletii	CS2	CA-376	Italy	Milan	CS	unclustered	NotIncluded	244	2014	#N/A	CF	Sputum	PRJEB14002
ERR1413198	CA473_Assembly_Shovill_skesa	SAMEA3986629	No	Yes	No	Yes	Tortoli2017	bolletii	CS3	CA473	Italy	Milan	CS	unclustered	NotIncluded	244	2015	#N/A	CF	Sputum	PRJEB14002
ERR8266604	DARC_Assembly_Shovill_skesa	SAMEA12565456	No	Yes	Yes	No	Tortoli2017	abscessus	DA1	DARC	Italy	Florence	DA	A1	DCC1	5	2015	#N/A	CF	Sputum	PRJEB14002
ERR8266605	DFF431_Assembly_Shovill_skesa	SAMEA12565457	No	Yes	No	Yes	Tortoli2017	abscessus	DF1	DFF431	Italy	Milan	DF	unclustered	DCC1	5	2014	#N/A	CF	Sputum	PRJEB14002
ERR8266606	DFF600_Assembly_Shovill_skesa	SAMEA12565458	No	Yes	No	Yes	Tortoli2017	abscessus	DF2	DFF600	Italy	Milan	DF	unclustered	DCC1	5	2015	#N/A	CF	Sputum	PRJEB14002
ERR8266608	DLV455_Assembly_Shovill_skesa	SAMEA12565460	No	Yes	Yes	Yes	Tortoli2017	abscessus	DL1	DLV455	Italy	Milan	DL	A1	DCC1	5	2015	#N/A	CF	Sputum	PRJEB14002
ERR8266609	DLV673_Assembly_Shovill_skesa	SAMEA12565461	No	Yes	No	Yes	Tortoli2017	abscessus	DL2	DLV673	Italy	Milan	DL	A1	DCC1	5	2016	#N/A	CF	Sputum	PRJEB14002
ERR8266610	EPG497_Assembly_Shovill_skesa	SAMEA12565462	No	Yes	No	Yes	Tortoli2017	abscessus	EP1	EPG497	Italy	Milan	EP	unclustered	Abscessus14	24	2015	#N/A	CF	Sputum	PRJEB14002
ERR8266611	EPG530_Assembly_Shovill_skesa	SAMEA12565463	No	Yes	No	Yes	Tortoli2017	abscessus	EP2	EPG530	Italy	Milan	EP	unclustered	Abscessus14	24	2015	#N/A	CF	Sputum	PRJEB14002
ERR8266612	FIO13333_Assembly_Shovill_skesa	SAMEA12565464	No	Yes	Yes	Yes	Tortoli2017	abscessus	FI1	FIO13333	Italy	Florence	FI	A4	DCC2	9	2013	#N/A	CF	Sputum	PRJEB14002
ERR1413208	FIO-14025_Assembly_Shovill_skesa	SAMEA3986639	No	Yes	No	Yes	Tortoli2017	abscessus	FI2	FIO-14025	Italy	Florence	FI	A4	DCC2	9	2014	#N/A	CF	Sputum	PRJEB14002
ERR1413168	FJ-346_Assembly_Shovill_skesa	SAMEA3986599	No	Yes	No	Yes	Tortoli2017	abscessus	FJ1	FJ-346	Italy	Milan	FJ	unclustered	DCC1	5	2013	#N/A	CF	Sputum	PRJEB14002
ERR8266613	FJ-489_Assembly_Shovill_skesa	SAMEA12565465	No	Yes	No	Yes	Tortoli2017	abscessus	FJ2	FJ-489	Italy	Milan	FJ	unclustered	DCC1	5	2015	#N/A	CF	Sputum	PRJEB14002
ERR1413169	FRO-13247_Assembly_Shovill_skesa	SAMEA3986600	No	Yes	No	Yes	Tortoli2017	bolletii	FR1	FRO-13247	Italy	Florence	FR	unclustered	NotIncluded	247	2013	#N/A	CF	Sputum	PRJEB14002
ERR8266614	FRO-13300_Assembly_Shovill_skesa	SAMEA12565466	No	Yes	No	Yes	Tortoli2017	bolletii	FR2	FRO-13300	Italy	Florence	FR	unclustered	NotIncluded	247	2013	#N/A	CF	Sputum	PRJEB14002
ERR1413170	FRO-14056_Assembly_Shovill_skesa	SAMEA3986601	No	Yes	No	Yes	Tortoli2017	bolletii	FR3	FRO-14056	Italy	Florence	FR	unclustered	NotIncluded	247	2014	#N/A	CF	Sputum	PRJEB14002
ERR8266615	GA283_Assembly_Shovill_skesa	SAMEA12565467	No	Yes	No	Yes	Tortoli2017	abscessus	GA2	GA283	Italy	Milan	GA	unclustered	DCC4	97	2012	#N/A	CF	Sputum	PRJEB14002
ERR8266616	GA292_Assembly_Shovill_skesa	SAMEA12565468	No	Yes	No	Yes	Tortoli2017	abscessus	GA3	GA292	Italy	Milan	GA	unclustered	DCC4	97	2013	#N/A	CF	Sputum	PRJEB14002
ERR8266617	GA368_Assembly_Shovill_skesa	SAMEA12565469	No	Yes	No	Yes	Tortoli2017	abscessus	GA6	GA368	Italy	Milan	GA	unclustered	DCC4	97	2014	#N/A	CF	Sputum	PRJEB14002
ERR8266619	GA448_Assembly_Shovill_skesa	SAMEA12565471	No	Yes	No	Yes	Tortoli2017	abscessus	GA7	GA448	Italy	Milan	GA	unclustered	DCC4	97	2015	#N/A	CF	Sputum	PRJEB14002
ERR8266623	GG18_Assembly_Shovill_skesa	SAMEA12565475	No	Yes	No	Yes	Tortoli2017	bolletii	GG1	GG18	Italy	Milan	GG	unclustered	NotIncluded	67	2004	#N/A	CF	Sputum	PRJEB14002
ERR8266622	GG112_Assembly_Shovill_skesa	SAMEA12565474	No	Yes	No	Yes	Tortoli2017	bolletii	GG2	GG112	Italy	Milan	GG	unclustered	NotIncluded	67	2009	#N/A	CF	Sputum	PRJEB14002
ERR8266624	GG196_Assembly_Shovill_skesa	SAMEA12565476	No	Yes	No	Yes	Tortoli2017	bolletii	GG4	GG196	Italy	Milan	GG	unclustered	NotIncluded	67	2011	#N/A	CF	Sputum	PRJEB14002
ERR8266625	GG267_Assembly_Shovill_skesa	SAMEA12565477	No	Yes	No	Yes	Tortoli2017	bolletii	GG5	GG267	Italy	Milan	GG	unclustered	NotIncluded	67	2012	#N/A	CF	Sputum	PRJEB14002
ERR8266626	GG381_Assembly_Shovill_skesa	SAMEA12565478	No	Yes	No	Yes	Tortoli2017	bolletii	GG6	GG381	Italy	Milan	GG	unclustered	NotIncluded	67	2014	#N/A	CF	Sputum	PRJEB14002
ERR8266627	GG-467_Assembly_Shovill_skesa	SAMEA12565479	No	Yes	No	Yes	Tortoli2017	bolletii	GG7	GG-467	Italy	Milan	GG	unclustered	NotIncluded	67	2015	#N/A	CF	Sputum	PRJEB14002
ERR1413174	GA-529_Assembly_Shovill_skesa	SAMEA3986605	No	Yes	Yes	No	Tortoli2017	abscessus	GI2	GA-529	Italy	Milan	GI	A4	DCC2	9	2016	#N/A	CF	Sputum	PRJEB14002
ERR8266620	GAL01-2012_Assembly_Shovill_skesa	SAMEA12565472	No	Yes	No	Yes	Tortoli2017	abscessus	GL1	GAL01-2012	Italy	Bari	GL	unclustered	DCC1	5	2012	#N/A	CF	Sputum	PRJEB14002
ERR8266621	GAL2-1_Assembly_Shovill_skesa	SAMEA12565473	No	Yes	No	Yes	Tortoli2017	abscessus	GL2	GAL2-1	Italy	Bari	GL	unclustered	DCC1	5	2014	#N/A	CF	Sputum	PRJEB14002
ERR8266628	GM325_Assembly_Shovill_skesa	SAMEA12565480	No	Yes	No	Yes	Tortoli2017	abscessus	GM1	GM325	Italy	Milan	GM	unclustered	DCC1	5	2013	#N/A	CF	Sputum	PRJEB14002
ERR8266629	GM421_Assembly_Shovill_skesa	SAMEA12565481	No	Yes	No	Yes	Tortoli2017	abscessus	GM3	GM421	Italy	Milan	GM	unclustered	DCC1	5	2014	#N/A	CF	Sputum	PRJEB14002
ERR1413176	GM-430_Assembly_Shovill_skesa	SAMEA3986607	No	Yes	No	Yes	Tortoli2017	abscessus	GM4	GM-430	Italy	Milan	GM	unclustered	DCC1	5	2014	#N/A	CF	Sputum	PRJEB14002
ERR8266630	GT-204_Assembly_Shovill_skesa	SAMEA12565482	No	Yes	Yes	Yes	Tortoli2017	abscessus	GT1	GT-204	Italy	Milan	GT	A3	DCC1	5	2011	#N/A	CF	Sputum	PRJEB14002
ERR1413177	GT-288_Assembly_Shovill_skesa	SAMEA3986608	No	Yes	No	Yes	Tortoli2017	abscessus	GT2	GT-288	Italy	Milan	GT	A3	DCC1	5	2013	#N/A	CF	Sputum	PRJEB14002
ERR8266631	GT-517_Assembly_Shovill_skesa	SAMEA12565483	No	Yes	No	Yes	Tortoli2017	abscessus	GT3	GT-517	Italy	Milan	GT	A3	DCC1	5	2015	#N/A	CF	Sputum	PRJEB14002
ERR8266634	IF2_Assembly_Shovill_skesa	SAMEA12565486	No	Yes	Yes	Yes	Tortoli2017	bolletii	IF1	IF2	Italy	Milan	IF	B1	NotIncluded	248	2003	#N/A	CF	Sputum	PRJEB14002
ERR8266637	IF8_Assembly_Shovill_skesa	SAMEA12565489	No	Yes	No	Yes	Tortoli2017	bolletii	IF2	IF8	Italy	Milan	IF	B1	NotIncluded	248	2004	#N/A	CF	Sputum	PRJEB14002
ERR8266632	IF153_Assembly_Shovill_skesa	SAMEA12565484	No	Yes	No	Yes	Tortoli2017	bolletii	IF3	IF153	Italy	Milan	IF	B1	NotIncluded	248	2010	#N/A	CF	Sputum	PRJEB14002
ERR8266633	IF251_Assembly_Shovill_skesa	SAMEA12565485	No	Yes	No	Yes	Tortoli2017	bolletii	IF4	IF251	Italy	Milan	IF	B1	NotIncluded	248	2012	#N/A	CF	Sputum	PRJEB14002
ERR8266635	IF377_Assembly_Shovill_skesa	SAMEA12565487	No	Yes	No	Yes	Tortoli2017	bolletii	IF5	IF377	Italy	Milan	IF	B1	NotIncluded	248	2014	#N/A	CF	Sputum	PRJEB14002
ERR8266636	IF594_Assembly_Shovill_skesa	SAMEA12565488	No	Yes	No	Yes	Tortoli2017	bolletii	IF6	IF594	Italy	Milan	IF	B1	NotIncluded	248	2015	#N/A	CF	Sputum	PRJEB14002
ERR8266639	IFR95_Assembly_Shovill_skesa	SAMEA12565491	No	Yes	Yes	Yes	Tortoli2017	abscessus	IR1	IFR95	Italy	Milan	IR	A4	DCC2	9	2008	#N/A	CF	Sputum	PRJEB14002
ERR8266638	IFR471_Assembly_Shovill_skesa	SAMEA12565490	No	Yes	No	Yes	Tortoli2017	abscessus	IR3	IFR471	Italy	Milan	IR	A4	DCC2	9	2015	#N/A	CF	Sputum	PRJEB14002
ERR8266641	LG300_Assembly_Shovill_skesa	SAMEA12565493	No	Yes	Yes	Yes	Tortoli2017	abscessus	LG1	LG300	Italy	Milan	LG	A3	DCC1	5	2013	#N/A	CF	Sputum	PRJEB14002
ERR8266642	LG584_Assembly_Shovill_skesa	SAMEA12565494	No	Yes	No	Yes	Tortoli2017	abscessus	LG2	LG584	Italy	Milan	LG	A3	DCC1	5	2015	#N/A	CF	Sputum	PRJEB14002
ERR8266643	MA401_Assembly_Shovill_skesa	SAMEA12565495	No	Yes	No	Yes	Tortoli2017	abscessus	MA1	MA401	Italy	Milan	MA	unclustered	Abscessus12	249	2014	#N/A	CF	Sputum	PRJEB14002
ERR8266644	MA543_Assembly_Shovill_skesa	SAMEA12565496	No	Yes	No	Yes	Tortoli2017	abscessus	MA2	MA543	Italy	Milan	MA	unclustered	Abscessus12	249	2015	#N/A	CF	Sputum	PRJEB14002
ERR8266648	MM197_Assembly_Shovill_skesa	SAMEA12565500	No	Yes	Yes	Yes	Tortoli2017	abscessus	MC1	MM197	Italy	Milan	MC	A4	DCC2	9	2011	#N/A	CF	Sputum	PRJEB14002
ERR8266649	MM314_Assembly_Shovill_skesa	SAMEA12565501	No	Yes	No	Yes	Tortoli2017	abscessus	MC2	MM314	Italy	Milan	MC	A4	DCC2	9	2013	#N/A	CF	Sputum	PRJEB14002
ERR8266650	MM496_Assembly_Shovill_skesa	SAMEA12565502	No	Yes	No	Yes	Tortoli2017	abscessus	MC3	MM496	Italy	Milan	MC	A4	DCC2	9	2015	#N/A	CF	Sputum	PRJEB14002
ERR1413180	MN6_Assembly_Shovill_skesa	SAMEA3986611	No	Yes	Yes	Yes	Tortoli2017	bolletii	MN1	MN6	Italy	Milan	MN	B1	NotIncluded	248	2003	#N/A	CF	Sputum	PRJEB14002
ERR8266651	MN120_Assembly_Shovill_skesa	SAMEA12565503	No	Yes	No	Yes	Tortoli2017	bolletii	MN2	MN120	Italy	Milan	MN	B1	NotIncluded	248	2009	#N/A	CF	Sputum	PRJEB14002
ERR1413179	MN352_Assembly_Shovill_skesa	SAMEA3986610	No	Yes	No	Yes	Tortoli2017	bolletii	MN3	MN352	Italy	Milan	MN	B1	NotIncluded	248	2013	#N/A	CF	Sputum	PRJEB14002
ERR8266646	MAR-09284_Assembly_Shovill_skesa	SAMEA12565498	No	Yes	No	Yes	Tortoli2017	bolletii	MR1	MAR-09284	Italy	Messina	MR	unclustered	NotIncluded	250	2009	#N/A	CF	Sputum	PRJEB14002
ERR1413178	MAR-14161_Assembly_Shovill_skesa	SAMEA3986609	No	Yes	No	Yes	Tortoli2017	bolletii	MR2	MAR-14161	Italy	Messina	MR	unclustered	NotIncluded	250	2014	#N/A	CF	Sputum	PRJEB14002
ERR8266655	NL47_Assembly_Shovill_skesa	SAMEA12565507	No	Yes	No	Yes	Tortoli2017	massiliense	NL1	NL47	Italy	Milan	NL	unclustered	Massiliense12	251	2006	#N/A	CF	Sputum	PRJEB14002
ERR8266653	NL100_Assembly_Shovill_skesa	SAMEA12565505	No	Yes	No	Yes	Tortoli2017	massiliense	NL2	NL100	Italy	Milan	NL	unclustered	Massiliense12	251	2008	#N/A	CF	Sputum	PRJEB14002
ERR8266654	NL141_Assembly_Shovill_skesa	SAMEA12565506	No	Yes	No	Yes	Tortoli2017	massiliense	NL3	NL141	Italy	Milan	NL	unclustered	Massiliense12	251	2010	#N/A	CF	Sputum	PRJEB14002
ERR1413181	N-3B_Assembly_Shovill_skesa	SAMEA3986612	No	Yes	No	Yes	Tortoli2017	massiliense	NL4	N-3B	Italy	Milan	NL	unclustered	Massiliense12	251	2014	#N/A	CF	Sputum	PRJEB14002
ERR1413182	NOV-11006_Assembly_Shovill_skesa	SAMEA3986613	No	Yes	Yes	No	Tortoli2017	massiliense	NO1	NOV-11006	Italy	Florence	NO	M1	DCC7	42	2011	#N/A	CF	Sputum	PRJEB14002
ERR8266657	OAC418_Assembly_Shovill_skesa	SAMEA12565509	No	Yes	No	Yes	Tortoli2017	abscessus	OA1	OAC418	Italy	Milan	OA	unclustered	Abscessus12	252	2014	#N/A	CF	Sputum	PRJEB14002
ERR8266658	OAC468_Assembly_Shovill_skesa	SAMEA12565510	No	Yes	No	Yes	Tortoli2017	abscessus	OA2	OAC468	Italy	Milan	OA	unclustered	Abscessus12	252	2015	#N/A	CF	Sputum	PRJEB14002
ERR8266662	PA9_Assembly_Shovill_skesa	SAMEA12565514	No	Yes	Yes	Yes	Tortoli2017	massiliense	PA1	PA9	Italy	Milan	PA	M2	Massiliense7	68	2004	#N/A	CF	Sputum	PRJEB14002
ERR8266659	PA118_Assembly_Shovill_skesa	SAMEA12565511	No	Yes	No	Yes	Tortoli2017	massiliense	PA2	PA118	Italy	Milan	PA	M2	Massiliense7	68	2009	#N/A	CF	Sputum	PRJEB14002
ERR8266660	PA246_Assembly_Shovill_skesa	SAMEA12565512	No	Yes	No	Yes	Tortoli2017	massiliense	PA3	PA246	Italy	Milan	PA	M2	Massiliense7	68	2012	#N/A	CF	Sputum	PRJEB14002
ERR8266661	PA501_Assembly_Shovill_skesa	SAMEA12565513	No	Yes	No	Yes	Tortoli2017	massiliense	PA4	PA501	Italy	Milan	PA	M2	Massiliense7	68	2015	#N/A	CF	Sputum	PRJEB14002
ERR1413184	PE-239_Assembly_Shovill_skesa	SAMEA3986615	No	Yes	No	Yes	Tortoli2017	abscessus	PE1	PE-239	Italy	Milan	PE	unclustered	Abscessus19	253	2012	#N/A	CF	Sputum	PRJEB14002
ERR8266664	PE-500_Assembly_Shovill_skesa	SAMEA12565516	No	Yes	No	Yes	Tortoli2017	abscessus	PE2	PE-500	Italy	Milan	PE	unclustered	Abscessus19	253	2015	#N/A	CF	Sputum	PRJEB14002
ERR8266663	PAL-11199_Assembly_Shovill_skesa	SAMEA12565515	No	Yes	No	Yes	Tortoli2017	abscessus	PL1	PAL-11199	Italy	Florence	PL	unclustered	Abscessus14	24	2011	#N/A	CF	Sputum	PRJEB14002
ERR1413183	PAL-12004_Assembly_Shovill_skesa	SAMEA3986614	No	Yes	No	Yes	Tortoli2017	abscessus	PL2	PAL-12004	Italy	Florence	PL	unclustered	Abscessus14	24	2012	#N/A	CF	Sputum	PRJEB14002
ERR8266668	RM105_Assembly_Shovill_skesa	SAMEA12565520	No	Yes	Yes	Yes	Tortoli2017	bolletii	RM1	RM105	Italy	Milan	RM	B1	NotIncluded	248	2009	#N/A	CF	Sputum	PRJEB14002
ERR8266669	RM220_Assembly_Shovill_skesa	SAMEA12565521	No	Yes	No	Yes	Tortoli2017	bolletii	RM2	RM220	Italy	Milan	RM	B1	NotIncluded	248	2011	#N/A	CF	Sputum	PRJEB14002
ERR8266670	RM315_Assembly_Shovill_skesa	SAMEA12565522	No	Yes	No	Yes	Tortoli2017	bolletii	RM3	RM315	Italy	Milan	RM	B1	NotIncluded	248	2012	#N/A	CF	Sputum	PRJEB14002
ERR8266671	RM614_Assembly_Shovill_skesa	SAMEA12565523	No	Yes	No	Yes	Tortoli2017	bolletii	RM4	RM614	Italy	Milan	RM	B1	NotIncluded	248	2015	#N/A	CF	Sputum	PRJEB14002
ERR1413187	SG-70_Assembly_Shovill_skesa	SAMEA3986618	No	Yes	No	Yes	Tortoli2017	abscessus	SG1	SG-70	Italy	Milan	SG	unclustered	Abscessus7	123	2007	#N/A	CF	Sputum	PRJEB14002
ERR8266673	SG-256_Assembly_Shovill_skesa	SAMEA12565525	No	Yes	No	Yes	Tortoli2017	abscessus	SG2	SG-256	Italy	Milan	SG	unclustered	Abscessus7	123	2012	#N/A	CF	Sputum	PRJEB14002
ERR8266674	SG-407_Assembly_Shovill_skesa	SAMEA12565526	No	Yes	No	Yes	Tortoli2017	abscessus	SG3	SG-407	Italy	Milan	SG	unclustered	Abscessus7	123	2014	#N/A	CF	Sputum	PRJEB14002
ERR8266676	SR414_Assembly_Shovill_skesa	SAMEA12565528	No	Yes	No	Yes	Tortoli2017	abscessus	SR1	SR414	Italy	Milan	SR	unclustered	Abscessus14	24	2014	#N/A	CF	Sputum	PRJEB14002
ERR8266677	SR476_Assembly_Shovill_skesa	SAMEA12565529	No	Yes	No	Yes	Tortoli2017	abscessus	SR2	SR476	Italy	Milan	SR	unclustered	Abscessus14	24	2015	#N/A	CF	Sputum	PRJEB14002
ERR8266678	TE-107_Assembly_Shovill_skesa	SAMEA12565530	No	Yes	Yes	Yes	Tortoli2017	abscessus	TE1	TE-107	Italy	Milan	TE	A4	DCC2	9	2009	#N/A	CF	Sputum	PRJEB14002
ERR1413188	TE-304_Assembly_Shovill_skesa	SAMEA3986619	No	Yes	No	Yes	Tortoli2017	abscessus	TE2	TE-304	Italy	Milan	TE	A4	DCC2	9	2013	#N/A	CF	Sputum	PRJEB14002
ERR8266679	TE-391_Assembly_Shovill_skesa	SAMEA12565531	No	Yes	No	Yes	Tortoli2017	abscessus	TE3	TE-391	Italy	Milan	TE	A4	DCC2	9	2014	#N/A	CF	Sputum	PRJEB14002
ERR8266681	TRIG102014_Assembly_Shovill_skesa	SAMEA12565533	No	Yes	No	Yes	Tortoli2017	abscessus	TR1	TRIG102014	Italy	Bari	TR	unclustered	DCC1	5	2014	#N/A	CF	Sputum	PRJEB14002
ERR8266682	TRIG13118_Assembly_Shovill_skesa	SAMEA12565534	No	Yes	No	Yes	Tortoli2017	abscessus	TR2	TRIG13118	Italy	Florence	TR	unclustered	DCC1	5	2013	#N/A	CF	Sputum	PRJEB14002
ERR8266684	VM262_Assembly_Shovill_skesa	SAMEA12565536	No	Yes	Yes	No	Tortoli2017	massiliense	VM3	VM262	Italy	Milan	VM	M2	Massiliense7	68	2012	#N/A	CF	Sputum	PRJEB14002
ERR1413172	GA293_Assembly_Shovill_skesa	SAMEA3986603	No	Yes	Yes	No	Tortoli2017	abscessus	GA4	GA293	Italy	Unknown	GA	A1	NotIncluded	5	Unknown	#N/A	CF	Sputum	PRJEB14002
ERR114976	ERR114976_Assembly_Shovill_skesa	SAMEA1464944	No	Yes	No	Yes	Bryant2013	abscessus	11a	PAP012	United Kingdom	Papworth Everard	11	absc	DCC2	9	2008	2008-01	CF	Sputum	PRJEB2779
ERR114996	ERR114996_Assembly_Shovill_skesa	SAMEA1464939	No	Yes	No	Yes	Bryant2013	abscessus	11b	PAP032	United Kingdom	Papworth Everard	11	absc	DCC2	9	2008	2008-01	CF	Sputum	PRJEB2779
ERR114972	ERR114972_Assembly_Shovill_skesa	SAMEA1464925	No	Yes	No	Yes	Bryant2013	abscessus	11c	PAP008	United Kingdom	Papworth Everard	11	absc	DCC2	9	2009	2009-03	CF	Sputum	PRJEB2779
ERR115043	ERR115043_Assembly_Shovill_skesa	SAMEA1464960	No	Yes	No	Yes	Bryant2013	abscessus	11d	PAP079	United Kingdom	Papworth Everard	11	absc	DCC2	9	2009	2009-07	CF	Sputum	PRJEB2779
ERR115026	ERR115026_Assembly_Shovill_skesa	SAMEA1464834	No	Yes	No	Yes	Bryant2013	abscessus	11e	PAP062	United Kingdom	Papworth Everard	11	absc	DCC2	9	2009	2009-07	CF	Sputum	PRJEB2779
ERR115108	ERR115108_Assembly_Shovill_skesa	SAMEA1464870	No	Yes	Yes	Yes	Bryant2013	massiliense	12a	PAP144	United Kingdom	Papworth Everard	12	mass_C1	DCC3	33	2008	2008-07	CF	Sputum	PRJEB2779
ERR115003	ERR115003_Assembly_Shovill_skesa	SAMEA1464906	No	Yes	No	Yes	Bryant2013	massiliense	12b	PAP039	United Kingdom	Papworth Everard	12	mass_C1	DCC3	33	2008	2008-07	CF	Sputum	PRJEB2779
ERR115019	ERR115019_Assembly_Shovill_skesa	SAMEA1464897	No	Yes	No	Yes	Bryant2013	massiliense	12c	PAP055	United Kingdom	Papworth Everard	12	mass_C1	DCC3	33	2009	2009-03	CF	Sputum	PRJEB2779
ERR115023	ERR115023_Assembly_Shovill_skesa	SAMEA1464930	No	Yes	No	Yes	Bryant2013	massiliense	12d	PAP059	United Kingdom	Papworth Everard	12	mass_C1	DCC3	33	2009	2009-04	CF	Sputum	PRJEB2779
ERR119106	ERR119106_Assembly_Shovill_skesa	SAMEA1317705	No	Yes	No	Yes	Bryant2013	massiliense	12e	PAP169	United Kingdom	Papworth Everard	12	mass_C1	DCC3	33	2009	2009-08	CF	Sputum	PRJEB2779
ERR115036	ERR115036_Assembly_Shovill_skesa	SAMEA1464853	No	Yes	No	Yes	Bryant2013	massiliense	12f	PAP072	United Kingdom	Papworth Everard	12	mass_C1	DCC3	33	2010	2010-02	CF	Sputum	PRJEB2779
ERR115050	ERR115050_Assembly_Shovill_skesa	SAMEA1464954	No	Yes	No	Yes	Bryant2013	massiliense	12g	PAP086	United Kingdom	Papworth Everard	12	mass_C1	DCC3	33	2010	2010-05	CF	Sputum	PRJEB2779
ERR115007	ERR115007_Assembly_Shovill_skesa	SAMEA1464857	No	Yes	No	Yes	Bryant2013	massiliense	13a	PAP043	United Kingdom	Papworth Everard	13	unclustered	Not Included	68	2008	2008-10	CF	Sputum	PRJEB2779
ERR115034	ERR115034_Assembly_Shovill_skesa	SAMEA1464957	No	Yes	No	Yes	Bryant2013	massiliense	13b	PAP070	United Kingdom	Papworth Everard	13	unclustered	Not Included	68	2010	2010-01	CF	Sputum	PRJEB2779
ERR115012	ERR115012_Assembly_Shovill_skesa	SAMEA1464915	No	Yes	Yes	Yes	Bryant2013	massiliense	14a	PAP048	United Kingdom	Papworth Everard	14	mass_C1	DCC3	33	2008	2008-12	CF	Sputum	PRJEB2779
ERR115013	ERR115013_Assembly_Shovill_skesa	SAMEA1464916	No	Yes	No	Yes	Bryant2013	massiliense	14b	PAP049	United Kingdom	Papworth Everard	14	mass_C1	DCC3	33	2008	2008-12	CF	Sputum	PRJEB2779
ERR119104	ERR119104_Assembly_Shovill_skesa	SAMEA1317709	No	Yes	No	Yes	Bryant2013	massiliense	14c	PAP167	United Kingdom	Papworth Everard	14	mass_C1	DCC3	33	2008	2008-12	CF	Sputum	PRJEB2779
ERR119105	ERR119105_Assembly_Shovill_skesa	SAMEA1317710	No	Yes	No	Yes	Bryant2013	massiliense	14d	PAP168	United Kingdom	Papworth Everard	14	mass_C1	DCC3	33	2009	2009-01	CF	Sputum	PRJEB2779
ERR115021	ERR115021_Assembly_Shovill_skesa	SAMEA1464935	No	Yes	No	Yes	Bryant2013	massiliense	14e	PAP057	United Kingdom	Papworth Everard	14	mass_C1	DCC3	33	2009	2009-04	CF	Sputum	PRJEB2779
ERR115071	ERR115071_Assembly_Shovill_skesa	SAMEA1464937	No	Yes	No	Yes	Bryant2013	massiliense	14f	PAP107	United Kingdom	Papworth Everard	14	mass_C1	DCC3	33	2011	2011-01	CF	Sputum	PRJEB2779
ERR115087	ERR115087_Assembly_Shovill_skesa	SAMEA1464851	No	Yes	No	Yes	Bryant2013	massiliense	14g	PAP123	United Kingdom	Papworth Everard	14	mass_C1	DCC3	33	2011	2011-02	CF	Sputum	PRJEB2779
ERR115088	ERR115088_Assembly_Shovill_skesa	SAMEA1464860	No	Yes	No	Yes	Bryant2013	massiliense	14h	PAP124	United Kingdom	Papworth Everard	14	mass_C1	DCC3	33	2011	2011-02	CF	Sputum	PRJEB2779
ERR115075	ERR115075_Assembly_Shovill_skesa	SAMEA1464950	No	Yes	No	Yes	Bryant2013	massiliense	14i	PAP111	United Kingdom	Papworth Everard	14	mass_C1	DCC3	33	2011	2011-03	CF	Sputum	PRJEB2779
ERR115025	ERR115025_Assembly_Shovill_skesa	SAMEA1464888	No	Yes	No	Yes	Bryant2013	abscessus	16b	PAP061	United Kingdom	Papworth Everard	16	unclustered	Not Included	101	2009	2009-05	CF	Sputum	PRJEB2779
ERR119103	ERR119103_Assembly_Shovill_skesa	SAMEA1317695	No	Yes	No	Yes	Bryant2013	abscessus	16d	PAP166	United Kingdom	Papworth Everard	16	unclustered	Not Included	101	2010	2010-03	CF	Sputum	PRJEB2779
ERR115022	ERR115022_Assembly_Shovill_skesa	SAMEA1464918	No	Yes	Yes	No	Bryant2013	massiliense	17a	PAP058	United Kingdom	Papworth Everard	17	mass_C1	DCC3	33	2009	2009-04	CF	Sputum	PRJEB2779
ERR115030	ERR115030_Assembly_Shovill_skesa	SAMEA1464961	No	Yes	No	Yes	Bryant2013	massiliense	18a	PAP066	United Kingdom	Papworth Everard	18	unclustered	Not Included	57	2009	2009-08	CF	Sputum	PRJEB2779
ERR119095	ERR119095_Assembly_Shovill_skesa	SAMEA1317692	No	Yes	No	Yes	Bryant2013	massiliense	18b	PAP158	United Kingdom	Papworth Everard	18	unclustered	Not Included	57	2009	2009-08	CF	Sputum	PRJEB2779
ERR119096	ERR119096_Assembly_Shovill_skesa	SAMEA1317699	No	Yes	Yes	Yes	Bryant2013	massiliense	19a	PAP159	United Kingdom	Papworth Everard	19	mass_C1	DCC3	33	2009	2009-09	CF	Sputum	PRJEB2779
ERR115101	ERR115101_Assembly_Shovill_skesa	SAMEA1464837	No	Yes	No	Yes	Bryant2013	massiliense	19b	PAP137	United Kingdom	Papworth Everard	19	mass_C1	DCC3	33	2009	2009-10	CF	Sputum	PRJEB2779
ERR119084	ERR119084_Assembly_Shovill_skesa	SAMEA1317698	No	Yes	No	Yes	Bryant2013	massiliense	19c	PAP147	United Kingdom	Papworth Everard	19	mass_C1	DCC3	33	2009	2009-11	CF	Sputum	PRJEB2779
ERR119082	ERR119082_Assembly_Shovill_skesa	SAMEA1317706	No	Yes	No	Yes	Bryant2013	massiliense	19d	PAP145	United Kingdom	Papworth Everard	19	mass_C1	DCC3	33	2009	2009-11	CF	Sputum	PRJEB2779
ERR119088	ERR119088_Assembly_Shovill_skesa	SAMEA1317697	No	Yes	No	Yes	Bryant2013	massiliense	19e	PAP151	United Kingdom	Papworth Everard	19	mass_C1	DCC3	33	2009	2009-11	CF	Sputum	PRJEB2779
ERR119085	ERR119085_Assembly_Shovill_skesa	SAMEA1317714	No	Yes	No	Yes	Bryant2013	massiliense	19f	PAP148	United Kingdom	Papworth Everard	19	mass_C1	DCC3	33	2010	2010-01	CF	Sputum	PRJEB2779
ERR119083	ERR119083_Assembly_Shovill_skesa	SAMEA1317715	No	Yes	No	Yes	Bryant2013	massiliense	19g	PAP146	United Kingdom	Papworth Everard	19	mass_C1	DCC3	33	2010	2010-01	CF	Sputum	PRJEB2779
ERR119089	ERR119089_Assembly_Shovill_skesa	SAMEA1317704	No	Yes	No	Yes	Bryant2013	massiliense	19h	PAP152	United Kingdom	Papworth Everard	19	mass_C1	DCC3	33	2010	2010-01	CF	Sputum	PRJEB2779
ERR115107	ERR115107_Assembly_Shovill_skesa	SAMEA1464854	No	Yes	No	Yes	Bryant2013	massiliense	19i	PAP143	United Kingdom	Papworth Everard	19	mass_C1	DCC3	33	2010	2010-03	CF	Sputum	PRJEB2779
ERR115044	ERR115044_Assembly_Shovill_skesa	SAMEA1464833	No	Yes	No	Yes	Bryant2013	massiliense	19j	PAP080	United Kingdom	Papworth Everard	19	mass_C1	DCC3	33	2010	2010-03	CF	Sputum	PRJEB2779
ERR119086	ERR119086_Assembly_Shovill_skesa	SAMEA1317712	No	Yes	No	Yes	Bryant2013	massiliense	19k	PAP149	United Kingdom	Papworth Everard	19	mass_C1	DCC3	33	2010	2010-04	CF	Sputum	PRJEB2779
ERR119087	ERR119087_Assembly_Shovill_skesa	SAMEA1317701	No	Yes	No	Yes	Bryant2013	massiliense	19l	PAP150	United Kingdom	Papworth Everard	19	mass_C1	DCC3	33	2010	2010-05	CF	Sputum	PRJEB2779
ERR115051	ERR115051_Assembly_Shovill_skesa	SAMEA1464936	No	Yes	No	Yes	Bryant2013	massiliense	19m	PAP087	United Kingdom	Papworth Everard	19	mass_C1	DCC3	33	2010	2010-05	CF	Sputum	PRJEB2779
ERR115055	ERR115055_Assembly_Shovill_skesa	SAMEA1464861	No	Yes	No	Yes	Bryant2013	massiliense	19n	PAP091	United Kingdom	Papworth Everard	19	mass_C1	DCC3	33	2010	2010-07	CF	Sputum	PRJEB2779
ERR115080	ERR115080_Assembly_Shovill_skesa	SAMEA1464879	No	Yes	No	Yes	Bryant2013	massiliense	19o	PAP116	United Kingdom	Papworth Everard	19	mass_C1	DCC3	33	2010	2010-08	CF	Sputum	PRJEB2779
ERR115059	ERR115059_Assembly_Shovill_skesa	SAMEA1464931	No	Yes	No	Yes	Bryant2013	massiliense	19p	PAP095	United Kingdom	Papworth Everard	19	mass_C1	DCC3	33	2010	2010-08	CF	Sputum	PRJEB2779
ERR115083	ERR115083_Assembly_Shovill_skesa	SAMEA1464928	No	Yes	No	Yes	Bryant2013	massiliense	19q	PAP119	United Kingdom	Papworth Everard	19	mass_C1	DCC3	33	2010	2010-09	CF	Sputum	PRJEB2779
ERR115069	ERR115069_Assembly_Shovill_skesa	SAMEA1464929	No	Yes	No	Yes	Bryant2013	massiliense	19r	PAP105	United Kingdom	Papworth Everard	19	mass_C1	DCC3	33	2010	2010-12	CF	Sputum	PRJEB2779
ERR119107	ERR119107_Assembly_Shovill_skesa	SAMEA1317694	No	Yes	No	Yes	Bryant2013	abscessus	1b	PAP170	United Kingdom	Papworth Everard	1	unclustered	Not Included	26	2008	2008-06	CF	Sputum	PRJEB2779
ERR115000	ERR115000_Assembly_Shovill_skesa	SAMEA1464884	No	Yes	No	Yes	Bryant2013	abscessus	1c	PAP036	United Kingdom	Papworth Everard	1	unclustered	Not Included	26	2008	2008-07	CF	Sputum	PRJEB2779
ERR115004	ERR115004_Assembly_Shovill_skesa	SAMEA1464887	No	Yes	No	Yes	Bryant2013	abscessus	1d	PAP040	United Kingdom	Papworth Everard	1	unclustered	Not Included	91	2008	2008-09	CF	Sputum	PRJEB2779
ERR115005	ERR115005_Assembly_Shovill_skesa	SAMEA1464893	No	Yes	No	Yes	Bryant2013	abscessus	1e	PAP041	United Kingdom	Papworth Everard	1	unclustered	Not Included	26	2008	2008-09	CF	Sputum	PRJEB2779
ERR115040	ERR115040_Assembly_Shovill_skesa	SAMEA1464882	No	Yes	No	Yes	Bryant2013	abscessus	1f	PAP076	United Kingdom	Papworth Everard	1	unclustered	Not Included	26	2010	2010-03	CF	Sputum	PRJEB2779
ERR115046	ERR115046_Assembly_Shovill_skesa	SAMEA1464876	No	Yes	No	Yes	Bryant2013	abscessus	1g	PAP082	United Kingdom	Papworth Everard	1	unclustered	Not Included	26	2010	2010-04	CF	Sputum	PRJEB2779
ERR115079	ERR115079_Assembly_Shovill_skesa	SAMEA1464885	No	Yes	No	Yes	Bryant2013	abscessus	1h	PAP115	United Kingdom	Papworth Everard	1	unclustered	Not Included	26	2010	2010-07	CF	Sputum	PRJEB2779
ERR115105	ERR115105_Assembly_Shovill_skesa	SAMEA1464903	No	Yes	Yes	Yes	Bryant2013	massiliense	20a	PAP141	United Kingdom	Papworth Everard	20	mass_C1	DCC3	33	2009	2009-11	CF	Sputum	PRJEB2779
ERR115037	ERR115037_Assembly_Shovill_skesa	SAMEA1464831	No	Yes	No	Yes	Bryant2013	massiliense	20b	PAP073	United Kingdom	Papworth Everard	20	mass_C1	DCC3	33	2010	2010-02	CF	Sputum	PRJEB2779
ERR115045	ERR115045_Assembly_Shovill_skesa	SAMEA1464855	No	Yes	No	Yes	Bryant2013	massiliense	20c	PAP081	United Kingdom	Papworth Everard	20	mass_C1	DCC3	33	2010	2010-03	CF	Sputum	PRJEB2779
ERR115048	ERR115048_Assembly_Shovill_skesa	SAMEA1464959	No	Yes	No	Yes	Bryant2013	massiliense	20d	PAP084	United Kingdom	Papworth Everard	20	mass_C1	DCC3	33	2010	2010-05	CF	Sputum	PRJEB2779
ERR115078	ERR115078_Assembly_Shovill_skesa	SAMEA1464900	No	Yes	No	Yes	Bryant2013	massiliense	20e	PAP114	United Kingdom	Papworth Everard	20	mass_C1	DCC3	33	2010	2010-07	CF	Sputum	PRJEB2779
ERR115056	ERR115056_Assembly_Shovill_skesa	SAMEA1464945	No	Yes	No	Yes	Bryant2013	massiliense	20f	PAP092	United Kingdom	Papworth Everard	20	mass_C1	DCC3	33	2010	2010-07	CF	Sputum	PRJEB2779
ERR115060	ERR115060_Assembly_Shovill_skesa	SAMEA1464914	No	Yes	No	Yes	Bryant2013	massiliense	20g	PAP096	United Kingdom	Papworth Everard	20	mass_C1	DCC3	33	2010	2010-09	CF	Sputum	PRJEB2779
ERR115068	ERR115068_Assembly_Shovill_skesa	SAMEA1464909	No	Yes	No	Yes	Bryant2013	massiliense	20h	PAP104	United Kingdom	Papworth Everard	20	mass_C1	DCC3	33	2010	2010-12	CF	Sputum	PRJEB2779
ERR115031	ERR115031_Assembly_Shovill_skesa	SAMEA1464902	No	Yes	No	Yes	Bryant2013	abscessus	21a	PAP067	United Kingdom	Papworth Everard	21	absc	DCC2	9	2009	2009-11	CF	Sputum	PRJEB2779
ERR115032	ERR115032_Assembly_Shovill_skesa	SAMEA1464919	No	Yes	No	Yes	Bryant2013	abscessus	21b	PAP068	United Kingdom	Papworth Everard	21	absc	DCC2	9	2009	2009-12	CF	Sputum	PRJEB2779
ERR115033	ERR115033_Assembly_Shovill_skesa	SAMEA1464910	No	Yes	No	Yes	Bryant2013	abscessus	21c	PAP069	United Kingdom	Papworth Everard	21	absc	DCC2	9	2009	2009-12	CF	Sputum	PRJEB2779
ERR115047	ERR115047_Assembly_Shovill_skesa	SAMEA1464898	No	Yes	No	Yes	Bryant2013	abscessus	21d	PAP083	United Kingdom	Papworth Everard	21	absc	DCC2	9	2010	2010-05	CF	Sputum	PRJEB2779
ERR119101	ERR119101_Assembly_Shovill_skesa	SAMEA1317691	No	Yes	Yes	Yes	Bryant2013	massiliense	22a	PAP164	United Kingdom	Papworth Everard	22	mass_C1	DCC3	33	2010	2010-03	CF	Sputum	PRJEB2779
ERR115038	ERR115038_Assembly_Shovill_skesa	SAMEA1464842	No	Yes	No	Yes	Bryant2013	massiliense	22b	PAP074	United Kingdom	Papworth Everard	22	mass_C1	DCC3	33	2010	2010-02	CF	Sputum	PRJEB2779
ERR115042	ERR115042_Assembly_Shovill_skesa	SAMEA1464908	No	Yes	No	Yes	Bryant2013	massiliense	22c	PAP078	United Kingdom	Papworth Everard	22	mass_C1	DCC3	33	2010	2010-03	CF	Sputum	PRJEB2779
ERR115058	ERR115058_Assembly_Shovill_skesa	SAMEA1464912	No	Yes	No	Yes	Bryant2013	massiliense	22d	PAP094	United Kingdom	Papworth Everard	22	mass_C1	Not Included	33	2010	2010-08	CF	Sputum	PRJEB2779
ERR115082	ERR115082_Assembly_Shovill_skesa	SAMEA1464844	No	Yes	No	Yes	Bryant2013	massiliense	22e	PAP118	United Kingdom	Papworth Everard	22	mass_C1	DCC3	33	2010	2010-09	CF	Sputum	PRJEB2779
ERR115064	ERR115064_Assembly_Shovill_skesa	SAMEA1464832	No	Yes	No	Yes	Bryant2013	massiliense	22f	PAP100	United Kingdom	Papworth Everard	22	mass_C1	DCC3	33	2010	2010-11	CF	Sputum	PRJEB2779
ERR115073	ERR115073_Assembly_Shovill_skesa	SAMEA1464859	No	Yes	No	Yes	Bryant2013	massiliense	22h	PAP109	United Kingdom	Papworth Everard	22	mass_C1	DCC3	33	2011	2011-02	CF	Sputum	PRJEB2779
ERR115076	ERR115076_Assembly_Shovill_skesa	SAMEA1464932	No	Yes	No	Yes	Bryant2013	massiliense	22i	PAP112	United Kingdom	Papworth Everard	22	mass_C1	DCC3	33	2011	2011-03	CF	Sputum	PRJEB2779
ERR115061	ERR115061_Assembly_Shovill_skesa	SAMEA1464872	No	Yes	Yes	Yes	Bryant2013	massiliense	28a	PAP097	United Kingdom	Papworth Everard	28	mass_C2	DCC3	33	2010	2010-10	CF	Sputum	PRJEB2779
ERR115062	ERR115062_Assembly_Shovill_skesa	SAMEA1464886	No	Yes	No	Yes	Bryant2013	massiliense	28b	PAP098	United Kingdom	Papworth Everard	28	mass_C2	DCC3	33	2010	2010-11	CF	Sputum	PRJEB2779
ERR115065	ERR115065_Assembly_Shovill_skesa	SAMEA1464852	No	Yes	No	Yes	Bryant2013	massiliense	28c	PAP101	United Kingdom	Papworth Everard	28	mass_C2	DCC3	33	2010	2010-11	CF	Sputum	PRJEB2779
ERR115084	ERR115084_Assembly_Shovill_skesa	SAMEA1464946	No	Yes	No	Yes	Bryant2013	massiliense	28d	PAP120	United Kingdom	Papworth Everard	28	mass_C2	DCC3	33	2010	2010-11	CF	Sputum	PRJEB2779
ERR115085	ERR115085_Assembly_Shovill_skesa	SAMEA1464958	No	Yes	No	Yes	Bryant2013	massiliense	28e	PAP121	United Kingdom	Papworth Everard	28	mass_C2	DCC3	33	2011	2011-01	CF	Sputum	PRJEB2779
ERR115074	ERR115074_Assembly_Shovill_skesa	SAMEA1464965	No	Yes	No	Yes	Bryant2013	massiliense	28f	PAP110	United Kingdom	Papworth Everard	28	mass_C2	DCC3	33	2011	2011-02	CF	Sputum	PRJEB2779
ERR115072	ERR115072_Assembly_Shovill_skesa	SAMEA1464963	No	Yes	Yes	Yes	Bryant2013	massiliense	29a	PAP108	United Kingdom	Papworth Everard	29	mass_C1	DCC3	33	2011	2011-02	CF	Sputum	PRJEB2779
ERR115089	ERR115089_Assembly_Shovill_skesa	SAMEA1464877	No	Yes	No	Yes	Bryant2013	massiliense	29b	PAP125	United Kingdom	Papworth Everard	29	mass_C1	DCC3	33	2011	2011-03	CF	Sputum	PRJEB2779
ERR115092	ERR115092_Assembly_Shovill_skesa	SAMEA1464913	No	Yes	No	Yes	Bryant2013	massiliense	29c	PAP128	United Kingdom	Papworth Everard	29	mass_C1	DCC3	33	2011	2011-04	CF	Sputum	PRJEB2779
ERR114970	ERR114970_Assembly_Shovill_skesa	SAMEA1464881	No	Yes	Yes	Yes	Bryant2013	massiliense	2a	PAP006	United Kingdom	Papworth Everard	2	mass_C2	DCC3	33	2007	2007-11	CF	Sputum	PRJEB2779
ERR115053	ERR115053_Assembly_Shovill_skesa	SAMEA1464892	No	Yes	No	Yes	Bryant2013	massiliense	2aa	PAP089	United Kingdom	Papworth Everard	2	mass_C2	DCC3	33	2010	2010-06	CF	Sputum	PRJEB2779
ERR115057	ERR115057_Assembly_Shovill_skesa	SAMEA1464967	No	Yes	No	Yes	Bryant2013	massiliense	2ab	PAP093	United Kingdom	Papworth Everard	2	mass_C2	Not Included	33	2010	2010-08	CF	Sputum	PRJEB2779
ERR119108	ERR119108_Assembly_Shovill_skesa	SAMEA1317708	No	Yes	No	Yes	Bryant2013	massiliense	2ac	PAP171	United Kingdom	Papworth Everard	2	mass_C2	DCC3	33	2010	2010-11	CF	Sputum	PRJEB2779
ERR115086	ERR115086_Assembly_Shovill_skesa	SAMEA1464836	No	Yes	No	Yes	Bryant2013	massiliense	2ad	PAP122	United Kingdom	Papworth Everard	2	mass_C2	DCC3	33	2011	2011-02	CF	Sputum	PRJEB2779
ERR114971	ERR114971_Assembly_Shovill_skesa	SAMEA1464927	No	Yes	No	Yes	Bryant2013	massiliense	2b	PAP007	United Kingdom	Papworth Everard	2	mass_C2	DCC3	33	2007	2007-11	CF	Sputum	PRJEB2779
ERR114973	ERR114973_Assembly_Shovill_skesa	SAMEA1464921	No	Yes	No	Yes	Bryant2013	massiliense	2c	PAP009	United Kingdom	Papworth Everard	2	mass_C2	DCC3	33	2007	2007-12	CF	Sputum	PRJEB2779
ERR115098	ERR115098_Assembly_Shovill_skesa	SAMEA1464880	No	Yes	No	Yes	Bryant2013	massiliense	2d	PAP134	United Kingdom	Papworth Everard	2	mass_C2	DCC3	33	2007	2007-12	CF	Sputum	PRJEB2779
ERR115093	ERR115093_Assembly_Shovill_skesa	SAMEA1464862	No	Yes	No	Yes	Bryant2013	massiliense	2e	PAP129	United Kingdom	Papworth Everard	2	mass_C2	DCC3	33	2008	2008-01	CF	Sputum	PRJEB2779
ERR114980	ERR114980_Assembly_Shovill_skesa	SAMEA1464894	No	Yes	No	Yes	Bryant2013	massiliense	2f	PAP016	United Kingdom	Papworth Everard	2	mass_C2	DCC3	33	2008	2008-02	CF	Sputum	PRJEB2779
ERR114981	ERR114981_Assembly_Shovill_skesa	SAMEA1464871	No	Yes	No	Yes	Bryant2013	massiliense	2g	PAP017	United Kingdom	Papworth Everard	2	mass_C2	DCC3	33	2008	2008-02	CF	Sputum	PRJEB2779
ERR114982	ERR114982_Assembly_Shovill_skesa	SAMEA1464923	No	Yes	No	Yes	Bryant2013	massiliense	2h	PAP018	United Kingdom	Papworth Everard	2	mass_C2	DCC3	33	2008	2008-02	CF	Sputum	PRJEB2779
ERR114995	ERR114995_Assembly_Shovill_skesa	SAMEA1464956	No	Yes	No	Yes	Bryant2013	massiliense	2i	PAP031	United Kingdom	Papworth Everard	2	mass_C2	DCC3	33	2008	2008-03	CF	Sputum	PRJEB2779
ERR114988	ERR114988_Assembly_Shovill_skesa	SAMEA1464955	No	Yes	No	Yes	Bryant2013	massiliense	2j	PAP024	United Kingdom	Papworth Everard	2	mass_C2	DCC3	33	2008	2008-03	CF	Sputum	PRJEB2779
ERR114989	ERR114989_Assembly_Shovill_skesa	SAMEA1464970	No	Yes	No	Yes	Bryant2013	massiliense	2k	PAP025	United Kingdom	Papworth Everard	2	mass_C2	DCC3	33	2008	2008-03	CF	Sputum	PRJEB2779
ERR114992	ERR114992_Assembly_Shovill_skesa	SAMEA1464867	No	Yes	No	Yes	Bryant2013	massiliense	2l	PAP028	United Kingdom	Papworth Everard	2	mass_C2	DCC3	33	2008	2008-03	CF	Sputum	PRJEB2779
ERR114990	ERR114990_Assembly_Shovill_skesa	SAMEA1464840	No	Yes	No	Yes	Bryant2013	massiliense	2m	PAP026	United Kingdom	Papworth Everard	2	mass_C2	DCC3	33	2008	2008-03	CF	Sputum	PRJEB2779
ERR114991	ERR114991_Assembly_Shovill_skesa	SAMEA1464866	No	Yes	No	Yes	Bryant2013	massiliense	2n	PAP027	United Kingdom	Papworth Everard	2	mass_C2	DCC3	33	2008	2008-03	CF	Sputum	PRJEB2779
ERR114998	ERR114998_Assembly_Shovill_skesa	SAMEA1464846	No	Yes	No	Yes	Bryant2013	massiliense	2o	PAP034	United Kingdom	Papworth Everard	2	mass_C2	DCC3	33	2008	2008-06	CF	Sputum	PRJEB2779
ERR115001	ERR115001_Assembly_Shovill_skesa	SAMEA1464869	No	Yes	No	Yes	Bryant2013	massiliense	2p	PAP037	United Kingdom	Papworth Everard	2	mass_C2	DCC3	33	2008	2008-07	CF	Sputum	PRJEB2779
ERR115009	ERR115009_Assembly_Shovill_skesa	SAMEA1464972	No	Yes	No	Yes	Bryant2013	massiliense	2q	PAP045	United Kingdom	Papworth Everard	2	mass_C2	DCC3	33	2008	2008-10	CF	Sputum	PRJEB2779
ERR115014	ERR115014_Assembly_Shovill_skesa	SAMEA1464941	No	Yes	No	Yes	Bryant2013	massiliense	2r	PAP050	United Kingdom	Papworth Everard	2	mass_C2	DCC3	33	2008	2008-12	CF	Sputum	PRJEB2779
ERR115015	ERR115015_Assembly_Shovill_skesa	SAMEA1464962	No	Yes	No	Yes	Bryant2013	massiliense	2s	PAP051	United Kingdom	Papworth Everard	2	mass_C2	DCC3	33	2009	2009-01	CF	Sputum	PRJEB2779
ERR115016	ERR115016_Assembly_Shovill_skesa	SAMEA1464968	No	Yes	No	Yes	Bryant2013	massiliense	2t	PAP052	United Kingdom	Papworth Everard	2	mass_C2	DCC3	33	2009	2009-01	CF	Sputum	PRJEB2779
ERR119090	ERR119090_Assembly_Shovill_skesa	SAMEA1317693	No	Yes	No	Yes	Bryant2013	massiliense	2u	PAP153	United Kingdom	Papworth Everard	2	mass_C2	DCC3	33	2009	2009-06	CF	Sputum	PRJEB2779
ERR119092	ERR119092_Assembly_Shovill_skesa	SAMEA1317702	No	Yes	No	Yes	Bryant2013	massiliense	2v	PAP155	United Kingdom	Papworth Everard	2	mass_C2	DCC3	33	2009	2009-08	CF	Sputum	PRJEB2779
ERR119091	ERR119091_Assembly_Shovill_skesa	SAMEA1317711	No	Yes	No	Yes	Bryant2013	massiliense	2w	PAP154	United Kingdom	Papworth Everard	2	mass_C2	DCC3	33	2009	2009-09	CF	Sputum	PRJEB2779
ERR119093	ERR119093_Assembly_Shovill_skesa	SAMEA1317713	No	Yes	No	Yes	Bryant2013	massiliense	2x	PAP156	United Kingdom	Papworth Everard	2	mass_C2	DCC3	33	2009	2009-10	CF	Sputum	PRJEB2779
ERR119094	ERR119094_Assembly_Shovill_skesa	SAMEA1317707	No	Yes	No	Yes	Bryant2013	massiliense	2y	PAP157	United Kingdom	Papworth Everard	2	mass_C2	DCC3	33	2009	2009-12	CF	Sputum	PRJEB2779
ERR115099	ERR115099_Assembly_Shovill_skesa	SAMEA1464874	No	Yes	No	Yes	Bryant2013	massiliense	2z	PAP135	United Kingdom	Papworth Everard	2	mass_C2	DCC3	33	2010	2010-03	CF	Sputum	PRJEB2779
ERR115090	ERR115090_Assembly_Shovill_skesa	SAMEA1464895	No	Yes	Yes	No	Bryant2013	massiliense	30a	PAP126	United Kingdom	Papworth Everard	30	mass_C1	DCC3	33	2011	2011-03	CF	Sputum	PRJEB2779
ERR114977	ERR114977_Assembly_Shovill_skesa	SAMEA1464849	No	Yes	No	Yes	Bryant2013	bolletii	3a	PAP013	United Kingdom	Papworth Everard	3	unclustered	Not Included	58	2008	2008-01	CF	Sputum	PRJEB2779
ERR114978	ERR114978_Assembly_Shovill_skesa	SAMEA1464863	No	Yes	No	Yes	Bryant2013	bolletii	3b	PAP014	United Kingdom	Papworth Everard	3	unclustered	Not Included	58	2008	2008-01	CF	Sputum	PRJEB2779
ERR115106	ERR115106_Assembly_Shovill_skesa	SAMEA1464839	No	Yes	No	Yes	Bryant2013	bolletii	3c	PAP142	United Kingdom	Papworth Everard	3	unclustered	Not Included	58	2008	2008-01	CF	Sputum	PRJEB2779
ERR114979	ERR114979_Assembly_Shovill_skesa	SAMEA1464838	No	Yes	No	Yes	Bryant2013	bolletii	3d	PAP015	United Kingdom	Papworth Everard	3	unclustered	Not Included	58	2008	2008-01	CF	Sputum	PRJEB2779
ERR114997	ERR114997_Assembly_Shovill_skesa	SAMEA1464856	No	Yes	No	Yes	Bryant2013	bolletii	3e	PAP033	United Kingdom	Papworth Everard	3	unclustered	Not Included	58	2008	2008-05	CF	Sputum	PRJEB2779
ERR115002	ERR115002_Assembly_Shovill_skesa	SAMEA1464949	No	Yes	No	Yes	Bryant2013	bolletii	3f	PAP038	United Kingdom	Papworth Everard	3	unclustered	Not Included	58	2008	2008-07	CF	Sputum	PRJEB2779
ERR115008	ERR115008_Assembly_Shovill_skesa	SAMEA1464835	No	Yes	No	Yes	Bryant2013	bolletii	3g	PAP044	United Kingdom	Papworth Everard	3	unclustered	Not Included	58	2008	2008-10	CF	Sputum	PRJEB2779
ERR115095	ERR115095_Assembly_Shovill_skesa	SAMEA1464966	No	Yes	No	Yes	Bryant2013	bolletii	3i	PAP131	United Kingdom	Papworth Everard	3	unclustered	Not Included	58	2009	2009-02	CF	Sputum	PRJEB2779
ERR115027	ERR115027_Assembly_Shovill_skesa	SAMEA1464845	No	Yes	No	Yes	Bryant2013	bolletii	3j	PAP063	United Kingdom	Papworth Everard	3	unclustered	Not Included	58	2009	2009-07	CF	Sputum	PRJEB2779
ERR115028	ERR115028_Assembly_Shovill_skesa	SAMEA1464864	No	Yes	No	Yes	Bryant2013	bolletii	3k	PAP064	United Kingdom	Papworth Everard	3	unclustered	Not Included	58	2009	2009-07	CF	Sputum	PRJEB2779
ERR115029	ERR115029_Assembly_Shovill_skesa	SAMEA1464943	No	Yes	No	Yes	Bryant2013	bolletii	3l	PAP065	United Kingdom	Papworth Everard	3	unclustered	Not Included	58	2009	2009-07	CF	Sputum	PRJEB2779
ERR115103	ERR115103_Assembly_Shovill_skesa	SAMEA1464926	No	Yes	No	Yes	Bryant2013	bolletii	3m	PAP139	United Kingdom	Papworth Everard	3	unclustered	Not Included	58	2009	2009-12	CF	Sputum	PRJEB2779
ERR119097	ERR119097_Assembly_Shovill_skesa	SAMEA1317717	No	Yes	No	Yes	Bryant2013	bolletii	3n	PAP160	United Kingdom	Papworth Everard	3	unclustered	Not Included	58	2010	2010-05	CF	Sputum	PRJEB2779
ERR114967	ERR114967_Assembly_Shovill_skesa	SAMEA1464850	No	Yes	No	Yes	Bryant2013	abscessus	4a	PAP003	United Kingdom	Papworth Everard	4	absc	DCC2	9	2007	2007-11	CF	Sputum	PRJEB2779
ERR115035	ERR115035_Assembly_Shovill_skesa	SAMEA1464942	No	Yes	No	Yes	Bryant2013	abscessus	4b	PAP071	United Kingdom	Papworth Everard	4	absc	DCC2	9	2007	2007-11	CF	Sputum	PRJEB2779
ERR115094	ERR115094_Assembly_Shovill_skesa	SAMEA1464947	No	Yes	No	Yes	Bryant2013	abscessus	5a	PAP130	United Kingdom	Papworth Everard	5	absc	DCC2	9	2007	2007-12	CF	Sputum	PRJEB2779
ERR114975	ERR114975_Assembly_Shovill_skesa	SAMEA1464971	No	Yes	No	Yes	Bryant2013	abscessus	5b	PAP011	United Kingdom	Papworth Everard	5	absc	DCC2	9	2008	2008-01	CF	Sputum	PRJEB2779
ERR115096	ERR115096_Assembly_Shovill_skesa	SAMEA1464904	No	Yes	No	Yes	Bryant2013	abscessus	5c	PAP132	United Kingdom	Papworth Everard	5	absc	DCC2	9	2008	2008-01	CF	Sputum	PRJEB2779
ERR114983	ERR114983_Assembly_Shovill_skesa	SAMEA1464948	No	Yes	No	Yes	Bryant2013	abscessus	5d	PAP019	United Kingdom	Papworth Everard	5	absc	DCC2	9	2008	2008-02	CF	Sputum	PRJEB2779
ERR114993	ERR114993_Assembly_Shovill_skesa	SAMEA1464911	No	Yes	No	Yes	Bryant2013	abscessus	5e	PAP029	United Kingdom	Papworth Everard	5	absc	DCC2	9	2008	2008-04	CF	Sputum	PRJEB2779
ERR114994	ERR114994_Assembly_Shovill_skesa	SAMEA1464905	No	Yes	No	Yes	Bryant2013	abscessus	5f	PAP030	United Kingdom	Papworth Everard	5	absc	DCC2	9	2008	2008-04	CF	Sputum	PRJEB2779
ERR115006	ERR115006_Assembly_Shovill_skesa	SAMEA1464875	No	Yes	No	Yes	Bryant2013	abscessus	5g	PAP042	United Kingdom	Papworth Everard	5	absc	DCC2	9	2008	2008-09	CF	Sputum	PRJEB2779
ERR115010	ERR115010_Assembly_Shovill_skesa	SAMEA1464953	No	Yes	No	Yes	Bryant2013	abscessus	5h	PAP046	United Kingdom	Papworth Everard	5	absc	DCC2	9	2008	2008-11	CF	Sputum	PRJEB2779
ERR115011	ERR115011_Assembly_Shovill_skesa	SAMEA1464940	No	Yes	No	Yes	Bryant2013	abscessus	5i	PAP047	United Kingdom	Papworth Everard	5	absc	DCC2	9	2008	2008-11	CF	Sputum	PRJEB2779
ERR115018	ERR115018_Assembly_Shovill_skesa	SAMEA1464830	No	Yes	No	Yes	Bryant2013	abscessus	5j	PAP054	United Kingdom	Papworth Everard	5	absc	DCC2	9	2009	2009-02	CF	Sputum	PRJEB2779
ERR115024	ERR115024_Assembly_Shovill_skesa	SAMEA1464868	No	Yes	No	Yes	Bryant2013	abscessus	5k	PAP060	United Kingdom	Papworth Everard	5	absc	DCC2	9	2009	2009-05	CF	Sputum	PRJEB2779
ERR119100	ERR119100_Assembly_Shovill_skesa	SAMEA1317703	No	Yes	No	Yes	Bryant2013	abscessus	5l	PAP163	United Kingdom	Papworth Everard	5	absc	Not Included	9	2009	2009-10	CF	Sputum	PRJEB2779	Outlier in analysis Bryant2013, excluded in Ruis2021
ERR119098	ERR119098_Assembly_Shovill_skesa	SAMEA1317700	No	Yes	No	Yes	Bryant2013	abscessus	5m	PAP161	United Kingdom	Papworth Everard	5	absc	DCC2	9	2009	2009-12	CF	Sputum	PRJEB2779
ERR115097	ERR115097_Assembly_Shovill_skesa	SAMEA1464917	No	Yes	No	Yes	Bryant2013	abscessus	5n	PAP133	United Kingdom	Papworth Everard	5	absc	DCC2	9	2010	2010-01	CF	Sputum	PRJEB2779
ERR119099	ERR119099_Assembly_Shovill_skesa	SAMEA1317696	No	Yes	No	Yes	Bryant2013	abscessus	5o	PAP162	United Kingdom	Papworth Everard	5	absc	DCC2	9	2010	2010-02	CF	Sputum	PRJEB2779
ERR115066	ERR115066_Assembly_Shovill_skesa	SAMEA1464873	No	Yes	No	Yes	Bryant2013	abscessus	5p	PAP102	United Kingdom	Papworth Everard	5	absc	DCC2	9	2010	2010-12	CF	Sputum	PRJEB2779
ERR115041	ERR115041_Assembly_Shovill_skesa	SAMEA1464934	No	Yes	No	Yes	Bryant2013	abscessus	7a	PAP077	United Kingdom	Papworth Everard	7	unclustered	DCC1	5	2007	2007-10	CF	Sputum	PRJEB2779
ERR114965	ERR114965_Assembly_Shovill_skesa	SAMEA1464973	No	Yes	No	Yes	Bryant2013	abscessus	7b	PAP001	United Kingdom	Papworth Everard	7	unclustered	DCC1	5	2007	2007-10	CF	Sputum	PRJEB2779
ERR114966	ERR114966_Assembly_Shovill_skesa	SAMEA1464951	No	Yes	No	Yes	Bryant2013	abscessus	7c	PAP002	United Kingdom	Papworth Everard	7	unclustered	DCC1	5	2007	2007-10	CF	Sputum	PRJEB2779
ERR114984	ERR114984_Assembly_Shovill_skesa	SAMEA1464969	No	Yes	No	Yes	Bryant2013	abscessus	7d	PAP020	United Kingdom	Papworth Everard	7	unclustered	DCC1	5	2007	2007-10	CF	Sputum	PRJEB2779
ERR114987	ERR114987_Assembly_Shovill_skesa	SAMEA1464938	No	Yes	Yes	Yes	Bryant2013	massiliense	8a	PAP023	United Kingdom	Papworth Everard	8	mass_C1	DCC3	33	2007	2007-12	CF	Sputum	PRJEB2779
ERR115100	ERR115100_Assembly_Shovill_skesa	SAMEA1464883	No	Yes	No	Yes	Bryant2013	massiliense	8b	PAP136	United Kingdom	Papworth Everard	8	mass_C1	DCC3	33	2007	2007-12	CF	Sputum	PRJEB2779
ERR114986	ERR114986_Assembly_Shovill_skesa	SAMEA1464924	No	Yes	No	Yes	Bryant2013	abscessus	9a	PAP022	United Kingdom	Papworth Everard	9	unclustered	NotIncluded	69	2007	2007-11	CF	Sputum	PRJEB2779
ERR115102	ERR115102_Assembly_Shovill_skesa	SAMEA1464858	No	Yes	No	Yes	Bryant2013	abscessus	9b	PAP138	United Kingdom	Papworth Everard	9	unclustered	NotIncluded	69	2007	2007-11	CF	Sputum	PRJEB2779
ERR114974	ERR114974_Assembly_Shovill_skesa	SAMEA1464901	No	Yes	No	Yes	Bryant2013	abscessus	9c	PAP010	United Kingdom	Papworth Everard	9	unclustered	NotIncluded	69	2007	2007-12	CF	Sputum	PRJEB2779
ERR115104	ERR115104_Assembly_Shovill_skesa	SAMEA1464922	No	Yes	No	Yes	Bryant2013	abscessus	9d	PAP140	United Kingdom	Papworth Everard	9	unclustered	NotIncluded	69	2007	2007-12	CF	Sputum	PRJEB2779
ERR4298293	ERR4298293_Assembly_Shovill_skesa	SAMEA7020042	No	Yes	No	Yes	Wetzstein2020	massiliense	WM1	mmas1	Germany	Frankfurt	1_NW	unclustered	NotIncluded	263	2006	#N/A	CF	#N/A	PRJEB2779
ERR4298294	ERR4298294_Assembly_Shovill_skesa	SAMEA7020043	No	Yes	No	Yes	Wetzstein2020	abscessus	WA1	mabs1	Germany	Frankfurt	2_NW	unclustered	NotIncluded	101	2012	#N/A	CF	#N/A	PRJEB2779
ERR4298295	ERR4298295_Assembly_Shovill_skesa	SAMEA7020044	No	Yes	Yes	No	Wetzstein2020	abscessus	WA2	mabs2	Germany	Frankfurt	3_NW	mabs_d25_cluster1	NotIncluded	5	2010	#N/A	CF	#N/A	PRJEB14002
ERR4298297	ERR4298297_Assembly_Shovill_skesa	SAMEA7020046	No	Yes	Yes	Yes	Wetzstein2020	abscessus	WA3	mabs3	Germany	Frankfurt	5_NW	mabs_d25_cluster2	NotIncluded	9	2010	#N/A	CF	#N/A	PRJEB14002
ERR4298298	ERR4298298_Assembly_Shovill_skesa	SAMEA7020047	No	Yes	No	Yes	Wetzstein2020	abscessus	WA4	mabs4	Germany	Frankfurt	6_NW	unclustered	NotIncluded	48	2010	#N/A	CF	#N/A	PRJEB2779
ERR4298300	ERR4298300_Assembly_Shovill_skesa	SAMEA7020049	No	Yes	Yes	Yes	Wetzstein2020	abscessus	WA5	mabs5	Germany	Frankfurt	8_NW	mabs_d25_cluster1	NotIncluded	5	2011	#N/A	CF	#N/A	PRJEB14002
ERR4298301	ERR4298301_Assembly_Shovill_skesa	SAMEA7020050	No	Yes	No	Yes	Wetzstein2020	massiliense	WM3	mmas3	Germany	Frankfurt	9_NW	mmas_d25_cluster1	NotIncluded	33	2012	#N/A	CF	#N/A	PRJEB2779
ERR4298302	ERR4298302_Assembly_Shovill_skesa	SAMEA7020051	No	Yes	Yes	No	Wetzstein2020	abscessus	WA6	mabs6	Germany	Frankfurt	10_NW	mabs_d25_cluster2	NotIncluded	9	2018	#N/A	CF	#N/A	PRJEB14002
ERR4298303	ERR4298303_Assembly_Shovill_skesa	SAMEA7020052	No	Yes	No	Yes	Wetzstein2020	abscessus	WA7	mabs7	Germany	Frankfurt	11_NW	unclustered	NotIncluded	28	2006	#N/A	CF	#N/A	PRJEB2779
ERR4298304	ERR4298304_Assembly_Shovill_skesa	SAMEA7020053	No	Yes	Yes	No	Wetzstein2020	abscessus	WA8	mabs8	Germany	Frankfurt	12_NW	mabs_d25_cluster2	NotIncluded	9	2009	#N/A	CF	#N/A	PRJEB14002
ERR4298307	ERR4298307_Assembly_Shovill_skesa	SAMEA7020056	No	Yes	No	Yes	Wetzstein2020	abscessus	WA10	mabs10	Germany	Frankfurt	15_NW	unclustered	NotIncluded	5	2012	#N/A	CF	#N/A	PRJEB2779
ERR4298309	ERR4298309_Assembly_Shovill_skesa	SAMEA7020058	No	Yes	Yes	No	Wetzstein2020	abscessus	WA11	mabs11	Russia	Frankfurt	17_NW	mabs_d25_cluster1	NotIncluded	5	2016	#N/A	non-CF	#N/A	PRJEB14002
ERR4298317	ERR4298317_Assembly_Shovill_skesa	SAMEA7020066	No	Yes	No	Yes	Wetzstein2020	abscessus	WA4b	mabs4_2	Germany	Frankfurt	6_NW	unclustered	NotIncluded	48	2012	#N/A	CF	#N/A	PRJEB2779
ERR4298318	ERR4298318_Assembly_Shovill_skesa	SAMEA7020067	No	Yes	No	Yes	Wetzstein2020	abscessus	WA17	mabs17	Germany	Frankfurt	26_NW	unclustered	NotIncluded	268	2013	#N/A	CF	#N/A	PRJEB2779
ERR4298319	ERR4298319_Assembly_Shovill_skesa	SAMEA7020068	No	Yes	No	Yes	Wetzstein2020	abscessus	WA7b	mabs7_2	Germany	Frankfurt	11_NW	unclustered	NotIncluded	28	2008	#N/A	CF	#N/A	PRJEB2779
ERR4298322	ERR4298322_Assembly_Shovill_skesa	SAMEA7020071	No	Yes	No	Yes	Wetzstein2020	abscessus	WA16	mabs16	Germany	Frankfurt	30_NW	unclustered	NotIncluded	9	2008	#N/A	CF	#N/A	PRJEB2779
ERR4298323	ERR4298323_Assembly_Shovill_skesa	SAMEA7020072	No	Yes	No	Yes	Wetzstein2020	abscessus	WA10b	mabs10_2	Germany	Frankfurt	15_NW	unclustered	NotIncluded	5	2015	#N/A	CF	#N/A	PRJEB2779
ERR4298324	ERR4298324_Assembly_Shovill_skesa	SAMEA7020073	No	Yes	No	Yes	Wetzstein2020	abscessus	WA5b	mabs5_2	Germany	Frankfurt	8_NW	mabs_d25_cluster1	NotIncluded	5	2016	#N/A	CF	#N/A	PRJEB2779
ERR4298325	ERR4298325_Assembly_Shovill_skesa	SAMEA7020074	No	Yes	No	Yes	Wetzstein2020	abscessus	WA3b	mabs3_2	Germany	Frankfurt	5_NW	mabs_d25_cluster2	NotIncluded	9	2016	#N/A	CF	#N/A	PRJEB2779
ERR4298326	ERR4298326_Assembly_Shovill_skesa	SAMEA7020075	No	Yes	No	Yes	Wetzstein2020	massiliense	WM1b	mmas1_2	Germany	Frankfurt	1_NW	unclustered	NotIncluded	263	2015	#N/A	CF	#N/A	PRJEB2779
ERR4298327	ERR4298327_Assembly_Shovill_skesa	SAMEA7020076	No	Yes	No	Yes	Wetzstein2020	massiliense	WM3b	mmas3_2	Germany	Frankfurt	9_NW	mmas_d25_cluster1	NotIncluded	33	2014	#N/A	CF	#N/A	PRJEB2779
ERR4298328	ERR4298328_Assembly_Shovill_skesa	SAMEA7020077	No	Yes	No	Yes	Wetzstein2020	abscessus	WA17b	mabs17_2	Germany	Frankfurt	26_NW	unclustered	NotIncluded	268	2016	#N/A	CF	#N/A	PRJEB2779
ERR4298329	ERR4298329_Assembly_Shovill_skesa	SAMEA7020078	No	Yes	No	Yes	Wetzstein2020	abscessus	WA16b	mabs16_2	Germany	Frankfurt	30_NW	unclustered	NotIncluded	9	2013	#N/A	CF	#N/A	PRJEB2779
ERR4298330	ERR4298330_Assembly_Shovill_skesa	SAMEA7020079	No	Yes	No	Yes	Wetzstein2020	abscessus	WA1b	mabs1_2	Germany	Frankfurt	2_NW	unclustered	NotIncluded	101	2013	#N/A	CF	#N/A	PRJEB2779
SRR989487	GCF-000523915.1	SAMN02358653	No	Yes	Yes	No	Tettelin2014	massiliense	S1	M.a_091912_2455	USA	Seattle	Tettelin2014_1	Seattle	DCC3	33	Unknown	#N/A	CF	#N/A	PRJNA203570
SRR315352	GCF-000270765.1	SAMN00672641	No	Yes	Yes	No	Tettelin2014	massiliense	S2	M.a_2B_0307	USA	Seattle	Tettelin2014_2	Seattle	DCC3	33	Unknown	#N/A	CF	#N/A	PRJNA65157
SRR12440236	SRR12440236_Assembly_Shovill_skesa	SAMN15793072	No	Yes	Yes	No	Wuzinski2020	massiliense	B	B	Canada	Quebec	B	Pediatric	NotIncluded	223	2017	#N/A	Otitis media	Ear	PRJNA656566
SRR12449795	SRR12449795_Assembly_Shovill_skesa	SAMN15793073	No	Yes	Yes	No	Wuzinski2020	massiliense	C	C	Canada	Quebec	C	Pediatric	NotIncluded	223	2018	#N/A	Otitis media	Ear	PRJNA656566
SRR12440235	SRR12440235_Assembly_Shovill_skesa	SAMN15793074	No	Yes	Yes	No	Wuzinski2020	massiliense	D	D	Canada	Quebec	D	Pediatric	NotIncluded	223	2018	#N/A	Otitis media	Ear	PRJNA656566
SRR12440234	SRR12440234_Assembly_Shovill_skesa	SAMN15793078	No	Yes	Yes	No	Wuzinski2020	abscessus	H	H	Canada	Quebec	H	Tattoo	NotIncluded	222	2018	#N/A	Skin infection	skin	PRJNA656566
SRR12440240	SRR12440240_Assembly_Shovill_skesa	SAMN15793079	No	Yes	Yes	No	Wuzinski2020	abscessus	I	I	Canada	Quebec	I	Tattoo	NotIncluded	222	2018	#N/A	Skin infection	skin	PRJNA656566
SRR12440239	SRR12440239_Assembly_Shovill_skesa	SAMN15793080	No	Yes	Yes	No	Wuzinski2020	abscessus	J	J	Canada	Quebec	J	Tattoo	NotIncluded	222	2018	#N/A	Skin infection	skin	PRJNA656566
SRR12440241	SRR12440241_Assembly_Shovill_skesa	SAMN15793081	No	Yes	Yes	No	Wuzinski2020	abscessus	K	K	Canada	Quebec	K	Tattoo	NotIncluded	222	2018	#N/A	Skin infection	skin	PRJNA656566
ERR1045540	ERR1045540_Assembly_Shovill_skesa	SAMEA3375692	No	Yes	Yes	No	Everall2017	massiliense	P67	Brazil_P67	Brazil	AM_MANAUS	Brazil_P67	Brazil	DCC3	33	2010	#N/A	wound/soft tissue infection	wound/soft tissue	PRJEB7058
ERR1045541	ERR1045541_Assembly_Shovill_skesa	SAMEA3375693	No	Yes	Yes	No	Everall2017	massiliense	P78	Brazil_P78	Brazil	AM_MANAUS	Brazil_P78	Brazil	DCC3	33	2010	#N/A	wound/soft tissue infection	wound/soft tissue	PRJEB7058
ERR1045534	ERR1045534_Assembly_Shovill_skesa	SAMEA3375699	No	Yes	Yes	No	Everall2017	massiliense	P1	Brazil_P1	Brazil	ES_CARIACICA	Brazil_P1	Brazil	DCC3	33	2007	#N/A	wound/soft tissue infection	wound/soft tissue	PRJEB7058
ERR1045546	ERR1045546_Assembly_Shovill_skesa	SAMEA3375698	No	Yes	Yes	No	Everall2017	massiliense	P5	Brazil_P5	Brazil	ES_CARIACICA	Brazil_P5	Brazil	DCC3	33	2007	#N/A	wound/soft tissue infection	wound/soft tissue	PRJEB7058
ERR1045554	ERR1045554_Assembly_Shovill_skesa	SAMEA3375707	No	Yes	Yes	No	Everall2017	massiliense	P14	Brazil_P14	Brazil	ES_SERRA	Brazil_P14	Brazil	DCC3	33	2007	#N/A	wound/soft tissue infection	wound/soft tissue	PRJEB7058
ERR1045556	ERR1045556_Assembly_Shovill_skesa	SAMEA3375709	No	Yes	Yes	No	Everall2017	massiliense	P16	Brazil_P16	Brazil	ES_SERRA	Brazil_P16	Brazil	DCC3	33	2007	#N/A	wound/soft tissue infection	wound/soft tissue	PRJEB7058
ERR1045550	ERR1045550_Assembly_Shovill_skesa	SAMEA3375703	No	Yes	Yes	No	Everall2017	massiliense	P9	Brazil_P9	Brazil	ES_VILA_VELHA	Brazil_P9	Brazil	DCC3	33	2007	#N/A	wound/soft tissue infection	wound/soft tissue	PRJEB7058
ERR1045558	ERR1045558_Assembly_Shovill_skesa	SAMEA3375711	No	Yes	Yes	No	Everall2017	massiliense	P18	Brazil_P18	Brazil	ES_VILA_VELHA	Brazil_P18	Brazil	DCC3	33	2007	#N/A	wound/soft tissue infection	wound/soft tissue	PRJEB7058
ERR1045548	ERR1045548_Assembly_Shovill_skesa	SAMEA3375701	No	Yes	Yes	No	Everall2017	massiliense	P7	Brazil_P7	Brazil	ES_VITORIA	Brazil_P7	Brazil	DCC3	33	2007	#N/A	wound/soft tissue infection	wound/soft tissue	PRJEB7058
ERR1045559	ERR1045559_Assembly_Shovill_skesa	SAMEA3375712	No	Yes	Yes	No	Everall2017	massiliense	P19	Brazil_P19	Brazil	ES_VITORIA	Brazil_P19	Brazil	DCC3	33	2007	#N/A	wound/soft tissue infection	wound/soft tissue	PRJEB7058
ERR1045567	ERR1045567_Assembly_Shovill_skesa	SAMEA3375720	No	Yes	Yes	No	Everall2017	massiliense	P28	Brazil_P28	Brazil	GO_GOIÂNIA	Brazil_P28	Brazil	DCC3	33	2007	#N/A	wound/soft tissue infection	wound/soft tissue	PRJEB7058
ERR1045568	ERR1045568_Assembly_Shovill_skesa	SAMEA3375721	No	Yes	Yes	No	Everall2017	massiliense	P29	Brazil_P29	Brazil	GO_GOIÂNIA	Brazil_P29	Brazil	DCC3	33	2006	#N/A	wound/soft tissue infection	wound/soft tissue	PRJEB7058
ERR1045585	ERR1045585_Assembly_Shovill_skesa	SAMEA3375738	No	Yes	Yes	No	Everall2017	massiliense	P48	Brazil_P48	Brazil	MT_CUIABA	Brazil_P48	Brazil	DCC3	33	2006	#N/A	wound/soft tissue infection	wound/soft tissue	PRJEB7058
ERR1045586	ERR1045586_Assembly_Shovill_skesa	SAMEA3375739	No	Yes	Yes	No	Everall2017	massiliense	P49	Brazil_P49	Brazil	MT_CUIABA	Brazil_P49	Brazil	DCC3	33	2006	#N/A	wound/soft tissue infection	wound/soft tissue	PRJEB7058
ERR1045535	ERR1045535_Assembly_Shovill_skesa	SAMEA3375783	No	Yes	Yes	No	Everall2017	massiliense	P12	Brazil_P12	Brazil	PA_BELEM	Brazil_P12	Brazil	DCC3	33	2004	#N/A	wound/soft tissue infection	wound/soft tissue	PRJEB7058
ERR1045588	ERR1045588_Assembly_Shovill_skesa	SAMEA3375741	No	Yes	Yes	No	Everall2017	massiliense	P51	Brazil_P51	Brazil	PA_BELEM	Brazil_P51	Brazil	DCC3	33	2005	#N/A	wound/soft tissue infection	wound/soft tissue	PRJEB7058
ERR1045609	ERR1045609_Assembly_Shovill_skesa	SAMEA3375762	No	Yes	Yes	No	Everall2017	massiliense	P74	Brazil_P74	Brazil	PA_MARITUBA	Brazil_P74	Brazil	DCC3	33	2005	#N/A	wound/soft tissue infection	wound/soft tissue	PRJEB7058
ERR1045611	ERR1045611_Assembly_Shovill_skesa	SAMEA3375764	No	Yes	Yes	No	Everall2017	massiliense	P76	Brazil_P76	Brazil	PA_MARITUBA	Brazil_P76	Brazil	DCC3	33	2005	#N/A	wound/soft tissue infection	wound/soft tissue	PRJEB7058
ERR1045642	ERR1045642_Assembly_Shovill_skesa	SAMEA3375796	No	Yes	Yes	No	Everall2017	massiliense	P101	Brazil_P101	Brazil	PR_CURITIBA	Brazil_P101	Brazil	DCC3	33	2007	#N/A	wound/soft tissue infection	wound/soft tissue	PRJEB7058
ERR1045643	ERR1045643_Assembly_Shovill_skesa	SAMEA3375797	No	Yes	Yes	No	Everall2017	massiliense	P102	Brazil_P102	Brazil	PR_CURITIBA	Brazil_P102	Brazil	DCC3	33	2008	#N/A	wound/soft tissue infection	wound/soft tissue	PRJEB7058
ERR1045694	ERR1045694_Assembly_Shovill_skesa	SAMEA3375851	No	Yes	Yes	No	Everall2017	massiliense	P158	Brazil_P158	Brazil	RJ_ANGRA_DOS_REIS	Brazil_P158	Brazil	DCC3	33	2008	#N/A	wound/soft tissue infection	wound/soft tissue	PRJEB7058
ERR1045695	ERR1045695_Assembly_Shovill_skesa	SAMEA3375852	No	Yes	Yes	No	Everall2017	massiliense	P159	Brazil_P159	Brazil	RJ_ANGRA_DOS_REIS	Brazil_P159	Brazil	DCC3	33	2008	#N/A	wound/soft tissue infection	wound/soft tissue	PRJEB7058
ERR1045536	ERR1045536_Assembly_Shovill_skesa	SAMEA3375828	No	Yes	Yes	No	Everall2017	massiliense	P23	Brazil_P23	Brazil	RJ_RIO_DE_JANEIRO	Brazil_P23	Brazil	DCC3	33	2006	#N/A	wound/soft tissue infection	wound/soft tissue	PRJEB7058
ERR1045537	ERR1045537_Assembly_Shovill_skesa	SAMEA3375835	No	Yes	Yes	No	Everall2017	massiliense	P34	Brazil_P34	Brazil	RJ_RIO_DE_JANEIRO	Brazil_P34	Brazil	DCC3	33	2007	#N/A	wound/soft tissue infection	wound/soft tissue	PRJEB7058
ERR1045707	ERR1045707_Assembly_Shovill_skesa	SAMEA3375866	No	Yes	Yes	No	Everall2017	massiliense	P173	Brazil_P173	Brazil	RS_CARAZINHO	Brazil_P173	Brazil	DCC3	33	2010	#N/A	wound/soft tissue infection	wound/soft tissue	PRJEB7058
ERR1045708	ERR1045708_Assembly_Shovill_skesa	SAMEA3375867	No	Yes	Yes	No	Everall2017	massiliense	P174	Brazil_P174	Brazil	RS_CARAZINHO	Brazil_P174	Brazil	DCC3	33	2010	#N/A	wound/soft tissue infection	wound/soft tissue	PRJEB7058
ERR1045539	ERR1045539_Assembly_Shovill_skesa	SAMEA3375859	No	Yes	Yes	No	Everall2017	massiliense	P56	Brazil_P56	Brazil	RS_SANTO_ANGELO	Brazil_P56	Brazil	DCC3	33	2007	#N/A	wound/soft tissue infection	wound/soft tissue	PRJEB7058
ERR1045698	ERR1045698_Assembly_Shovill_skesa	SAMEA3375856	No	Yes	Yes	No	Everall2017	massiliense	P163	Brazil_P163	Brazil	RS_SANTO_ANGELO	Brazil_P163	Brazil	DCC3	33	2007	#N/A	wound/soft tissue infection	wound/soft tissue	PRJEB7058
ERR1045714	ERR1045714_Assembly_Shovill_skesa	SAMEA3375873	No	Yes	Yes	No	Everall2017	massiliense	P180	Brazil_P180	Brazil	SP_ASSIS	Brazil_P180	Brazil	DCC3	33	#N/A	#N/A	wound/soft tissue infection	wound/soft tissue	PRJEB7058
ERR1045715	ERR1045715_Assembly_Shovill_skesa	SAMEA3375874	No	Yes	Yes	No	Everall2017	massiliense	P181	Brazil_P181	Brazil	SP_ASSIS	Brazil_P181	Brazil	DCC3	33	#N/A	#N/A	wound/soft tissue infection	wound/soft tissue	PRJEB7058
SRR340137	GCF-000270945.1	SAMN00714551	No	Yes	Yes	No	Tettelin2014	massiliense	S3	2B_0107	USA	Seattle	Tettelin2014_3	Seattle	DCC3	33	#N/A	#N/A	CF	#N/A	PRJNA65151
