# Supplementary material for: Delineating Mycobacterium abscessus population structure and transmission employing high-resolution core genome multilocus sequence typing
Source: Nat Commun. 2022 Aug 23;13:4936. doi: 10.1038/s41467-022-32122-5 (PMC9399081; doi:10.1038/s41467-022-32122-5)
Supplement: Supplementary file 7 — Supplementary Data 4 [file 41467_2022_32122_MOESM7_ESM.xlsx]

## Sheet: 4
Supplementary Data 4: Assembly approaches used for the technical validation set to assess robustness of the cgMLST scheme. Reported processing times include assembly or mapping with shovill or SeqSphere+ and extraction of the cgMLST profile in SeqSphere+. It does not include the time to compare different cgMLST profiles (e.g. to generate minimum spanning trees), which is neglectable anyway. Value…
ID (Fig S4)	Assembler	Assembly type	Assembly Tool	Read error correction (REC)	Trimming	Average total processing time (min/sample) [min-max]	Average %good cgMLST targets [min-max]
skesa_denovo_shovill_noREC_Trim	skesa v2.4.0	De novo	shovill v1.1.0	no	trimmomatic v0.39, leading:3 trailing:3 minlen:30 tophred33	9.9 [8.0-12.0]	98.96 [98.00-99.97]
skesa_denovo_shovill_REC_Trim	skesa v2.4.0	De novo	shovill	lighter v.1.1.2	trimmomatic v0.39, leading:3 trailing:3 minlen:30 tophred33	9.6 [7.3-11.7]	98.96 [98.04-100.00]
spades_denovo_shovill_noREC_Trim	SPAdes v3.15.0	De novo	shovill	no	trimmomatic v0.39, leading:3 trailing:3 minlen:30 tophred33	10.6 [7.6-16.8]	99.01 [98.11-100.00]
bwa-mem_mapping_seqpshere_noREC_NoTrim	BWA-MEM v0.7.15	Mapping	SeqSphere+	no	No	8.5 [4.4-18.4]	98.17 [97.25-100.00]
skesa_denovo_seqsphere_noREC_noTrim	skesa v2.3.0	De novo	SeqSphere+	no	No	8.6 [4.7-11.9]	98.88 [97.93-99.93]
skesa_denovo_seqsphere_noREC_Trim	skesa v2.3.0	De novo	SeqSphere+	no	trimming reads at 5‘ and 3‘ until average quality is ≥30 in a window of 20 bases	8.3 [4.3-12.1]	98.88 [97.93-99.86]
public_assemblies_refseq	Public assemblies (downloaded from RefSeq)	De novo	/	/	/	4.5 [3.5-5.4]	98.97 [98.14-99.90]
