# Supplementary material for: Delineating Mycobacterium abscessus population structure and transmission employing high-resolution core genome multilocus sequence typing
Source: Nat Commun. 2022 Aug 23;13:4936. doi: 10.1038/s41467-022-32122-5 (PMC9399081; doi:10.1038/s41467-022-32122-5)
Supplement: Supplementary file 8 — Supplementary Data 5 [file 41467_2022_32122_MOESM8_ESM.xlsx]

## Sheet: 5
Supplementary Data 5: Mycobacterium abscessus type and reference strains that can be used for subspecies and dominant circulating clone (DCC) classification.
Subspecies	DCC (Ruis2021)	MLST ST (pubMLST)	Accession number	Biosample	Strain	Country	Level	Genome length (Mbp)	%Good cgMLST targets (SeqSphere+)	Alternative names	Study
abscessus	DCC1	5	NC_010397.1 (GCF_000069185.1)	SAMEA3138276	ATCC19977T (CIP 104536T)	Unknown	Complete	5.1	100	Hauduroy L948T (=TMC 1543T=ATCC19977T=CCUG 20993T=CIP 104536T=DSM 44196T=JCM13569T=NCTC 13031T	Ripoll2009
massiliense	/	63	NZ_AP014547.1 (GCF_000497265.2)	SAMD00036666	JCM 15300 (CIP 108297T)	Unknown	Complete	5	98.3	CCUG 48898 (=CIP 108297T=KCTC19086T=DSM 45103T=JCM 15300	Sekizuka2014
bolletii	/	71	NZ_AP018436.1 (GCF_003609715.1)	SAMD00106553	BD (CIP108541T)	Unknown	Complete	5.1	98.9	CCUG 50184=CIP108541=JCM 15297	Yoshida2018
abscessus	DCC2	9	NZ_CP065276.1 (GCF_017189395.1)	SAMN16828762	GD54	Australia	Complete	5.2	99.7		Dedrick2021
massiliense	DCC3a	33	NZ_CP029072.1 (GCF_003076795.1)	SAMN08931148	G220	China	Complete	4.8	98.9		Chen2019
massiliense	DCC3b	37	NZ_CP062132.1 (GCF_014843175.1)	SAMN11101006	JHN_AB_0023_1	USA	Complete	4.9	99		Bronson2021
abscessus	DCC4	101	FSFB01 (GCF_900134595.1)	SAMEA2275702	976	United Kingdom	Scaffold	4.9	99.4		Byrant2016
abscessus	DCC5	23	FVYR01 (GCF_900141545.1)	SAMEA2275826	1100	Australia	Scaffold	5.1	99.3		Bryant2016
massiliense	DCC6	39	NQPA01 (GCF_002799795.1)	SAMN07501940	A47	China	Contig	4.9	98.8		Li2017
massiliense	DCC7	42	NZ_CP021122.1 (GCF_002140035.1)	SAMN06859124	FLAC047	USA	Complete	4.9	98.7		Caverly2016
