# Supplementary material for: Delineating Mycobacterium abscessus population structure and transmission employing high-resolution core genome multilocus sequence typing
Source: Nat Commun. 2022 Aug 23;13:4936. doi: 10.1038/s41467-022-32122-5 (PMC9399081; doi:10.1038/s41467-022-32122-5)
Supplement: Supplementary file 9 — Supplementary Data 6 [file 41467_2022_32122_MOESM9_ESM.xlsx]

## Sheet: 6
Supplementary Data 6: Comparison of the genetic cgMLST (based on 2904 loci) and traditional MLST (7 loci) distances between 571 previously identified DCC strains (Ruis et al. 2021; part of public assembly set). The most prevalent ST types per DCC are highlighted in orange. Loci with a different allele number compared to the most prevalent ST are highlighted in blue. Samples with less than 95% goo…
DCC (Ruis 2021)	# Isolates	# Patients	ST*	argH	cya	gnd	murC	pta	purH	rpoB	Max. pairwise MLST distance	Max. pairwise cgMLST distance***	Mean pairwise cgMLST distance ***
DCC1	212	116	5	3	1	4	3	1	2	1	0	903	48.5999
	2	2	**
DCC2	110	56	9	1	2	1	2	4	4	1	1	215	52.1683
	1	1	171	1	2	1	2	4	11	1
DCC3	148	51	33	30	31	17	27	21	31	18	1	393	127.191
	22	17	37	30	31	17	3	21	31	18
	1	1	127	30	35	17	27	21	31	18
	1	1	189	30	33	17	27	21	31	18
	1	1	208	30	37	17	27	21	31	18
DCC4	20	16	101	7	2	11	2	9	2	1	1	414	84.567
	2	2	97	7	2	11	2	7	2	1
DCC5	21	15	23	1	4	3	2	11	7	1	1	45	27.4286
	1	1	124	21	4	3	2	11	7	1
	1	1	154	1	4	16	2	11	7	1
DCC6	14	14	39	30	21	21	28	17	32	21	0	52	25.7363
DCC7	13	13	42	30	31	19	28	16	15	1	1	110	41.9341
	1	1	103	1	31	19	28	16	15	1
Total	571	309
