# Supplementary material for: Delineating Mycobacterium abscessus population structure and transmission employing high-resolution core genome multilocus sequence typing
Source: Nat Commun. 2022 Aug 23;13:4936. doi: 10.1038/s41467-022-32122-5 (PMC9399081; doi:10.1038/s41467-022-32122-5)
Supplement: Supplementary file 10 — Supplementary Data 7 [file 41467_2022_32122_MOESM10_ESM.xlsx]

## Sheet: 7
Supplementary Data 7: Overview of outbreak and putative transmission clusters used in the meta-analysis. *: In the original study (Tortoli2017), IR and GI isolates are within this cluster, but not connected with less than 25 SNPs to the other cluster members
Study	Country	City	subspecies	Cluster name (Original study)	Cluster name (This study)	# Patients	Disease Group	Possible transmission mode	ST	DCC	SNP distance for clustering (Original study)	SNP range (Original study)	Average distance within cluster (all pairwise comparisons)	Maximum cgMLST distance (all pairwise comparisons)	Max. cgMLST distance for linking (MST tree)	Closest distance to non-cluster member
Wetzstein2020	Germany	Frankfurt	abscessus	mabs_d25_cluster1	Frankfurt_CF_C1	3	pulmonary	never met in hospital	5	DCC1	<25	Unknown	7.3	10	6	7
Wetzstein2020	Germany	Frankfurt	abscessus	mabs_d25_cluster2	Frankfurt_CF_C2	3	pulmonary	never met in hospital	9	DCC2	<25	Unknown	18.3	20	?	14
Tortoli2017	Italy	Milan	abscessus	A2	Italy_CF_A2	2	pulmonary	no obvious contact possibilities in center	5	DCC1	<25	Unknown	14	14	14	40
Tortoli2017	Italy	Milan	abscessus	A3	Italy_CF_A3	2	pulmonary	no obvious contact possibilities in center	5	DCC1	<25	Unknown	3	3	3	41
Tortoli2017	Italy	Milan/Florence	abscessus	A4	Italy_CF_A4	5	pulmonary	no obvious contact possibilities in center	9	DCC2	<30?*	Unknown	18.6	40	31	9
Tortoli2017	Italy	Milan/Florence	abscessus	A1	Italy_CF_A1	3	pulmonary	no obvious contact possibilities in center	5	DCC1	<30	Unknown	4	16	4	7
Wuzinski2020	Canada	Quebec	abscessus	Tattoo	Quebec_skin	4	extra-pulmonary	Patients attended same tattoo parlour	222	/	Unknown	3-11	1.2	2	1	2157
Tortoli2017	Italy	Milan/Messina	bolletii	B1	Italy_CF	3	pulmonary	2/3 patients (IF and RM) attending same CF center at same time	248	/	<30	Unknown	19	29	27	2640
Wuzinski2020	Canada	Quebec	massiliense	Pediatric	Quebec_OM	3	extra-pulmonary	infection via medical device in same center	223	DCC3	Unknown	0-1	0	0	0	16
Aitkin2012; Tettelin2014	USA	Seattle	massiliense	Seattle	Seattle_CF	3	pulmonary	overlapping CF clinic visit days	33	DCC3a	Unknown	0-8	4	6	4	29
Bryant2013	United Kingdom	Papworth	massiliense	mass_C1	Papworth_CF_C1	9	pulmonary	patients attending same CF center at same time	33	DCC3a	<25	0-8	2.4	5	2	16
Bryant2013	United Kingdom	Papworth	massiliense	mass_C2	Papworth_CF_C2	2	pulmonary	patients attending same CF center at same time	33	DCC3a	<25	0-8	3	3	3	29
Tortoli2017	Italy	Florence	massiliense	M1	Italy_CF_M1	2	pulmonary	patients attending same CF center at same time	42	DCC7	<30	Unknown	23	23	23	2527
Tortoli2017	Italy	Milan	massiliense	M2	Italy_CF_M2	2	pulmonary	patients attending same CF center at same time	68	/	<30	Unknown	7	7	7	1753
Everall2017	Brazil	Several	massiliense	Brazil	Brazil_skin	30	extra-pulmonary	Spread via surgeons or contaminated disinfectants?	33	DCC3a	Unknown	Unknown	4.2	14	7	95
