# Supplementary material for: Delineating Mycobacterium abscessus population structure and transmission employing high-resolution core genome multilocus sequence typing
Source: Nat Commun. 2022 Aug 23;13:4936. doi: 10.1038/s41467-022-32122-5 (PMC9399081; doi:10.1038/s41467-022-32122-5)
Supplement: Supplementary file 11 — Supplementary Data 8 [file 41467_2022_32122_MOESM11_ESM.xlsx]

## Sheet: 8
Supplementary Data 8: Genomic regions with SNPs between GI2, IR1, MC1 and TE1. Consecutive genes with a high density of SNPs are indicated in bold. 1 With default settings of the MTBseq pipeline, variant positions within 12 bp in same isolate are excluded to correct for mapping artefacts around indels or rearrangements
Region/Gene	Included in cgMLST scheme	Reason for exclusion from the cgMLST scheme	Annotation	SNPs1	Total SNPs	SNPs1	Total SNPs	SNPs1	Total SNPs	SNPs1	Total SNPs
Intergenic	no	Intergenic region		21	101	21	101	21	101	21	101
MAB_0173	yes	#N/A	UbiA prenyltransferase family protein	1	1	0	0	1	1	0	0
MAB_0083	no	Not present in all genomes from the penetration set	Putative transcriptional regulator, MarR family	0	0	1	1	0	0	1	1
MAB_0671	yes	#N/A	Conserved hypothetical protein	0	1	0	1	0	1	0	1
MAB_0674	yes	#N/A	Putative sensor histidine kinase PhoR	1	1	0	0	1	1	0	0
MAB_0752c	yes	#N/A	Putative transcriptional regulator	0	0	1	1	0	0	1	1
MAB_1002	no	Not present in all genomes from the penetration set	Putative acetyl-CoA C-acyltransferase (thiolase)	1	1	0	0	1	1	0	0
MAB_1023c	yes	#N/A	Conserved hypothetical protein	1	80	1	80	1	81	1	81
MAB_1024	no	Not present in all genomes from the penetration set	Putative TetR-family transcriptional regulator	7	53	7	53	7	53	7	53
MAB_1025	no	Not present in all genomes from the penetration set	Conserved hypothetical protein	3	74	3	74	3	74	3	74
MAB_1026c	no	Not present in all genomes from the penetration set	Conserved hypothetical protein	6	74	6	74	6	74	6	74
MAB_1027	yes	#N/A	Conserved hypothetical protein	4	98	4	98	4	98	4	98
MAB_1028c	yes	#N/A	Probable cyanate hydratase (CynS)	1	54	1	54	1	54	1	54
MAB_1029c	no	Not present in all genomes from the penetration set	Putative transcriptional regulator, MarR family	4	43	4	43	4	43	4	43
MAB_1030	yes	#N/A	Conserved hypothetical protein	1	42	1	42	1	42	1	42
MAB_1031c	yes	#N/A	Probable manganese transport protein MntH	4	136	4	136	4	136	4	136
MAB_1032c	yes	#N/A	Conserved hypothetical protein (Ku70/Ku80 beta-barrel domain protein?)	8	58	8	58	8	58	8	58
MAB_1033	yes	#N/A	Putative ATP-dependent DNA ligase	10	227	10	227	10	227	10	227
MAB_1034c	no	Overlap with another gene in the seed genome	Conserved hypothetical protein	2	41	2	41	2	41	2	41
MAB_1035c	no	Not present in all genomes from the penetration set	Conserved hypothetical protein	10	88	10	88	10	88	10	88
MAB_1036	yes	#N/A	Putative TetR-family transcriptional regulator	2	70	2	70	2	70	2	70
MAB_1037	yes	#N/A	Probable tetrapyrrole methylase family protein	3	72	3	72	3	72	3	72
MAB_1038	yes	#N/A	Putative formamidopyrimidine-DNA glycosylase	6	69	6	69	6	69	6	69
MAB_1039	yes	#N/A	Putative short-chain dehydrogenase/reductase	2	83	2	83	2	83	2	83
MAB_1040	no	Not present in all genomes from the penetration set	Conserved hypothetical protein	0	85	0	85	0	85	0	85
MAB_1041	yes	#N/A	Conserved hypothetical protein	3	50	3	50	3	50	3	50
MAB_1042c	no	Not present in all genomes from the penetration set	Probable cytochrome c oxidase polypeptide I	7	69	7	69	7	69	7	69
MAB_1068c	no	Overlap with another gene in the seed genome	Conserved hypothetical protein	1	1	1	1	0	0	0	0
MAB_1227	yes	#N/A	Putative ABC transporter, permease protein	1	1	0	0	1	1	0	0
MAB_1467c	yes	#N/A	Probable 1,4-alpha-glucan branching enzyme	0	0	1	1	0	0	1	1
MAB_1881c	no	Not present in all genomes from the penetration set	Putative transcriptional regulator, TetR family	1	1	0	0	1	1	0	0
MAB_2226c	yes	#N/A	Conserved hypothetical transmembrane protein	0	0	1	1	0	0	1	1
MAB_2303	yes	#N/A	Putative membrane protein, MmpL	1	1	0	0	1	1	0	0
MAB_2690	yes	#N/A	Glycogen operon protein GlgX homolog	0	0	1	1	0	0	1	1
MAB_2622c	yes	#N/A	Branched-chain amino acid ABC transporter (LivF)	1	1	0	0	1	1	0	0
MAB_4437	yes	#N/A	Probable acyl-CoA dehydrogenase FadE	0	0	0	0	1	1	1	1
MAB_4498c	yes	#N/A	Putative two-component system response regulator, LuxR family	0	1	0	0	0	1	0	0
MAB_4714c	no	Not present in all genomes from the penetration set	Probable fatty-acid-coa ligase FadD	0	0	0	0	0	1	0	1
MAB_4942	yes	#N/A	N-acetylmuramoyl-L-alanine amidase CwlM	1	1	0	0	1	1	0	0
MAB_r5051	no	Not a protein coding sequence	rRNA	0	0	1	1	0	0	1	1
Total				114	1678	112	1675	114	1680	112	1677
