# Supplementary material for: Delineating Mycobacterium abscessus population structure and transmission employing high-resolution core genome multilocus sequence typing
Source: Nat Commun. 2022 Aug 23;13:4936. doi: 10.1038/s41467-022-32122-5 (PMC9399081; doi:10.1038/s41467-022-32122-5)
Supplement: Supplementary file 12 — Supplementary Data 9 [file 41467_2022_32122_MOESM12_ESM.xlsx]

## Sheet: 9
Supplementary Data 9: Average and maximum pairwise distances between sequential isolates from the same patient. Distances were computed for 291 isolates from 69 patients (Sequential isolates set).
Subspecies	Patient ID	# Isolates	Average distance (cgMLST alleles)	Maximum distance (cgMLST alleles)	Timeframe of sampling (years)	Reference
abscessus	1	7	5.81	8	2008-2010	Bryant2013
abscessus	11	5	1.1	2	2008-2009	Bryant2013
abscessus	16	2	1	1	2009-2010	Bryant2013
abscessus	21	4	0.5	1	2009-2010	Bryant2013
abscessus	4	2	1	1	2007	Bryant2013
abscessus	5	16	11.858	50	2007-2010	Bryant2013
abscessus	7	4	1.5	3	2007	Bryant2013
abscessus	9	4	1.5	3	2007	Bryant2013
bolletii	3	13	6.474	16	2008-2010	Bryant2013
massiliense	12	7	0.875	2	2008-2010	Bryant2013
massiliense	13	2	0	0	2008-2010	Bryant2013
massiliense	14	9	1.33	4	2008-2011	Bryant2013
massiliense	18	2	0	0	2009	Bryant2013
massiliense	19	18	1.248	4	2009-2010	Bryant2013
massiliense	2	30	5.483	12	2007-2010	Bryant2013
massiliense	20	8	1.5	4	2009-2010	Bryant2013
massiliense	22	8	2.286	6	2010-2011	Bryant2013
massiliense	28	6	0.6	1	2010-2011	Bryant2013
massiliense	29	3	0	0	2011	Bryant2013
massiliense	8	2	1	1	2007	Bryant2013
abscessus	BE	4	1.667	3	2008-2015	Tortoli2017
abscessus	BM	3	2	3	2013-2015	Tortoli2017
abscessus	CA	2	0	0	2014-2015	Tortoli2017
abscessus	CE	2	3	3	2012-2015	Tortoli2017
abscessus	CI	2	0	0	2014-2015	Tortoli2017
abscessus	CP	7	4.381	8	2011-2014	Tortoli2017
abscessus	CR	3	4.667	7	2007-2014	Tortoli2017
abscessus	DF	2	2	2	2014-2015	Tortoli2017
abscessus	DL	2	4	4	2015-2016	Tortoli2017
abscessus	EP	2	0	0	2015	Tortoli2017
abscessus	FI	2	0	0	2013-2014	Tortoli2017
abscessus	FJ	2	3	3	2013-2015	Tortoli2017
abscessus	GA	4	0.5	1	2012-2015	Tortoli2017
abscessus	GL	2	3	3	2012-2014	Tortoli2017
abscessus	GM	3	0.667	1	2013-2014	Tortoli2017
abscessus	GT	3	1.333	2	2011-2015	Tortoli2017
abscessus	IR	2	6	6	2008-2015	Tortoli2017
abscessus	LG	2	3	3	2013-2015	Tortoli2017
abscessus	MA	2	1	1	2014-2015	Tortoli2017
abscessus	MC	3	4.667	7	2011-2015	Tortoli2017
abscessus	OA	2	0	0	2014-2015	Tortoli2017
abscessus	PE	2	5	5	2012-2015	Tortoli2017
abscessus	PL	2	14	14	2011-2012	Tortoli2017
abscessus	SG	3	6	7	2007-2014	Tortoli2017
abscessus	SR	2	7	7	2014-2015	Tortoli2017
abscessus	TE	3	2.333	3	2009-2014	Tortoli2017
abscessus	TR	2	1	1	2013-2014	Tortoli2017
bolletii	CS	3	4	6	2011-2015	Tortoli2017
bolletii	FR	3	8	12	2013-2014	Tortoli2017
bolletii	GG	6	5.067	10	2004-2015	Tortoli2017
bolletii	IF	6	4.467	10	2003-2015	Tortoli2017
bolletii	MN	3	6	8	2003-2013	Tortoli2017
bolletii	MR	2	7	7	2009-2014	Tortoli2017
bolletii	RM	4	0.5	1	2009-2015	Tortoli2017
massiliense	BN	3	0.333	1	2011-2012	Tortoli2017
massiliense	BS	9	2.5	6	2011-2015	Tortoli2017
massiliense	CG	2	0	0	2013-2014	Tortoli2017
massiliense	NL	4	4.667	9	2006-2014	Tortoli2017
massiliense	PA	4	2	3	2004-2015	Tortoli2017
abscessus	11_NW	2	0	0	2006-2008	Wetzstein2020
abscessus	15_NW	2	1	1	2012-2015	Wetzstein2020
abscessus	26_NW	2	5	5	2013-2016	Wetzstein2020
abscessus	2_NW	2	3	3	2012-2013	Wetzstein2020
abscessus	30_NW	2	8	8	2008-2013	Wetzstein2020
abscessus	5_NW	2	15	15	2010-2016	Wetzstein2020
abscessus	6_NW	2	0	0	2010-2012	Wetzstein2020
abscessus	8_NW	2	2	2	2011-2016	Wetzstein2020
massiliense	1_NW	2	6	6	2006-2015	Wetzstein2020
massiliense	9_NW	2	1	1	2012-2014	Wetzstein2020
Total	69	291	/	/	2003-2016	/
Min	/	2	0	0	/	/
Max	/	30	15	50	/	/
Median	/	3	2	3	/	/
Average	/	4.21739	3.05526	4.73913	/	/
Std. Dev.	/	4.44571	3.20464	6.72795	/	/
